# Supplementary material for: Transcriptome profiling of porcine testis tissue reveals genes related to sperm hyperactive motility
Source: BMC Vet Res. 2020 May 26;16:161. doi: 10.1186/s12917-020-02373-9 (PMC7249385; doi:10.1186/s12917-020-02373-9)
Supplement: Supplementary file 1 — Additional file 1. Differentially expressed genes for hyperactivity at ejaculation (day 0) in Landrace. The results are presented with Ensembl gene id, gene symbol, gene name, fold change and significance level (FDR). [file 12917_2020_2373_MOESM1_ESM.xlsx]

## Sheet: X1
Ensembl_gene_ID	gene_symbol	gene_name	foldchange_logFC	FDR
ENSSSCG00000032235	ARFGAP1	ADP ribosylation factor GTPase activating protein 1	1.74440784966288	1.19927232813648e-05
ENSSSCG00000023403	ENSSSCG00000023403	novel gene	1.94467962364676	1.19927232813648e-05
ENSSSCG00000034978	PNPLA7	patatin like phospholipase domain containing 7	1.66910268543578	1.19927232813648e-05
ENSSSCG00000014691	UBQLN3	ubiquilin 3	1.49974904327427	1.19927232813648e-05
ENSSSCG00000028425	UBL4B	ubiquitin like 4B	1.75642397798188	1.43199348781758e-05
ENSSSCG00000021265	ACR	Sus scrofa acrosin (ACR), mRNA.	1.0524167717105	1.7106949594175e-05
ENSSSCG00000034448	ENSSSCG00000034448	novel gene	1.32081402496577	1.95376153573589e-05
ENSSSCG00000022343	ENSSSCG00000022343	novel gene	1.43113212248392	1.9606439467939e-06
ENSSSCG00000014822	ARHGEF17	Rho guanine nucleotide exchange factor 17	2.22632570144486	2.02494553229102e-05
ENSSSCG00000001409	PRRC2A	Sus scrofa proline rich coiled-coil 2A (PRRC2A), mRNA.	1.40128935547685	2.02494553229102e-05
ENSSSCG00000028696	FEN1	flap structure-specific endonuclease 1	1.66578503552281	2.06146072475925e-05
ENSSSCG00000005911	OPLAH	5-oxoprolinase (ATP-hydrolysing)	2.01547100681547	2.10540782913381e-06
ENSSSCG00000021825	RPS21	40S ribosomal protein S21	1.92770680492808	2.11088892245409e-08
ENSSSCG00000033246	SAYSD1	SAYSVFN motif domain containing 1	2.02279337728914	2.38778834501049e-05
ENSSSCG00000013519	ZNRF4	zinc and ring finger 4	1.75071723993415	2.38778834501049e-05
ENSSSCG00000007935	C16orf71	chromosome 16 open reading frame 71	1.35116562753555	2.6234036595587e-05
ENSSSCG00000023611	ENSSSCG00000023611	novel gene	1.88696545603051	2.6234036595587e-05
ENSSSCG00000002792	HSF4	heat shock transcription factor 4	1.64378853057714	2.6234036595587e-05
ENSSSCG00000011617	DNAJB8	DnaJ heat shock protein family (Hsp40) member B8	1.66338543709302	2.78099670379422e-05
ENSSSCG00000002536	ENSSSCG00000002536	novel gene	1.58307426093367	3.20718736865863e-05
ENSSSCG00000029830	ENSSSCG00000029830	novel gene	1.71196284013266	3.20718736865863e-05
ENSSSCG00000032556	ALDOA	aldolase, fructose-bisphosphate A	1.42364536364413	3.23887162849385e-05
ENSSSCG00000013027	CATSPERZ	catsper channel auxiliary subunit zeta	1.30649337790111	3.23887162849385e-05
ENSSSCG00000037557	DRC3	dynein regulatory complex subunit 3	1.56503934186854	3.23887162849385e-05
ENSSSCG00000039736	ENSSSCG00000039736	novel gene	1.61209695203468	3.23887162849385e-05
ENSSSCG00000017565	SPATA20	spermatogenesis-associated protein 20	1.32758804953839	3.23887162849385e-05
ENSSSCG00000008556	KHK	ketohexokinase	1.75136019971327	3.58507299906771e-05
ENSSSCG00000036867	C11orf71	chromosome 11 open reading frame 71	1.61407027597094	4.05602358767074e-05
ENSSSCG00000005830	CCDC183	coiled-coil domain containing 183	1.69617081904827	4.05602358767074e-05
ENSSSCG00000031088	ENSSSCG00000031088	novel gene	1.37028771471252	4.05602358767074e-05
ENSSSCG00000033726	ENSSSCG00000033726	novel gene	1.61331821554609	4.05602358767074e-05
ENSSSCG00000025794	FBRS	fibrosin	1.37998890290775	4.05602358767074e-05
ENSSSCG00000009761	NCOR2	nuclear receptor corepressor 2	1.59474381354391	4.05602358767074e-05
ENSSSCG00000029533	SEMA4G	semaphorin 4G	1.4337568960547	4.05602358767074e-05
ENSSSCG00000016372	STK25	serine/threonine kinase 25	1.61472015027242	4.05602358767074e-05
ENSSSCG00000038950	VARS	valine--tRNA ligase	1.2669860788332	4.05602358767074e-05
ENSSSCG00000013445	CSNK1G2	casein kinase 1 gamma 2	1.32322761049516	4.2752638477943e-05
ENSSSCG00000031571	ENSSSCG00000031571	novel gene	1.47627667031866	4.2752638477943e-05
ENSSSCG00000034732	DNLZ	DNL-type zinc finger	2.72547740319082	4.4480623192824e-08
ENSSSCG00000006954	EEF1D	eukaryotic translation elongation factor 1 delta	1.59678641741057	4.69801449291706e-05
ENSSSCG00000013074	RAB3IL1	RAB3A interacting protein like 1	1.40447561089129	4.69801449291706e-05
ENSSSCG00000031988	MYOCD	Sus scrofa myocardin (MYOCD), mRNA.	2.12848541555909	4.99160889069148e-06
ENSSSCG00000039135	ARHGAP33	Rho GTPase activating protein 33	1.48582099361217	5.07927173540132e-05
ENSSSCG00000010111	DGCR2	DiGeorge syndrome critical region gene 2	1.47975226461805	5.07927173540132e-05
ENSSSCG00000013481	FZR1	fizzy-related protein homolog	1.30619069590512	5.07927173540132e-05
ENSSSCG00000027178	MAN2B2	Sus scrofa mannosidase alpha class 2B member 2 (MAN2B2), mRNA.	1.69592753817411	5.07927173540132e-05
ENSSSCG00000003377	ACOT7	acyl-CoA thioesterase 7	1.32599489960557	5.14315382978863e-05
ENSSSCG00000031710	BRF1	BRF1, RNA polymerase III transcription initiation factor subunit	1.7382197689004	5.14315382978863e-05
ENSSSCG00000003030	CIC	capicua transcriptional repressor	1.54959529428244	5.14315382978863e-05
ENSSSCG00000004970	ENSSSCG00000004970	novel gene	1.48770700766996	5.14315382978863e-05
ENSSSCG00000035904	RPL7A	ribosomal protein L7a	1.10615027024006	5.14315382978863e-05
ENSSSCG00000040714	RSPH6A	radial spoke head 6 homolog A	1.35962532389842	5.14315382978863e-05
ENSSSCG00000037046	TUBB4B	tubulin beta 4B class IVb	1.55840596985247	5.14315382978863e-05
ENSSSCG00000005659	ZER1	protein zer-1 homolog	1.28350123742487	5.14315382978863e-05
ENSSSCG00000030378	LIMK1	LIM domain kinase 1	2.05668214508052	5.27635697038047e-05
ENSSSCG00000030906	MPL	MPL proto-oncogene, thrombopoietin receptor	2.02717183212582	5.36455027529441e-05
ENSSSCG00000001517	ENSSSCG00000001517	novel gene	1.42187774448572	5.45190008093348e-05
ENSSSCG00000012964	TSGA10IP	testis specific 10 interacting protein	1.59631293598106	5.49668871628011e-05
ENSSSCG00000005912	GPAA1	glycosylphosphatidylinositol anchor attachment 1	1.75766842833955	5.71415720106724e-05
ENSSSCG00000037142	ENSSSCG00000037142	novel gene	2.00106834988841	5.83268446237211e-05
ENSSSCG00000008012	HAGH	hydroxyacylglutathione hydrolase	1.35850446120291	5.83268446237211e-05
ENSSSCG00000021706	KIF21B	kinesin family member 21B	1.45625151749925	5.83268446237211e-05
ENSSSCG00000021448	CCDC17	coiled-coil domain containing 17	1.2265797126179	5.93443491900766e-06
ENSSSCG00000017156	GAA	glucosidase alpha, acid	2.09805833433018	6.11064239887791e-05
ENSSSCG00000025858	ELN	elastin-like precursor	2.29679336252387	6.2527752808046e-05
ENSSSCG00000000431	MBD6	methyl-CpG binding domain protein 6	1.46447850631866	6.2527752808046e-05
ENSSSCG00000039466	SCRIB	scribbled planar cell polarity protein	2.20271520493456	6.33746202747396e-05
ENSSSCG00000003930	ENSSSCG00000003930	novel gene	1.09413933957483	6.33897958321776e-05
ENSSSCG00000016448	KCNH2	potassium voltage-gated channel subfamily H member 2	1.87531421070576	6.33897958321776e-05
ENSSSCG00000003468	PLEKHM2	pleckstrin homology and RUN domain containing M2	1.38393954234598	6.33897958321776e-05
ENSSSCG00000010086	CCDC116	coiled-coil domain containing 116	1.58872253319612	6.47766032029028e-05
ENSSSCG00000007206	RBCK1	RANBP2-type and C3HC4-type zinc finger containing 1	1.6584579839146	6.69280537213694e-07
ENSSSCG00000027874	ENSSSCG00000027874	novel gene	1.53508142130008	6.7328001507037e-05
ENSSSCG00000000968	SBF1	myotubularin-related protein 5	1.80732759915858	6.7328001507037e-05
ENSSSCG00000009898	GCN1	GCN1, eIF2 alpha kinase activator homolog	0.946437408914853	6.75294325256355e-05
ENSSSCG00000005438	ACTL7B	actin like 7B	1.50213745159972	6.78503134046933e-05
ENSSSCG00000034266	CACNA1H	calcium voltage-gated channel subunit alpha1 H	1.95641034683924	7.10839240490809e-05
ENSSSCG00000007669	GNB2	G protein subunit beta 2	1.35071566977083	8.3854242741532e-05
ENSSSCG00000040738	DYNC1H1	dynein cytoplasmic 1 heavy chain 1	1.13968095469857	8.4726431523876e-05
ENSSSCG00000003623	ENSSSCG00000003623	novel gene	1.2518467125354	8.84632926305305e-05
ENSSSCG00000011355	COL7A1	collagen type VII alpha 1 chain	1.96023404837738	8.90071047453977e-05
ENSSSCG00000040858	ENSSSCG00000040858	novel gene	1.62089438491187	8.90071047453977e-05
ENSSSCG00000003219	FAM71E1	family with sequence similarity 71 member E1	1.32683354876871	8.90071047453977e-05
ENSSSCG00000026116	FHOD1	formin homology 2 domain containing 1	1.68998715646501	8.90071047453977e-05
ENSSSCG00000039324	FLII	FLII, actin remodeling protein	1.63290340688957	8.90071047453977e-05
ENSSSCG00000035607	PRM3	protamine 3	1.51567263349842	8.90071047453977e-05
ENSSSCG00000017921	ZMYND15	zinc finger MYND-type containing 15	1.11843043749351	8.90071047453977e-05
ENSSSCG00000002989	AKT2	RAC-beta serine/threonine-protein kinase	1.0160720753065	9.1895962595914e-05
ENSSSCG00000030513	CFAP74	cilia and flagella associated protein 74	1.61025210931593	9.1895962595914e-05
ENSSSCG00000016720	PGAM2	phosphoglycerate mutase 2	1.81626141105497	9.21648255905947e-05
ENSSSCG00000023004	FZD9	frizzled class receptor 9	1.82487879595423	9.32556224237141e-05
ENSSSCG00000005654	SPTAN1	spectrin alpha, non-erythrocytic 1	1.32193491801139	9.35274696338805e-06
ENSSSCG00000032626	FAM220A	family with sequence similarity 220 member A	0.881628842048914	9.41949140246575e-05
ENSSSCG00000008682	NSD2	nuclear receptor binding SET domain protein 2	1.09367355076281	9.41949140246575e-05
ENSSSCG00000035403	RFX2	regulatory factor X2	1.07519750513482	9.41949140246575e-05
ENSSSCG00000029785	RPS9	ribosomal protein S9	1.21689667181204	9.41949140246575e-05
ENSSSCG00000000972	TUBGCP6	tubulin gamma complex associated protein 6	1.71147880676324	9.86665010006014e-05
ENSSSCG00000002520	SLC25A29	solute carrier family 25 member 29	1.51518180347741	9.86677450596842e-05
ENSSSCG00000034994	AKAP1	Sus scrofa A kinase (PRKA) anchor protein 1 (AKAP1), mRNA.	1.09387173841987	0.000111148323511684
ENSSSCG00000012952	TMEM151A	transmembrane protein 151A	1.92239882305691	0.000113803881165329
ENSSSCG00000017413	HSPB9	heat shock protein family B (small) member 9	1.7478525896667	0.000117645678799076
ENSSSCG00000024379	PCSK4	proprotein convertase subtilisin/kexin type 4	1.5573105520496	0.000117645678799076
ENSSSCG00000017983	PER1	period circadian clock 1	1.49844350815934	0.000117645678799076
ENSSSCG00000014002	THEG	theg spermatid protein	1.27215260825842	0.000117645678799076
ENSSSCG00000005317	TLN1	talin 1	1.26846192618361	0.000117645678799076
ENSSSCG00000003590	PTPRU	protein tyrosine phosphatase, receptor type U	1.71132410569234	0.000118440876066918
ENSSSCG00000010309	ZSWIM8	zinc finger SWIM-type containing 8	1.10446697729983	0.00011912592991489
ENSSSCG00000027991	SCNN1D	sodium channel epithelial 1 delta subunit	1.54521659904084	0.000120548475757709
ENSSSCG00000034923	ABHD16A	abhydrolase domain-containing protein 16A	1.01163746045312	0.00013105637448918
ENSSSCG00000013010	NAALADL1	N-acetylated alpha-linked acidic dipeptidase like 1	1.54543298100218	0.00013105637448918
ENSSSCG00000032428	ARSA	arylsulfatase A	1.41770245003177	0.000131252490976861
ENSSSCG00000010003	CCDC157	coiled-coil domain containing 157	1.54259228750511	0.000134125192186283
ENSSSCG00000001518	ITPR3	inositol 1,4,5-trisphosphate receptor type 3	1.23573144267921	0.000134125192186283
ENSSSCG00000002812	KIFC3	kinesin family member C3	1.67010782647819	0.000134125192186283
ENSSSCG00000017829	SGSM2	small G protein signaling modulator 2	1.06700479616853	0.000134125192186283
ENSSSCG00000005668	SH3GLB2	SH3 domain containing GRB2 like, endophilin B2	1.94976739929845	0.000134125192186283
ENSSSCG00000030167	SLC25A39	solute carrier family 25 member 39	1.23496902445595	0.000134125192186283
ENSSSCG00000034360	CELSR2	cadherin EGF LAG seven-pass G-type receptor 2	1.64917860871961	0.00013465007166592
ENSSSCG00000006956	ZC3H3	zinc finger CCCH-type containing 3	1.77686125655713	0.000135953311487494
ENSSSCG00000003603	COL16A1	collagen type XVI alpha 1 chain	1.40844035291691	0.000136332229527518
ENSSSCG00000003413	MTOR	mechanistic target of rapamycin	0.827243374058725	0.000149213535138467
ENSSSCG00000028031	HDAC11	histone deacetylase 11	1.18713608863788	0.000152090052051815
ENSSSCG00000005906	CPSF1	cleavage and polyadenylation specific factor 1	1.6142696273971	0.000152222094736935
ENSSSCG00000012271	RBM10	RNA binding motif protein 10	1.46634198054106	0.000152222094736935
ENSSSCG00000022310	VPS9D1	VPS9 domain containing 1	1.39798125807205	0.000152222094736935
ENSSSCG00000040157	AP3D1	adaptor related protein complex 3 delta 1 subunit	0.926537484724037	0.00015374865913138
ENSSSCG00000039264	ENSSSCG00000039264	novel gene	1.79364540699062	0.00015374865913138
ENSSSCG00000040148	ENSSSCG00000040148	novel gene	-1.34667291434546	0.00015374865913138
ENSSSCG00000007019	GPAT4	glycerol-3-phosphate acyltransferase 6	0.851873456281679	0.00015374865913138
ENSSSCG00000001879	ODF3L1	outer dense fiber of sperm tails 3 like 1	1.63575755962449	0.00015374865913138
ENSSSCG00000035939	ZNF512B	zinc finger protein 512B	1.32352314662732	0.00015374865913138
ENSSSCG00000003554	ENSSSCG00000003554	novel gene	1.60011911255845	0.000157759433704328
ENSSSCG00000010099	ENSSSCG00000010099	novel gene	1.52844483525609	0.000158452274204444
ENSSSCG00000032996	SLC7A5	solute carrier family 7 member 5	1.34362238934419	0.000158452274204444
ENSSSCG00000027779	TMEM259	transmembrane protein 259	1.22916062641813	0.000158452274204444
ENSSSCG00000039415	CCDC197	coiled-coil domain containing 197	1.32856244596516	0.000161242689033018
ENSSSCG00000014367	SLC35A4	Probable UDP-sugar transporter protein SLC35A4	1.4504032315027	0.000161242689033018
ENSSSCG00000009966	MN1	MN1 proto-oncogene, transcriptional regulator	1.91028358008839	0.000162171457772727
ENSSSCG00000017962	KDM6B	lysine demethylase 6B	1.31291432785208	0.000162473340930558
ENSSSCG00000005901	ENSSSCG00000005901	novel gene	1.75659757158592	0.00016356992964896
ENSSSCG00000007674	ZAN	Sus scrofa zonadhesin (ZAN), mRNA.	0.967830219651374	0.000165958933723554
ENSSSCG00000008196	FAM178B	family with sequence similarity 178 member B	1.57798806651278	0.000169137150627908
ENSSSCG00000003357	ACTRT2	actin related protein T2	1.32253823736314	0.000169970390110308
ENSSSCG00000009664	PTK2B	protein tyrosine kinase 2 beta	1.30441047908076	0.000172081447234579
ENSSSCG00000036328	DRG2	developmentally regulated GTP binding protein 2	1.24762060822553	0.000172511627530711
ENSSSCG00000024357	DNAI2	dynein axonemal intermediate chain 2	1.01807454008059	0.000175029916925536
ENSSSCG00000009566	ENSSSCG00000009566	novel gene	1.4703722591178	0.000175029916925536
ENSSSCG00000040524	ISYNA1	inositol-3-phosphate synthase 1	1.18748754807098	0.000175029916925536
ENSSSCG00000005839	FBXW5	F-box and WD repeat domain containing 5	1.86585386309982	0.00017832329311384
ENSSSCG00000017787	GIT1	GIT ArfGAP 1	1.18039215614674	0.00017832329311384
ENSSSCG00000034102	DGAT2	Sus scrofa diacylglycerol O-acyltransferase 2 (DGAT2), mRNA.	1.24038597118985	0.00017850706846018
ENSSSCG00000017197	FBF1	Fas binding factor 1	1.04165620636321	0.00017865857329696
ENSSSCG00000001705	TCTE1	t-complex-associated-testis-expressed 1	1.06579724220903	0.00017931773144479
ENSSSCG00000001021	RREB1	ras responsive element binding protein 1	1.30660632030384	0.000183896715981206
ENSSSCG00000028712	ATPAF2	ATP synthase mitochondrial F1 complex assembly factor 2	1.70417729384933	0.000184033084794812
ENSSSCG00000010089	ENSSSCG00000010089	novel gene	1.07574824521511	0.000185744923223976
ENSSSCG00000008094	CHCHD5	coiled-coil-helix-coiled-coil-helix domain containing 5	1.54421459041501	0.000186933989035107
ENSSSCG00000002788	EXOC3L1	exocyst complex component 3 like 1	1.80463847277939	0.000189031299179843
ENSSSCG00000035852	CSNK1D	casein kinase 1 delta	1.21206733984788	0.000193835588788714
ENSSSCG00000016220	DNPEP	aspartyl aminopeptidase	1.27232594288519	0.000193835588788714
ENSSSCG00000003234	ENSSSCG00000003234	novel gene	1.26446780192806	0.000193835588788714
ENSSSCG00000000423	LRP1	LDL receptor related protein 1	1.70894075174886	0.000193835588788714
ENSSSCG00000024895	GGA1	golgi associated, gamma adaptin ear containing, ARF binding protein 1	1.52754898894942	0.000195232821426093
ENSSSCG00000021482	HRASLS5	HRAS like suppressor family member 5	0.943082109546465	0.000197605355906554
ENSSSCG00000034227	RPL35	60S ribosomal protein L35	1.04995628264112	0.000197605355906554
ENSSSCG00000003845	ENSSSCG00000003845	novel gene	0.894258690689584	0.000198169478329916
ENSSSCG00000010084	ENSSSCG00000010084	novel gene	1.10747806819535	0.000198241101145635
ENSSSCG00000014894	TENM4	teneurin transmembrane protein 4	1.35091607055102	0.000198241101145635
ENSSSCG00000014555	ODF3	Sus scrofa outer dense fiber of sperm tails 3 (ODF3), mRNA.	1.65379189731341	0.000200477680096039
ENSSSCG00000011443	STAB1	stabilin 1	1.80115363626022	0.000200477680096039
ENSSSCG00000023569	ENSSSCG00000023569	novel gene	1.8973930851075	0.000200902616277489
ENSSSCG00000013764	RFX1	regulatory factor X1	1.0540815361665	0.000200902616277489
ENSSSCG00000021997	ALS2CL	ALS2 C-terminal like	1.58592263613388	0.000204245463173439
ENSSSCG00000007558	INTS1	integrator complex subunit 1	1.67679110598231	0.000204245463173439
ENSSSCG00000012983	PCNX3	pecanex homolog 3	1.43197411262212	0.000204245463173439
ENSSSCG00000008434	TTC7A	tetratricopeptide repeat domain 7A	1.05281928508305	0.000204245463173439
ENSSSCG00000039094	PLEC	plectin	1.63636836123219	0.000204608237037345
ENSSSCG00000000087	TAB1	TGF-beta-activated kinase 1 and MAP3K7-binding protein 1	1.69363208455568	0.000204608237037345
ENSSSCG00000040624	REXO1	RNA exonuclease 1 homolog	0.959432321918143	0.000208723513015696
ENSSSCG00000013642	PDE4A	cAMP-specific 3',5'-cyclic phosphodiesterase 4A	0.877232520157439	0.000210499181341599
ENSSSCG00000000204	PRPF40B	pre-mRNA processing factor 40 homolog B	0.943277098857509	0.000210499181341599
ENSSSCG00000033592	TMC8	transmembrane channel like 8	1.26473913295685	0.000210499181341599
ENSSSCG00000010136	TRMT2A	tRNA methyltransferase 2 homolog A	1.3614824269494	0.000213301719580605
ENSSSCG00000035344	UBE2S	ubiquitin conjugating enzyme E2 S	1.43432800733621	0.000213301719580605
ENSSSCG00000004733	PLA2G4D	phospholipase A2 group IVD	1.27524926992008	0.000213405827701816
ENSSSCG00000016278	TEX44	testis expressed 44	1.51894828635086	0.000215173825938263
ENSSSCG00000030137	LMNTD2	lamin tail domain containing 2	1.60911043570124	0.000219835283937847
ENSSSCG00000007991	WDR90	WD repeat domain 90	1.89026815290464	0.000219835283937847
ENSSSCG00000013937	TSSK6	Sus scrofa testis specific serine kinase 6 (TSSK6), mRNA.	1.41115319626285	0.000222490547697354
ENSSSCG00000014056	RNF44	ring finger protein 44	1.03649734077894	0.000223153391289638
ENSSSCG00000001881	MAN2C1	mannosidase alpha class 2C member 1	1.29293023676512	0.000224324614616335
ENSSSCG00000027076	CYHR1	cysteine and histidine rich 1	1.48826440318727	0.000227912059022004
ENSSSCG00000021258	ENSSSCG00000021258	novel gene	1.47985473032495	0.000227912059022004
ENSSSCG00000029034	COX4I1	cytochrome c oxidase subunit 4I1	1.43487245954458	0.000229793949180887
ENSSSCG00000000773	TUBA8	tubulin alpha 8	1.07814447019434	0.000235992264693068
ENSSSCG00000031746	KCNQ2	potassium voltage-gated channel subfamily Q member 2	1.78354536451503	0.000240521513452476
ENSSSCG00000000700	ACRBP	acrosin binding protein	0.924912759481342	0.000240765313390585
ENSSSCG00000038800	PUF60	poly(U) binding splicing factor 60	1.03849303676768	0.00024548078135187
ENSSSCG00000005923	SPATC1	spermatogenesis and centriole associated 1	1.38548608047947	0.000247107516084636
ENSSSCG00000012784	SSR4	signal sequence receptor subunit 4	1.38170752005617	0.000247813781382675
ENSSSCG00000002235	LPCAT4	lysophospholipid acyltransferase LPCAT4	1.08777527939528	0.000249227686351855
ENSSSCG00000002813	KATNB1	katanin regulatory subunit B1	0.989128032672748	0.000249683637816945
ENSSSCG00000017783	ENSSSCG00000017783	novel gene	1.24383736522358	0.00025300157966923
ENSSSCG00000031630	DPH7	diphthamide biosynthesis 7	1.55187213071921	0.000254427966906721
ENSSSCG00000026710	CARHSP1	calcium regulated heat stable protein 1	1.23227121798833	0.000256334469409912
ENSSSCG00000033169	RPS15	40S ribosomal protein S15	1.22571744124474	0.000256334469409912
ENSSSCG00000024974	RPL13	Sus scrofa ribosomal protein L13 (RPL13), mRNA.	1.14071041767136	0.00025685959037007
ENSSSCG00000017941	ENSSSCG00000017941	novel gene	1.3247145103777	0.000258805679089864
ENSSSCG00000005671	CRAT	carnitine O-acetyltransferase	1.19365415600906	0.000260322249808626
ENSSSCG00000013572	PNPLA6	patatin like phospholipase domain containing 6	1.39913068448123	0.000260322249808626
ENSSSCG00000039541	ANKRD11	ankyrin repeat domain 11	1.58028325719173	0.000268032170467048
ENSSSCG00000000064	ACO2	Sus scrofa aconitase 2 (ACO2), mRNA.	1.32959709013439	0.000270613563902484
ENSSSCG00000012966	C11orf68	chromosome 11 open reading frame 68	1.8018104370014	0.000270613563902484
ENSSSCG00000014007	FLT4	fms related tyrosine kinase 4	1.78637244041118	0.000270865543859515
ENSSSCG00000025260	CARD10	caspase recruitment domain family member 10	1.93948009216475	0.000273461868840816
ENSSSCG00000014371	ENSSSCG00000014371	novel gene	1.53548422989458	0.000273461868840816
ENSSSCG00000000209	NCKAP5L	NCK associated protein 5 like	1.64882281942967	0.000273461868840816
ENSSSCG00000037920	TRIM28	tripartite motif containing 28	1.11621194413201	0.000273931122809121
ENSSSCG00000007943	NMRAL1	NmrA like redox sensor 1	1.55549688759491	0.000274855727847561
ENSSSCG00000005716	POMT1	protein O-mannosyltransferase 1	0.883755197859919	0.000274855727847561
ENSSSCG00000036501	WDR1	WD repeat domain 1	1.20262090270553	0.000274855727847561
ENSSSCG00000026817	ZNF646	zinc finger protein 646	1.1571003950194	0.000274855727847561
ENSSSCG00000013482	C19orf71	chromosome 19 open reading frame 71	1.42059404721376	0.000275304470153628
ENSSSCG00000012959	CATSPER1	Sus scrofa cation channel sperm associated 1 (CATSPER1), mRNA.	1.0358485969985	0.000275304470153628
ENSSSCG00000038160	CNGA1	cyclic nucleotide gated channel alpha 1	-1.29835683411608	0.000275304470153628
ENSSSCG00000012984	ENSSSCG00000012984	novel gene	2.43641929089046	0.000275304470153628
ENSSSCG00000007874	ABCC1	ATP binding cassette subfamily C member 1	1.0201340457091	0.000285337684617522
ENSSSCG00000008274	DCTN1	dynactin subunit 1	0.970043149797663	0.000285337684617522
ENSSSCG00000034272	DENND6B	DENN domain containing 6B	1.93554808749353	0.000286252138083747
ENSSSCG00000013444	BTBD2	BTB domain containing 2	1.5085596237908	0.000287474969784904
ENSSSCG00000010768	CFAP46	cilia and flagella associated protein 46	1.11851340356789	0.000287474969784904
ENSSSCG00000003230	CLDND2	claudin domain containing 2	1.32607967331684	0.000287474969784904
ENSSSCG00000010105	SMPD4	sphingomyelin phosphodiesterase 4	1.21609143215999	0.000287474969784904
ENSSSCG00000023636	TMEM222	transmembrane protein 222	1.45537950200581	0.000287474969784904
ENSSSCG00000025393	SUSD2	sushi domain containing 2	1.92334442791971	0.000293622162188164
ENSSSCG00000006774	PPM1J	protein phosphatase, Mg2+/Mn2+ dependent 1J	1.13532739301936	0.000300692804534129
ENSSSCG00000007157	SLC4A11	solute carrier family 4 member 11	1.15043079935859	0.000301848860071201
ENSSSCG00000017296	ACE	Sus scrofa angiotensin I converting enzyme (peptidyl-dipeptidase A) 1 (ACE), transcript variant 1, mRNA.	0.995852052227648	0.000304932745362175
ENSSSCG00000000265	ESPL1	extra spindle pole bodies like 1, separase	1.04317983756934	0.000305270053834079
ENSSSCG00000016733	NACAD	NAC alpha domain containing	1.91039267281417	0.000305270053834079
ENSSSCG00000038508	SPTBN2	spectrin beta, non-erythrocytic 2	1.03138606242085	0.000306683777092547
ENSSSCG00000011398	SEMA3F	semaphorin 3F	1.82291684466136	0.000309522399913058
ENSSSCG00000021475	SLC4A2	solute carrier family 4 member 2	1.81195474370935	0.000309522399913058
ENSSSCG00000007168	PCED1A	PC-esterase domain-containing protein 1A	1.37585974721333	0.000311095048046381
ENSSSCG00000028613	CETN1	centrin 1	0.907331935767718	0.000311742237056216
ENSSSCG00000032811	ODF3L2	outer dense fiber of sperm tails 3 like 2	1.65633913470747	0.000311742237056216
ENSSSCG00000007932	ROGDI	rogdi homolog	1.57320127927205	0.000312682112674042
ENSSSCG00000013539	GTF2F1	general transcription factor IIF subunit 1	1.16213067822057	0.000314404603506612
ENSSSCG00000007992	PIGQ	phosphatidylinositol glycan anchor biosynthesis class Q	1.92752467378003	0.000319363273105198
ENSSSCG00000036056	DNAH17	dynein axonemal heavy chain 17	1.18035580447946	0.000320126468356229
ENSSSCG00000005738	RALGDS	ral guanine nucleotide dissociation stimulator	1.55017900263684	0.000320457713107883
ENSSSCG00000000749	SLC6A12	solute carrier family 6 member 12	1.99449980041124	0.000320457713107883
ENSSSCG00000007642	AZGP1	alpha-2-glycoprotein 1, zinc-binding	1.70003861621756	0.000320829577961525
ENSSSCG00000008121	ENSSSCG00000008121	novel gene	0.963846527137572	0.000320829577961525
ENSSSCG00000013376	OTOG	otogelin	1.93596558575704	0.000320829577961525
ENSSSCG00000003301	PPP6R1	protein phosphatase 6 regulatory subunit 1	1.34389113174949	0.000320829577961525
ENSSSCG00000008552	PRR30	proline rich 30	0.977472042147082	0.000320829577961525
ENSSSCG00000036817	PPP4C	protein phosphatase 4 catalytic subunit	1.23543136209556	0.000321424985641944
ENSSSCG00000000110	PLA2G6	phospholipase A2 group VI	1.35299719410955	0.000332678651175923
ENSSSCG00000015074	SIDT2	SID1 transmembrane family member 2	0.89287135999502	0.000334438148546056
ENSSSCG00000008195	COX5B	Cytochrome c oxidase subunit 5B, mitochondrial	1.13951787712038	0.000336959447722344
ENSSSCG00000017152	SGSH	N-sulfoglucosamine sulfohydrolase	1.64139098453445	0.000338073564044993
ENSSSCG00000003104	STRN4	striatin 4	1.12291281749331	0.000338073564044993
ENSSSCG00000003191	TSKS	testis specific serine kinase substrate	1.23077861184153	0.000338073564044993
ENSSSCG00000003570	WDTC1	WD and tetratricopeptide repeats protein 1	0.922376064265255	0.000338073564044993
ENSSSCG00000013039	NUDT22	nudix hydrolase 22	1.57610511767462	0.000340735364209154
ENSSSCG00000024692	ENSSSCG00000024692	novel gene	0.978795570540853	0.000345943790485983
ENSSSCG00000018055	PEMT	phosphatidylethanolamine N-methyltransferase	1.99184374748792	0.000348319727132199
ENSSSCG00000017578	ITGA3	integrin subunit alpha 3	1.82814524033871	0.000351894056257824
ENSSSCG00000031420	ENSSSCG00000031420	novel gene	1.47182779550993	0.000366420759111929
ENSSSCG00000028612	PTPRS	protein tyrosine phosphatase, receptor type S	1.44841373940471	0.000366420759111929
ENSSSCG00000007997	RHOT2	mitochondrial Rho GTPase 2	1.5284617145586	0.000366420759111929
ENSSSCG00000017314	SPPL2C	signal peptide peptidase like 2C	1.35475908300107	0.000366420759111929
ENSSSCG00000039824	ARRDC1	arrestin domain containing 1	1.26020596289845	0.000368983115237735
ENSSSCG00000005646	COQ4	coenzyme Q4	1.42426515874107	0.000368983115237735
ENSSSCG00000010056	ENSSSCG00000010056	novel gene	1.6707286908405	0.000377696491581579
ENSSSCG00000003366	CHD5	chromodomain helicase DNA binding protein 5	0.858348833140907	0.000378629015017793
ENSSSCG00000005626	FPGS	folylpolyglutamate synthase	1.37738747250819	0.000378929869554657
ENSSSCG00000001834	MFGE8	lactadherin precursor	1.03231091440399	0.000386736817946204
ENSSSCG00000029843	NPHP4	nephrocystin 4	1.7114631586506	0.000388279293729879
ENSSSCG00000011623	TPRA1	transmembrane protein adipocyte associated 1	1.55854694406123	0.000391267816902003
ENSSSCG00000007281	MAP1LC3A	microtubule-associated proteins 1A/1B light chain 3A	1.41208344190381	0.000391519915316623
ENSSSCG00000029944	FASN	Sus scrofa fatty acid synthase (FASN), mRNA.	1.79162697828353	0.000393176162852373
ENSSSCG00000003941	SZT2	SZT2, KICSTOR complex subunit	1.60790672003349	0.000393176162852373
ENSSSCG00000013087	TKFC	Triokinase/FMN cyclase ATP-dependent dihydroxyacetone kinase FAD-AMP lyase (cyclizing)	1.43183250271307	0.000393176162852373
ENSSSCG00000027907	BSG	basigin precursor	1.16420067486699	0.000394716703463836
ENSSSCG00000026689	CCDC114	coiled-coil domain containing 114	1.1194527321222	0.000394716703463836
ENSSSCG00000010092	PI4KA	phosphatidylinositol 4-kinase alpha	0.882548410650585	0.000394716703463836
ENSSSCG00000031474	PTK6	protein tyrosine kinase 6	1.73805253596478	0.000394716703463836
ENSSSCG00000013583	CAMSAP3	calmodulin regulated spectrin associated protein family member 3	1.86000002252202	0.000400224170483445
ENSSSCG00000003383	ZBTB48	zinc finger and BTB domain containing 48	1.41551896863534	0.000400224170483445
ENSSSCG00000023890	ATG2A	Sus scrofa autophagy related 2A (ATG2A), mRNA.	1.5505378245198	0.000401254552285715
ENSSSCG00000040103	GET4	golgi to ER traffic protein 4	1.46525815400151	0.000401254552285715
ENSSSCG00000039160	ENSSSCG00000039160	novel gene	1.9281843364323	0.00040729293529279
ENSSSCG00000009957	MYO18B	myosin XVIIIB	1.06299650666812	0.00040729293529279
ENSSSCG00000034302	SLC12A7	solute carrier family 12 member 7	1.68235951807858	0.00040729293529279
ENSSSCG00000003196	PTOV1	prostate tumor overexpressed 1	1.76257832151321	0.000407606804324665
ENSSSCG00000004064	ARID1B	AT-rich interaction domain 1B	1.22716571208011	0.000412030829890594
ENSSSCG00000031307	ENSSSCG00000031307	novel gene	1.07803775658395	0.000412979740536671
ENSSSCG00000033500	ENSSSCG00000033500	novel gene	1.32117236367833	0.000413404137704181
ENSSSCG00000013905	FKBP8	FK506 binding protein 8	1.04159256893895	0.000416351235859669
ENSSSCG00000000739	FOXM1	forkhead box M1	0.84340380439605	0.00041940799287818
ENSSSCG00000008240	SH2D6	SH2 domain containing 6	1.65057354349903	0.00041940799287818
ENSSSCG00000037669	PTPN7	protein tyrosine phosphatase, non-receptor type 7	1.70563660535876	0.000422177102755786
ENSSSCG00000012837	CHID1	chitinase domain-containing protein 1 precursor	1.91120510291137	0.00042504027604495
ENSSSCG00000017244	ENSSSCG00000017244	novel gene	1.52049523320426	0.000431256739540319
ENSSSCG00000013467	SGTA	Sus scrofa small glutamine rich tetratricopeptide repeat containing alpha (SGTA), mRNA.	1.17058080960893	0.000431256739540319
ENSSSCG00000009781	PITPNM2	phosphatidylinositol transfer protein membrane associated 2	1.07194512638879	0.000436320984978815
ENSSSCG00000007803	TUFM	Tu translation elongation factor, mitochondrial	1.06611703269416	0.000437354176533168
ENSSSCG00000013600	RAB11B	Sus scrofa RAB11B, member RAS oncogene family (RAB11B), mRNA.	1.09088966410744	0.000438568937167336
ENSSSCG00000033991	DPP7	dipeptidyl peptidase 7	1.35421799250216	0.000438772109935798
ENSSSCG00000000108	TMEM184B	transmembrane protein 184B	1.90112867101114	0.00043982849524678
ENSSSCG00000002888	GAPDHS	glyceraldehyde-3-phosphate dehydrogenase, spermatogenic	0.894898353048972	0.000440707595844592
ENSSSCG00000008468	PKDCC	protein kinase domain containing, cytoplasmic	1.71463883733712	0.000440707595844592
ENSSSCG00000016269	SPATA3	Sus scrofa spermatogenesis associated 3 (SPATA3), mRNA.	1.01899166410761	0.000444005503858813
ENSSSCG00000023110	UBXN1	UBX domain protein 1	1.40062132313072	0.000444005503858813
ENSSSCG00000038203	EDF1	endothelial differentiation related factor 1	1.38482055498086	0.000446791783370868
ENSSSCG00000030165	MAFF	MAF bZIP transcription factor F	1.75359466504617	0.000451598919034045
ENSSSCG00000038081	AGPAT3	1-acyl-sn-glycerol-3-phosphate acyltransferase gamma	0.821808832239657	0.000452337445908343
ENSSSCG00000032986	AKAP17A	A-kinase anchoring protein 17A	1.83356759656263	0.000452337445908343
ENSSSCG00000010522	ANKRD2	ankyrin repeat domain 2	1.48032450949396	0.000452337445908343
ENSSSCG00000017573	XYLT2	xylosyltransferase 2	1.65061402305304	0.000452337445908343
ENSSSCG00000023820	ZMIZ2	zinc finger MIZ-type containing 2	1.17013895212677	0.000452337445908343
ENSSSCG00000038639	TOM1L2	target of myb1 like 2 membrane trafficking protein	1.44192922871154	0.000454624375081874
ENSSSCG00000017359	RUNDC3A	RUN domain containing 3A	1.59111129542079	0.000456476695082431
ENSSSCG00000002646	TRAPPC2L	trafficking protein particle complex 2 like	1.32933757580554	0.000456476695082431
ENSSSCG00000021917	HIPK4	homeodomain interacting protein kinase 4	1.74252905761402	0.000461271369988825
ENSSSCG00000032841	NEAT1_1	Nuclear enriched abundant transcript 1 conserved region 1	2.28436396498779	0.000461271369988825
ENSSSCG00000038763	CERK	ceramide kinase	1.67248343318736	0.000468403657772072
ENSSSCG00000001420	EHMT2	Sus scrofa euchromatic histone lysine methyltransferase 2 (EHMT2), mRNA.	1.19889848078407	0.000469840734828016
ENSSSCG00000039348	H1F0	H1 histone family member 0	1.26302542970432	0.00048070235394743
ENSSSCG00000015255	IGSF9B	immunoglobulin superfamily member 9B	1.77847085332586	0.00048070235394743
ENSSSCG00000029723	PHRF1	PHD and ring finger domains 1	1.51804853689957	0.000484974946817131
ENSSSCG00000016189	AAMP	angio associated migratory cell protein	1.16264703880529	0.000490840015183141
ENSSSCG00000013605	ACTL9	actin like 9	1.11983063841011	0.000490840015183141
ENSSSCG00000034070	ALPK3	alpha kinase 3	0.682796324070427	0.000490840015183141
ENSSSCG00000017917	MINK1	misshapen like kinase 1	1.4320962659544	0.000490840015183141
ENSSSCG00000037427	PTDSS2	phosphatidylserine synthase 2	1.09500141905067	0.000490840015183141
ENSSSCG00000024341	USP20	ubiquitin specific peptidase 20	1.43949444212648	0.000490840015183141
ENSSSCG00000003211	NR1H2	nuclear receptor subfamily 1 group H member 2	1.43024117479755	0.000490940937740882
ENSSSCG00000031600	SYNGR2	synaptogyrin 2	1.72569375857752	0.000494575209710886
ENSSSCG00000030425	SPHK2	sphingosine kinase 2	1.24638904200203	0.000500320843208572
ENSSSCG00000017200	UNC13D	unc-13 homolog D	1.84700052559409	0.000500320843208572
ENSSSCG00000011369	WDR6	WD repeat domain 6	1.01323358058917	0.000500320843208572
ENSSSCG00000003018	LIPE	Sus scrofa lipase E, hormone sensitive type (LIPE), mRNA.	1.18780263411848	0.000505943554790549
ENSSSCG00000000094	SUN2	Sad1 and UNC84 domain containing 2	0.921973119098988	0.000505943554790549
ENSSSCG00000035524	WNT9B	Wnt family member 9B	1.35496985006439	0.000505943554790549
ENSSSCG00000007942	HMOX2	heme oxygenase 2	0.975566881676843	0.000509325156387363
ENSSSCG00000008029	BAIAP3	BAI1 associated protein 3	1.62699605769952	0.000511222931302839
ENSSSCG00000028527	TNKS1BP1	tankyrase 1 binding protein 1	1.7384324485343	0.000512391728633739
ENSSSCG00000002639	TUBB3	tubulin beta 3 class III	1.84052187575922	0.000512391728633739
ENSSSCG00000002523	CDC42BPB	CDC42 binding protein kinase beta	1.24702876277953	0.000512646411546008
ENSSSCG00000007317	DLGAP4	DLG associated protein 4	0.981917847622547	0.000512876128063173
ENSSSCG00000011384	BSN	bassoon presynaptic cytomatrix protein	1.42915783870224	0.000518034855162094
ENSSSCG00000034036	CCDC187	coiled-coil domain containing 187	1.5637582057653	0.000527589847528394
ENSSSCG00000031977	PTCH2	patched 2	2.03116952974065	0.000528413771040468
ENSSSCG00000023612	ENSSSCG00000023612	novel gene	1.03718768622517	0.000529659585730888
ENSSSCG00000031786	NCDN	neurochondrin	1.33283512979179	0.000532608530128744
ENSSSCG00000002965	ACTN4	actinin alpha 4	1.36376284927081	0.000543947885874569
ENSSSCG00000001659	KLC4	kinesin light chain 4	1.11970415668905	0.000543947885874569
ENSSSCG00000007433	PCIF1	PDX1 C-terminal inhibiting factor 1	1.4579559502413	0.000543947885874569
ENSSSCG00000036612	TNFAIP2	TNF alpha induced protein 2	1.31720403025404	0.000543947885874569
ENSSSCG00000011246	VILL	villin like	1.37821989371457	0.000543947885874569
ENSSSCG00000039592	ZMYND19	zinc finger MYND-type containing 19	1.13216198775236	0.000545265739106625
ENSSSCG00000003136	ENSSSCG00000003136	novel gene	1.04841147106588	0.000545424710224414
ENSSSCG00000001801	BTBD1	BTB domain containing 1	-1.03391891952156	0.000545546621248298
ENSSSCG00000013627	PRKCSH	glucosidase 2 subunit beta precursor	0.870838558484726	0.000545729949149177
ENSSSCG00000000202	MCRS1	microspherule protein 1	1.18957079979808	0.000550133770018316
ENSSSCG00000031168	TMEM210	transmembrane protein 210	1.74284659602529	0.00055413887358588
ENSSSCG00000013747	RAD23A	RAD23 homolog A, nucleotide excision repair protein	1.03654163901296	0.0005569562981609
ENSSSCG00000012963	SART1	SART1, U4/U6.U5 tri-snRNP-associated protein 1	1.4010592961981	0.0005569562981609
ENSSSCG00000013934	CILP2	cartilage intermediate layer protein 2	0.984298151712445	0.000570449777476184
ENSSSCG00000016726	ADCY1	adenylate cyclase 1	1.40077439812293	0.00057225253283932
ENSSSCG00000017551	FAM117A	family with sequence similarity 117 member A	1.24062154216976	0.00057238220504708
ENSSSCG00000025545	HDAC6	histone deacetylase 6	1.07688438760338	0.00057238220504708
ENSSSCG00000039799	ENSSSCG00000039799	novel gene	1.88853172672331	0.000573742879520948
ENSSSCG00000001083	HDGFL1	HDGF like 1	1.33472455141798	0.000573742879520948
ENSSSCG00000007804	SH2B1	SH2B adaptor protein 1	1.53153743892195	0.000573742879520948
ENSSSCG00000003332	SDF4	stromal cell derived factor 4	1.16487716343504	0.000577368228463307
ENSSSCG00000003152	RUVBL2	ruvB-like 2	1.21913325771156	0.00058718429163233
ENSSSCG00000016592	FSCN3	fascin-3	0.925070010838	0.000591843757187843
ENSSSCG00000031698	TSTA3	tissue specific transplantation antigen P35B	1.32171437240924	0.00059663297511503
ENSSSCG00000008018	MAPK8IP3	mitogen-activated protein kinase 8 interacting protein 3	1.25525291431503	0.000600153550244587
ENSSSCG00000034815	U2AF2	Sus scrofa U2 small nuclear RNA auxiliary factor 2 (U2AF2), mRNA.	1.1316933710953	0.000600153550244587
ENSSSCG00000038918	CTSF	cathepsin F	0.780108297341576	0.00060188936998209
ENSSSCG00000010113	TSSK2	Sus scrofa testis specific serine kinase 2 (TSSK2), mRNA.	0.962499332436415	0.00060188936998209
ENSSSCG00000013017	EHD1	EH domain containing 1	1.15668279149644	0.000603550107236514
ENSSSCG00000037671	PACS2	phosphofurin acidic cluster sorting protein 2	1.53415491992318	0.000611267095456418
ENSSSCG00000030042	SBNO2	strawberry notch homolog 2	1.4936772805075	0.000611267095456418
ENSSSCG00000013464	SPPL2B	signal peptide peptidase like 2B	1.14644680620424	0.000611267095456418
ENSSSCG00000017416	DHX58	Sus scrofa DExH-box helicase 58 (DHX58), mRNA.	1.24026807544334	0.000613377913830831
ENSSSCG00000026784	LMNB2	lamin B2	1.01884177402886	0.000620574457891932
ENSSSCG00000009626	SORBS3	sorbin and SH3 domain containing 3	0.946222429634418	0.000622059200283128
ENSSSCG00000016378	PASK	PAS domain containing serine/threonine kinase	1.37933012784225	0.000622279038720593
ENSSSCG00000016317	ENSSSCG00000016317	novel gene	1.0491745432151	0.000622461536538403
ENSSSCG00000010926	SYT2	synaptotagmin 2	1.20789753805548	0.000622461536538403
ENSSSCG00000037153	FEM1A	fem-1 homolog A	1.6325348114763	0.000625842936796108
ENSSSCG00000030668	UQCC2	uncharacterized protein LOC100153818	0.836339038733654	0.000627702360812957
ENSSSCG00000016211	ATG9A	autophagy-related protein 9A	0.912372866116444	0.000634814151720075
ENSSSCG00000039640	CDC34	cell division cycle 34	1.00717812637246	0.000641648187962223
ENSSSCG00000000038	CYB5R3	cytochrome b5 reductase 3	1.19178496711965	0.000652452230139545
ENSSSCG00000030196	CUL9	cullin 9	1.15335702952942	0.000667957652993384
ENSSSCG00000039670	EPN1	epsin 1	1.77526931470648	0.000667957652993384
ENSSSCG00000021472	POLR2E	RNA polymerase II subunit E	1.22910987769977	0.000667957652993384
ENSSSCG00000022815	PYGB	glycogen phosphorylase B	0.995241245396504	0.000667957652993384
ENSSSCG00000030857	LENG8	leukocyte receptor cluster member 8	1.11322071026407	0.000669112212995739
ENSSSCG00000003514	HSPG2	heparan sulfate proteoglycan 2	2.12757254291559	0.000670296760033733
ENSSSCG00000002771	EDC4	enhancer of mRNA decapping 4	0.948168408092016	0.000670995129808035
ENSSSCG00000003396	CLSTN1	calsyntenin 1	0.984690272650701	0.000677825781201137
ENSSSCG00000003949	CDC20	Cell division cycle protein 20 homolog	1.06029049774119	0.000683989483451853
ENSSSCG00000010773	TUBGCP2	tubulin gamma complex associated protein 2	1.08717869341707	0.000683989483451853
ENSSSCG00000033359	CUEDC2	CUE domain containing 2	1.02775319496455	0.000684584997863947
ENSSSCG00000037686	TBL3	transducin beta like 3	1.40428748167544	0.000684584997863947
ENSSSCG00000030546	HSD11B1L	hydroxysteroid 11-beta dehydrogenase 1 like	0.907384304286903	0.000697320561394258
ENSSSCG00000017761	UNC119	unc-119 lipid binding chaperone	1.05022212418782	0.000697320561394258
ENSSSCG00000016191	ZNF142	zinc finger protein 142	1.33056084718184	0.000697320561394258
ENSSSCG00000001435	AGPAT1	Sus scrofa 1-acylglycerol-3-phosphate O-acyltransferase 1 (AGPAT1), mRNA.	1.33181161077845	0.000710215854246894
ENSSSCG00000005938	COL22A1	collagen type XXII alpha 1 chain	1.27526560594127	0.000714825560170416
ENSSSCG00000027045	LRRC56	leucine rich repeat containing 56	1.81839496451935	0.000716081548468414
ENSSSCG00000038552	ENSSSCG00000038552	novel gene	1.35510851635509	0.000717168373066533
ENSSSCG00000005672	PTPA	protein phosphatase 2 phosphatase activator	0.95555530465346	0.000717168373066533
ENSSSCG00000035854	RAB11FIP3	RAB11 family interacting protein 3	1.48086511401469	0.000717168373066533
ENSSSCG00000024687	FANCA	Fanconi anemia complementation group A	1.48942565752935	0.000735296366941236
ENSSSCG00000036804	TCEA2	transcription elongation factor A2	1.4526469123874	0.0007457924153671
ENSSSCG00000032957	PTPN23	protein tyrosine phosphatase, non-receptor type 23	1.0473827377842	0.000746525523606354
ENSSSCG00000035456	WWC1	WW and C2 domain containing 1	1.36815437821102	0.000747076067587572
ENSSSCG00000010101	P2RX6	purinergic receptor P2X 6	1.15512791733824	0.000757992443039051
ENSSSCG00000012926	PC	Sus scrofa pyruvate carboxylase (PC), mRNA.	1.2921972756184	0.000757992443039051
ENSSSCG00000017216	ENSSSCG00000017216	novel gene	1.25518164789908	0.000761358520573252
ENSSSCG00000034031	ZNF16	zinc finger protein 16	0.982546002264696	0.000761358520573252
ENSSSCG00000007788	PHKG2	phosphorylase b kinase gamma catalytic chain, liver/testis isoform	0.664851050119219	0.000762168195451201
ENSSSCG00000006399	VSIG8	V-set and immunoglobulin domain containing 8	1.75383435481193	0.000764507561903687
ENSSSCG00000040811	ENSSSCG00000040811	novel gene	1.6113914391044	0.000764871734010894
ENSSSCG00000023156	ENSSSCG00000023156	novel gene	1.09299517846218	0.000766387881344207
ENSSSCG00000003021	MEGF8	multiple EGF like domains 8	1.60656494625515	0.000766387881344207
ENSSSCG00000028278	ENSSSCG00000028278	novel gene	0.978196060559359	0.000767367469510866
ENSSSCG00000000684	USP5	ubiquitin specific peptidase 5	0.922284479193245	0.00077185553818441
ENSSSCG00000013596	ENSSSCG00000013596	novel gene	1.2500938250481	0.000778015314872104
ENSSSCG00000011641	SLCO2A1	solute carrier organic anion transporter family member 2A1	0.973154045319963	0.000778015314872104
ENSSSCG00000005846	NELFB	Sus scrofa negative elongation factor complex member B (NELFB), mRNA.	1.65662657523293	0.000778730223076813
ENSSSCG00000008041	PKD1	Sus scrofa polycystin 1, transient receptor potential channel interacting (PKD1), mRNA.	1.60843327458509	0.000780401868587077
ENSSSCG00000003356	MMEL1	membrane metalloendopeptidase like 1	1.18706592762517	0.000797379762120971
ENSSSCG00000011386	MST1	macrophage stimulating 1	1.21494176751959	0.000799258950693799
ENSSSCG00000038943	TOM1	target of myb1 membrane trafficking protein	1.34362165590815	0.000799258950693799
ENSSSCG00000029241	ASB10	ankyrin repeat and SOCS box containing 10	1.65113212734556	0.000813647713051726
ENSSSCG00000003508	KIF17	kinesin family member 17	0.87868643717093	0.000816129469962323
ENSSSCG00000008428	MSH2	DNA mismatch repair protein Msh2	-0.975188895423651	0.000816129469962323
ENSSSCG00000021490	PRDM16	PR/SET domain 16	1.55063623023687	0.000816129469962323
ENSSSCG00000000602	RERG	RAS like estrogen regulated growth inhibitor	-1.59403787174495	0.000816129469962323
ENSSSCG00000003848	LRP8	Sus scrofa LDL receptor related protein 8 (LRP8), mRNA.	1.25239072219862	0.000829797160778408
ENSSSCG00000000141	EIF3D	eukaryotic translation initiation factor 3 subunit D	0.952895962495561	0.000836787664441368
ENSSSCG00000040333	NUP62	nucleoporin 62	1.4942184382226	0.000839888292344875
ENSSSCG00000007933	SEPT12	septin 12	1.10575773784032	0.000841914461344434
ENSSSCG00000007667	LRCH4	leucine rich repeats and calponin homology domain containing 4	1.00127548273916	0.000846126943737591
ENSSSCG00000023912	ORAI2	ORAI calcium release-activated calcium modulator 2	1.2528421888589	0.000846126943737591
ENSSSCG00000024930	ENSSSCG00000024930	novel gene	0.848876489747711	0.000847023174653202
ENSSSCG00000013510	UBXN6	UBX domain protein 6	0.834970002220015	0.000857632348208152
ENSSSCG00000012994	TIGD3	tigger transposable element derived 3	1.63946748231854	0.000858462374741159
ENSSSCG00000007700	HIP1	huntingtin interacting protein 1	0.842110948004379	0.000865249700677183
ENSSSCG00000001362	MDC1	Sus scrofa mediator of DNA damage checkpoint 1 (MDC1), mRNA.	0.863603024915492	0.000870212015471064
ENSSSCG00000036914	C9orf116	chromosome 9 open reading frame 116	1.21369469486972	0.000873006879449928
ENSSSCG00000006540	PBXIP1	PBX homeobox interacting protein 1	0.933471351194976	0.000884254953076255
ENSSSCG00000012853	IRF7	interferon regulatory factor 7	1.62015730214579	0.000885285068924697
ENSSSCG00000040586	PAOX	polyamine oxidase	1.50414697971486	0.000885285068924697
ENSSSCG00000003199	AP2A1	adaptor related protein complex 2 alpha 1 subunit	0.808555773240316	0.000886382882816226
ENSSSCG00000008040	TSC2	tuberous sclerosis 2	1.13544078749169	0.000886382882816226
ENSSSCG00000005315	CA9	carbonic anhydrase 9	0.85347390457084	0.000888084906634429
ENSSSCG00000032549	GNA12	G protein subunit alpha 12	1.44977191566203	0.00089218116497732
ENSSSCG00000000745	DDX11	DEAD/H-box helicase 11	1.25786935272338	0.000909016668807339
ENSSSCG00000000263	TNS2	tensin 2	1.7839304477216	0.000909016668807339
ENSSSCG00000014049	UNC5A	unc-5 netrin receptor A	1.41751721545797	0.000915633212045281
ENSSSCG00000034608	TMEM94	transmembrane protein 94	1.19634196418572	0.000917360762315225
ENSSSCG00000013435	MBD3	methyl-CpG binding domain protein 3	1.35901893395289	0.000919693578941375
ENSSSCG00000038604	DOCK6	dedicator of cytokinesis 6	1.13408540880756	0.000925300144428464
ENSSSCG00000023907	AFAP1	actin filament-associated protein 1	0.905188597375254	0.000932546205416583
ENSSSCG00000007776	BCL7C	BCL tumor suppressor 7C	1.70853655179722	0.000936493496380943
ENSSSCG00000003901	FAAH	fatty-acid amide hydrolase 1	1.57551035287826	0.000936493496380943
ENSSSCG00000005948	TG	Sus scrofa thyroglobulin (TG), mRNA.	0.907134719468934	0.000936493496380943
ENSSSCG00000040538	WDFY2	WD repeat and FYVE domain containing 2	0.827848956157106	0.000936493496380943
ENSSSCG00000017184	PRPSAP1	phosphoribosyl pyrophosphate synthetase associated protein 1	0.993697055336618	0.000939646869528157
ENSSSCG00000025736	RECQL4	RecQ like helicase 4	1.57390542356635	0.000939646869528157
ENSSSCG00000027404	UNC93A	unc-93 homolog A (C. elegans)	1.14328141347327	0.000949553656414162
ENSSSCG00000017332	ENSSSCG00000017332	novel gene	1.33827429225342	0.000953647779776914
ENSSSCG00000040396	ENSSSCG00000040396	novel gene	1.11160354619491	0.000953647779776914
ENSSSCG00000029264	PKMYT1	membrane-associated tyrosine- and threonine-specific cdc2-inhibitory kinase	1.44223773280707	0.000953647779776914
ENSSSCG00000008197	SEMA4C	semaphorin 4C	1.48978480986423	0.000953647779776914
ENSSSCG00000039551	RNF126	ring finger protein 126	1.3716636846164	0.000962747734261344
ENSSSCG00000021808	TEX38	testis expressed 38	0.980256946550596	0.00097403029315268
ENSSSCG00000010528	ZFYVE27	zinc finger FYVE-type containing 27	1.03654137978465	0.00097403029315268
ENSSSCG00000010107	MED15	mediator complex subunit 15	1.15223459517104	0.000975704680520643
ENSSSCG00000000076	SGSM3	small G protein signaling modulator 3	1.43609783042106	0.000975704680520643
ENSSSCG00000003262	TFPT	TCF3 fusion partner	1.10199826193462	0.00097886377119445
ENSSSCG00000025117	ATN1	atrophin 1	1.23776639048452	0.000982870854734635
ENSSSCG00000000433	B4GALNT1	beta-1,4-N-acetyl-galactosaminyltransferase 1	0.975750521545632	0.000982870854734635
ENSSSCG00000028085	CCDC96	coiled-coil domain containing 96	1.01489126839606	0.000982870854734635
ENSSSCG00000032003	ENSSSCG00000032003	novel gene	1.41748395375799	0.000982870854734635
ENSSSCG00000039460	ENSSSCG00000039460	novel gene	1.13903380274989	0.000982870854734635
ENSSSCG00000036812	MPRIP	myosin phosphatase Rho interacting protein	1.40249446297009	0.000982870854734635
ENSSSCG00000013236	MYBPC3	myosin binding protein C, cardiac	1.11454321654493	0.000982870854734635
ENSSSCG00000012273	USP11	ubiquitin specific peptidase 11	1.16923907679125	0.000982870854734635
ENSSSCG00000037539	SORCS2	sortilin related VPS10 domain containing receptor 2	1.39079851920117	0.000989007251118067
ENSSSCG00000002815	ADGRG1	Sus scrofa adhesion G protein-coupled receptor G1 (ADGRG1), mRNA.	1.03419032131996	0.00099761973621511
ENSSSCG00000005678	NTMT1	N-terminal Xaa-Pro-Lys N-methyltransferase 1	1.43245061136992	0.000998105255883927
ENSSSCG00000013081	PPP1R32	protein phosphatase 1 regulatory subunit 32	1.15790627614577	0.000998105255883927
ENSSSCG00000007786	RNF40	ring finger protein 40	0.719291512458437	0.000998872957389156
ENSSSCG00000012957	SF3B2	splicing factor 3b subunit 2	0.883510299509048	0.000998872957389156
ENSSSCG00000003055	XRCC1	X-ray repair cross complementing 1	1.30799610075919	0.00100242194071139
ENSSSCG00000002645	GALNS	Sus scrofa galactosamine (N-acetyl)-6-sulfate sulfatase (GALNS), mRNA.	1.34032545101932	0.00100543633020834
ENSSSCG00000039024	SPSB3	splA/ryanodine receptor domain and SOCS box containing 3	1.21209022040325	0.00102247470739181
ENSSSCG00000040253	FAM181A	family with sequence similarity 181 member A	1.43648173549626	0.00102351500441257
ENSSSCG00000003486	ARHGEF10L	Rho guanine nucleotide exchange factor 10 like	1.47534785461905	0.00105442013958277
ENSSSCG00000012902	CDK2AP2	cyclin dependent kinase 2 associated protein 2	1.32418894007033	0.00105442013958277
ENSSSCG00000001595	DAAM2	dishevelled associated activator of morphogenesis 2	1.19727844229326	0.00105442013958277
ENSSSCG00000004503	ENSSSCG00000004503	novel gene	1.43604880826291	0.00105442013958277
ENSSSCG00000023639	NRM	Nurim	0.757567611097135	0.00105442013958277
ENSSSCG00000022317	SLC38A10	solute carrier family 38 member 10	1.53120827975668	0.00105442013958277
ENSSSCG00000010278	ENSSSCG00000010278	novel gene	1.30762908875695	0.00106098904585985
ENSSSCG00000000175	ADCY6	adenylate cyclase 6	1.56704176595626	0.00107220855479592
ENSSSCG00000004719	CDAN1	codanin 1	0.934257454143042	0.00107220855479592
ENSSSCG00000032938	MFSD6L	major facilitator superfamily domain containing 6 like	1.45663532186326	0.00107220855479592
ENSSSCG00000014450	TCOF1	treacle ribosome biogenesis factor 1	1.12250511856769	0.00107220855479592
ENSSSCG00000012875	TPCN2	two pore segment channel 2	1.39032063432288	0.00107220855479592
ENSSSCG00000013761	CC2D1A	coiled-coil and C2 domain-containing protein 1A	1.28264399812689	0.00107470693870786
ENSSSCG00000036706	SRMS	src-related kinase lacking C-terminal regulatory tyrosine and N-terminal myristylation sites	1.92402260845285	0.00107741638754612
ENSSSCG00000033673	SLC25A6	ADP/ATP translocase 3	1.40094693696425	0.00107753789293504
ENSSSCG00000028706	MORN1	MORN repeat containing 1	1.5515969610545	0.00107851713468608
ENSSSCG00000028139	CCDC154	coiled-coil domain containing 154	1.74720504725236	0.00108149015835197
ENSSSCG00000012842	RPLP2	60S acidic ribosomal protein P2	1.25973085587093	0.00108149015835197
ENSSSCG00000007167	VPS16	VPS16, CORVET/HOPS core subunit	1.00606738861167	0.00108154569151208
ENSSSCG00000034499	TMEM225B	transmembrane protein 225B	1.24314759223014	0.00108521695618759
ENSSSCG00000034854	SEC16A	SEC16 homolog A, endoplasmic reticulum export factor	1.2547989970566	0.00108601090274613
ENSSSCG00000010128	SEPT5	septin 5	1.05775976721909	0.0010882064679012
ENSSSCG00000020678	BANP	protein BANP	1.57258346846071	0.00109658831030072
ENSSSCG00000014811	INPPL1	Sus scrofa inositol polyphosphate phosphatase like 1 (INPPL1), mRNA.	1.35560493260814	0.00110398583875384
ENSSSCG00000040061	ENSSSCG00000040061	novel gene	1.43332194557352	0.00110809154016955
ENSSSCG00000009998	CASTOR1	cytosolic arginine sensor for mTORC1 subunit 1	1.48140168882905	0.00111055578196633
ENSSSCG00000033849	CD37	CD37 molecule	1.1628351345992	0.00111055578196633
ENSSSCG00000013358	PTPN5	protein tyrosine phosphatase, non-receptor type 5	1.4519549664033	0.00111055578196633
ENSSSCG00000036310	RFXANK	DNA-binding protein RFXANK	0.941469376642392	0.00111055578196633
ENSSSCG00000003417	DISP3	dispatched RND transporter family member 3	1.51621390445205	0.00111542543398611
ENSSSCG00000025096	FBXO24	F-box protein 24	0.947612651818383	0.00111542543398611
ENSSSCG00000015862	LIMS2	LIM zinc finger domain containing 2	0.910133933702638	0.00111542543398611
ENSSSCG00000007981	NPRL3	NPR3 like, GATOR1 complex subunit	1.57573635739573	0.00111542543398611
ENSSSCG00000014568	ST5	suppression of tumorigenicity 5	1.14999531183909	0.00111542543398611
ENSSSCG00000012270	UBA1	ubiquitin like modifier activating enzyme 1	0.906949490212948	0.00112361794564426
ENSSSCG00000030421	GDI1	GDP dissociation inhibitor 1	0.977461168483492	0.00112856078284974
ENSSSCG00000032928	GPR135	G protein-coupled receptor 135	1.38396202556825	0.00113532126236812
ENSSSCG00000040494	RPL3	60S ribosomal protein L3	0.812658841894727	0.00113532126236812
ENSSSCG00000003374	ESPN	espin	1.07810060513513	0.00113824299966099
ENSSSCG00000023791	TMEM229B	transmembrane protein 229B	1.70166662433409	0.00113975790675952
ENSSSCG00000023090	BEST1	bestrophin 1	0.904029341881337	0.00114788828700007
ENSSSCG00000017398	COASY	Bifunctional coenzyme A synthase Phosphopantetheine adenylyltransferase Dephospho-CoA kinase	1.06844362295231	0.00114788828700007
ENSSSCG00000015947	DCAF17	DDB1 and CUL4 associated factor 17	-0.799138073403364	0.00114790951979
ENSSSCG00000010387	FAM170B	family with sequence similarity 170 member B	1.24768871591048	0.00114790951979
ENSSSCG00000023272	ILK	integrin linked kinase	1.06563232295551	0.00114790951979
ENSSSCG00000011330	NBEAL2	neurobeachin like 2	1.59500235366742	0.00114790951979
ENSSSCG00000013490	PIP5K1C	phosphatidylinositol-4-phosphate 5-kinase type 1 gamma	1.04209832859025	0.00114790951979
ENSSSCG00000011426	POC1A	POC1 centriolar protein A	0.967312894979009	0.00114790951979
ENSSSCG00000026387	REEP6	receptor accessory protein 6	0.982479085810565	0.00114790951979
ENSSSCG00000013508	SH3GL1	SH3 domain containing GRB2 like 1, endophilin A2	1.19741439122809	0.00114790951979
ENSSSCG00000000685	TPI1	triosephosphate isomerase	0.833606889481426	0.00114790951979
ENSSSCG00000003172	CCDC155	coiled-coil domain containing 155	1.14364158080524	0.00115362133706079
ENSSSCG00000008007	WDR24	WD repeat domain 24	1.73904730672146	0.00115362133706079
ENSSSCG00000002995	ENSSSCG00000002995	novel gene	1.59426630274347	0.00116328297170431
ENSSSCG00000012918	GRK2	G protein-coupled receptor kinase 2	1.43575626664642	0.00116328297170431
ENSSSCG00000002811	CNGB1	cyclic nucleotide gated channel beta 1	1.13523741733265	0.00117868070530353
ENSSSCG00000014876	MYO7A	Sus scrofa myosin VIIA (MYO7A), mRNA.	1.25670802659616	0.00117868070530353
ENSSSCG00000026794	SIRT2	Sus scrofa sirtuin 2 (SIRT2), mRNA.	1.12385611454278	0.00117868070530353
ENSSSCG00000026612	TIMM50	translocase of inner mitochondrial membrane 50	1.00787411095546	0.00117868070530353
ENSSSCG00000027486	TRIP6	thyroid hormone receptor interactor 6	1.63918342569456	0.00117868070530353
ENSSSCG00000013494	MATK	megakaryocyte-associated tyrosine kinase	1.30193103839259	0.00118056913764964
ENSSSCG00000039795	MYL6	Sus scrofa myosin, light chain 6, alkali, smooth muscle and non-muscle (MYL6), mRNA.	1.07651387367968	0.00118056913764964
ENSSSCG00000013936	NDUFA13	NADH dehydrogenase	1.18928892881391	0.00118309590265414
ENSSSCG00000000191	ENSSSCG00000000191	novel gene	1.82857455661831	0.00119562181706563
ENSSSCG00000007914	METTL22	methyltransferase like 22	1.56376190084022	0.00119562181706563
ENSSSCG00000021724	KIF19	kinesin family member 19	1.08648303125524	0.00119579027331646
ENSSSCG00000038262	SNAPC4	small nuclear RNA activating complex polypeptide 4	1.55102070072991	0.00120781517887286
ENSSSCG00000002051	ABHD4	abhydrolase domain containing 4	0.902678512243728	0.00121571745774541
ENSSSCG00000025729	IRS1	insulin receptor substrate 1	-0.698137209900549	0.00121664003767357
ENSSSCG00000040709	CACFD1	calcium channel flower domain containing 1	1.73313090409237	0.00122104905728916
ENSSSCG00000039556	KCNQ1	potassium voltage-gated channel subfamily Q member 1	1.53019381297844	0.00122104905728916
ENSSSCG00000017387	WNK4	WNK lysine deficient protein kinase 4	1.11038508810393	0.00122104905728916
ENSSSCG00000031086	ENSSSCG00000031086	novel gene	1.50099748360603	0.00122252946050973
ENSSSCG00000001430	ATF6B	Sus scrofa activating transcription factor 6 beta (ATF6B), mRNA.	1.00044038680707	0.00122651261930865
ENSSSCG00000004491	SLC14A2	solute carrier family 14 member 2	1.71066553612364	0.00122651261930865
ENSSSCG00000001384	VARS2	valine--tRNA ligase, mitochondrial precursor	1.16938202220446	0.00123365280938602
ENSSSCG00000008721	ABLIM2	actin binding LIM protein family member 2	1.47955185803257	0.00124036622167936
ENSSSCG00000005319	GBA2	non-lysosomal glucosylceramidase	0.975794953946683	0.00125931446366396
ENSSSCG00000015945	METTL8	methyltransferase like 8	-0.899150148148415	0.00126176198078549
ENSSSCG00000036455	ERCC1	DNA excision repair protein ERCC-1	1.07959107509678	0.00128416235421517
ENSSSCG00000035071	DCST1	DC-STAMP domain containing 1	0.963516761641709	0.0012842788273187
ENSSSCG00000002001	REC8	REC8 meiotic recombination protein	0.981039301051921	0.0012842788273187
ENSSSCG00000035666	C20orf27	chromosome 20 open reading frame 27	0.989781801492746	0.00129420834616772
ENSSSCG00000002782	PLEKHG4	pleckstrin homology and RhoGEF domain containing G4	1.05164335405509	0.00130643393944275
ENSSSCG00000026626	RER1	retention in endoplasmic reticulum sorting receptor 1	1.24494351205601	0.00130643393944275
ENSSSCG00000013629	SMARCA4	SWI/SNF related, matrix associated, actin dependent regulator of chromatin, subfamily a, member 4	0.77759011868141	0.00130643393944275
ENSSSCG00000002718	FA2H	fatty acid 2-hydroxylase	1.04569254617237	0.00131584023023577
ENSSSCG00000032921	INO80E	INO80 complex subunit E	1.01800835854673	0.00131584023023577
ENSSSCG00000016130	ZDBF2	zinc finger DBF-type containing 2	-1.69097182435418	0.00131584023023577
ENSSSCG00000012886	C11orf24	chromosome 11 open reading frame 24	1.48516681693632	0.00131648911822875
ENSSSCG00000023204	AXIN1	axin 1	1.67319397678214	0.00132992173418404
ENSSSCG00000023894	AKNA	AT-hook transcription factor	1.05978939348226	0.00134069332075818
ENSSSCG00000038651	FNDC11	fibronectin type III domain containing 11	1.58661114574711	0.00134069332075818
ENSSSCG00000015106	HYOU1	hypoxia up-regulated 1	0.769397377273469	0.00134161757696381
ENSSSCG00000031228	OPRL1	nociceptin receptor	1.75350426319002	0.00135082693225819
ENSSSCG00000008051	ABCA3	ATP binding cassette subfamily A member 3	1.45294716653664	0.00135242113125426
ENSSSCG00000013633	CARM1	coactivator associated arginine methyltransferase 1	0.852770896030409	0.00135242113125426
ENSSSCG00000008004	FAM173A	family with sequence similarity 173 member A	1.69696180703722	0.00138070886909847
ENSSSCG00000033558	GABRB2	gamma-aminobutyric acid type A receptor beta2 subunit	1.24948354028131	0.00138070886909847
ENSSSCG00000002680	TAF1C	TATA-box binding protein associated factor, RNA polymerase I subunit C	1.4606139224747	0.00138106416568881
ENSSSCG00000017475	RARA	retinoic acid receptor alpha	1.30618844340155	0.0013816885892471
ENSSSCG00000017809	GEMIN4	gem nuclear organelle associated protein 4	0.796898940527388	0.00139454268312585
ENSSSCG00000014632	FAM160A2	family with sequence similarity 160 member A2	1.48610147297888	0.00139841162965159
ENSSSCG00000036887	CLPB	ClpB homolog, mitochondrial AAA ATPase chaperonin	0.907830420004108	0.00140552550691122
ENSSSCG00000037847	MOB2	MOB kinase activator 2	1.31647340089421	0.00141027605590178
ENSSSCG00000013064	EEF1G	eukaryotic translation elongation factor 1 gamma	0.808588804983332	0.00142083515086943
ENSSSCG00000001509	DAXX	death domain associated protein	0.852562704452688	0.0014215786642412
ENSSSCG00000038967	NADK	NAD kinase	1.21960065898363	0.00142318663378793
ENSSSCG00000007169	TMEM239	transmembrane protein 239	1.57457431379335	0.00142553311387557
ENSSSCG00000013725	FBXW9	F-box and WD repeat domain containing 9	1.3236613416523	0.00142762219410773
ENSSSCG00000024184	FASTK	fas-activated serine/threonine kinase	1.58115690181261	0.00144117540657848
ENSSSCG00000009937	ACACB	acetyl-CoA carboxylase 2 precursor	0.721654234665086	0.00145166810107918
ENSSSCG00000014578	DENND5A	DENN domain containing 5A	0.742865829490635	0.00145274948141318
ENSSSCG00000013078	MYRF	myelin regulatory factor	1.21143010238968	0.00145274948141318
ENSSSCG00000003195	PNKP	polynucleotide kinase 3'-phosphatase	1.3103656839646	0.0014551786186947
ENSSSCG00000020790	ENSSSCG00000020790	novel gene	1.49514931469417	0.00146320335278231
ENSSSCG00000010732	FAM53B	family with sequence similarity 53 member B	1.3890764478529	0.00146320335278231
ENSSSCG00000025344	PHC2	polyhomeotic homolog 2	0.930139855344592	0.00146320335278231
ENSSSCG00000001424	SKIV2L	Sus scrofa Ski2 like RNA helicase (SKIV2L), mRNA.	1.17574567386247	0.00146320335278231
ENSSSCG00000014792	STIM1	stromal interaction molecule 1 precursor	1.03309937796217	0.00146320335278231
ENSSSCG00000006302	GPR161	G protein-coupled receptor 161	0.822438379234346	0.00146468681953208
ENSSSCG00000040888	KCTD13	potassium channel tetramerization domain containing 13	1.02877497000568	0.00146468681953208
ENSSSCG00000039095	SLC30A10	solute carrier family 30 member 10	-1.53129160603959	0.00147554537756538
ENSSSCG00000013634	YIPF2	Yip1 domain family member 2	0.877729778582299	0.00147554537756538
ENSSSCG00000003600	TINAGL1	tubulointerstitial nephritis antigen like 1	1.0113855493447	0.00147654367922479
ENSSSCG00000011849	TNK2	tyrosine kinase non receptor 2	1.21672759030442	0.00147654367922479
ENSSSCG00000013585	EVI5L	ecotropic viral integration site 5 like	1.04618669873289	0.00147686982788399
ENSSSCG00000005618	CFAP157	cilia and flagella associated protein 157	1.04423791890414	0.00148301742094662
ENSSSCG00000033691	RAB26	RAB26, member RAS oncogene family	1.74770370333497	0.00148301742094662
ENSSSCG00000037232	SNX29	sorting nexin 29	0.835941408082179	0.00148301742094662
ENSSSCG00000001539	PPARD	Sus scrofa peroxisome proliferator activated receptor delta (PPARD), transcript variant 2, mRNA.	1.29861239748379	0.00148310318325
ENSSSCG00000025675	EEF2	eukaryotic translation elongation factor 2	0.773000478841609	0.00150370914320249
ENSSSCG00000028197	PFKL	phosphofructokinase, liver type	1.61655675683499	0.00150370914320249
ENSSSCG00000017120	SLC6A19	solute carrier family 6 member 19	1.8368223682872	0.0015055238478114
ENSSSCG00000005524	DAB2IP	DAB2 interacting protein	1.32199719146474	0.00151371985005603
ENSSSCG00000004702	STRC	stereocilin	1.12456478470227	0.00151371985005603
ENSSSCG00000007574	SDK1	sidekick cell adhesion molecule 1	1.42512112644638	0.00151838844957511
ENSSSCG00000008558	AGBL5	ATP/GTP binding protein like 5	0.759917956786623	0.00153939406166888
ENSSSCG00000039651	SLC2A5	solute carrier family 2 member 5	0.734819905207013	0.00154137800840625
ENSSSCG00000010273	TBATA	thymus, brain and testes associated	0.776310034432296	0.00154137800840625
ENSSSCG00000007782	ENSSSCG00000007782	novel gene	1.08229124026386	0.00154156314469001
ENSSSCG00000029430	IPO13	importin 13	1.07740919533018	0.00154156314469001
ENSSSCG00000033546	UBXN11	UBX domain protein 11	0.933712085638564	0.00154156314469001
ENSSSCG00000035152	TEF	TEF, PAR bZIP transcription factor	1.52352906986064	0.00156039175039708
ENSSSCG00000015080	CEP164	centrosomal protein 164	0.786105511250849	0.00156253499928362
ENSSSCG00000010706	ENSSSCG00000010706	novel gene	0.861419026202015	0.00156253499928362
ENSSSCG00000024750	GFOD2	glucose-fructose oxidoreductase domain containing 2	1.15586177436624	0.00157872642089441
ENSSSCG00000011377	LAMB2	laminin subunit beta 2	1.60178205233674	0.00157872642089441
ENSSSCG00000008061	ELOB	elongin B	1.33890775641857	0.00158477212083448
ENSSSCG00000029228	ZNF276	zinc finger protein 276	1.34433735318393	0.0015906505567893
ENSSSCG00000002025	SLC22A17	solute carrier family 22 member 17	1.07026409919801	0.00161717439834331
ENSSSCG00000031532	GBGT1	globoside alpha-1,3-N-acetylgalactosaminyltransferase 1 (FORS blood group)	1.56351479504689	0.00161757517714468
ENSSSCG00000015334	PDK4	Sus scrofa pyruvate dehydrogenase kinase 4 (PDK4), mRNA.	-0.982855116799094	0.00162051605374355
ENSSSCG00000032115	OSGIN1	oxidative stress induced growth inhibitor 1	1.26348699940911	0.00163559200656635
ENSSSCG00000003561	ZDHHC18	zinc finger DHHC-type containing 18	1.22372181458046	0.00163559200656635
ENSSSCG00000013073	FADS3	Sus scrofa fatty acid desaturase 3 (FADS3), mRNA.	1.42025030061459	0.00165324292777973
ENSSSCG00000011157	PITRM1	pitrilysin metallopeptidase 1	1.46645093747828	0.00165324292777973
ENSSSCG00000032110	GTF3C5	general transcription factor IIIC subunit 5	1.57707122074956	0.00168004953653664
ENSSSCG00000039792	CDRT4	CMT1A duplicated region transcript 4	1.08466959733674	0.00168189947395506
ENSSSCG00000024413	PPP2R1A	Sus scrofa protein phosphatase 2 scaffold subunit Aalpha (PPP2R1A), mRNA.	1.21487012661596	0.00168207579560788
ENSSSCG00000000014	FAM118A	family with sequence similarity 118 member A	0.922210694934245	0.00168394778768783
ENSSSCG00000036648	ENSSSCG00000036648	novel gene	-1.47992495877595	0.00168932211784831
ENSSSCG00000001410	BAG6	Sus scrofa BCL2 associated athanogene 6 (BAG6), mRNA.	0.786486660703019	0.00169569649761502
ENSSSCG00000005658	ENSSSCG00000005658	novel gene	1.39117961504564	0.00169674910287116
ENSSSCG00000035733	PLXNB2	plexin B2	1.12579538253875	0.00169985237420928
ENSSSCG00000002787	E2F4	E2F transcription factor 4	1.05912610064121	0.00169999516596289
ENSSSCG00000014156	ARRDC3	arrestin domain containing 3	-0.919022721658515	0.00170373934734731
ENSSSCG00000012955	KLC2	kinesin light chain 2	1.59038386303466	0.00170534494634584
ENSSSCG00000036102	TCF25	transcription factor 25	1.52292605822916	0.00170534494634584
ENSSSCG00000032076	ENSSSCG00000032076	novel gene	1.65777570740109	0.00170869032702356
ENSSSCG00000034231	ENSSSCG00000034231	novel gene	1.48577170788399	0.00171452445987483
ENSSSCG00000039233	ENSSSCG00000039233	novel gene	1.00561974824834	0.00171935095418398
ENSSSCG00000013534	MLLT1	MLLT1, super elongation complex subunit	1.11292227858667	0.00172275317583014
ENSSSCG00000016379	HDLBP	high density lipoprotein binding protein	0.741676959351979	0.00172434181792415
ENSSSCG00000022864	ENSSSCG00000022864	novel gene	0.94898499543978	0.00172749682584736
ENSSSCG00000030361	PRKCZ	Sus scrofa protein kinase C zeta (PRKCZ), mRNA.	1.31081268166245	0.00172888795637059
ENSSSCG00000004008	WDR27	WD repeat domain 27	0.967739983521496	0.00174919112255071
ENSSSCG00000007565	TTYH3	tweety family member 3	1.16040338308929	0.00175240810597863
ENSSSCG00000006626	PI4KB	phosphatidylinositol 4-kinase beta	0.81279356067562	0.00177312765256788
ENSSSCG00000006740	ATP1A1	sodium/potassium-transporting ATPase subunit alpha-1 precursor	0.939763143438444	0.00178974841971174
ENSSSCG00000014567	TRIM66	tripartite motif containing 66	0.987345535680224	0.00178974841971174
ENSSSCG00000023400	ZNF598	zinc finger protein 598	1.19461270269132	0.00179152339255094
ENSSSCG00000037029	CSRNP2	cysteine and serine rich nuclear protein 2	0.953500941527212	0.00179637581713411
ENSSSCG00000032562	TMC6	transmembrane channel like 6	1.38982626260823	0.00181218891205251
ENSSSCG00000002451	RIN3	Ras and Rab interactor 3	1.50863826884096	0.00181224641042313
ENSSSCG00000035105	ENSSSCG00000035105	novel gene	0.802027550180663	0.0018128850412046
ENSSSCG00000013511	HDGFL2	HDGF like 2	0.949173222767687	0.00182019425730846
ENSSSCG00000013930	ATP13A1	ATPase 13A1	1.06243931708057	0.00182959688402271
ENSSSCG00000015538	KIAA1614	KIAA1614	1.2728092770183	0.00183759129644183
ENSSSCG00000040845	AGPAT2	1-acyl-sn-glycerol-3-phosphate acyltransferase beta precursor	1.66476703449987	0.00184296737792837
ENSSSCG00000038285	KLHL36	kelch like family member 36	1.30311663995804	0.00184296737792837
ENSSSCG00000003189	PRMT1	protein arginine methyltransferase 1	1.16399562305703	0.00184296737792837
ENSSSCG00000001983	SDR39U1	short chain dehydrogenase/reductase family 39U member 1	1.11196952777456	0.00184296737792837
ENSSSCG00000011375	USP19	ubiquitin carboxyl-terminal hydrolase 19	0.739194924827913	0.00184296737792837
ENSSSCG00000002839	C16orf78	chromosome 16 open reading frame 78	0.848090345821934	0.00184360088921683
ENSSSCG00000008009	LMF1	lipase maturation factor 1	1.24251151396755	0.00184487618992635
ENSSSCG00000034153	TAF6	TATA-box binding protein associated factor 6	1.13379612605707	0.00184487618992635
ENSSSCG00000002817	DRC7	dynein regulatory complex subunit 7	0.98938648156463	0.00184496410926468
ENSSSCG00000012771	SLC6A8	Sus scrofa solute carrier family 6 member 8 (SLC6A8), mRNA.	0.981195128139245	0.00185907270048729
ENSSSCG00000036527	DNASE1	deoxyribonuclease-1 precursor	1.21402657360184	0.00188812443069318
ENSSSCG00000011600	SLC6A6	sodium- and chloride-dependent taurine transporter	0.764349246783755	0.00188816818178494
ENSSSCG00000036472	HIC2	HIC ZBTB transcriptional repressor 2	1.51051469204164	0.00189177413016918
ENSSSCG00000028978	ENSSSCG00000028978	novel gene	1.46837706706273	0.00189864880591179
ENSSSCG00000023653	GLIS2	GLIS family zinc finger 2	1.43843032768917	0.00191039262390097
ENSSSCG00000020785	DES	Sus scrofa desmin (DES), mRNA.	1.49498234916461	0.0019172593346562
ENSSSCG00000003038	GRIK5	glutamate ionotropic receptor kainate type subunit 5	1.10019355910918	0.0019172593346562
ENSSSCG00000033757	FKBP2	FK506 binding protein 2	1.12238743830141	0.0019199357831804
ENSSSCG00000025796	NLE1	notchless homolog 1	1.21640029878501	0.0019199357831804
ENSSSCG00000001657	CUL7	cullin 7	1.34269341278696	0.00193176945819312
ENSSSCG00000016743	OGDH	oxoglutarate dehydrogenase	1.17147422731539	0.00193220871705732
ENSSSCG00000013597	RPS28	Sus scrofa ribosomal protein S28 (RPS28), mRNA.	1.23053846618362	0.0019407625344038
ENSSSCG00000040608	AKR1B1	aldose reductase	0.92734253156172	0.00194633794364183
ENSSSCG00000005848	FAM166A	family with sequence similarity 166 member A	0.836924825327402	0.00194633794364183
ENSSSCG00000017330	MAP3K14	mitogen-activated protein kinase kinase kinase 14	1.28236157654902	0.00194633794364183
ENSSSCG00000014599	SYT9	synaptotagmin 9	0.986322795177677	0.00194633794364183
ENSSSCG00000011847	ZDHHC19	zinc finger DHHC-type containing 19	1.33136308345153	0.00194633794364183
ENSSSCG00000033854	LGALS1	galectin-1	1.01465372825666	0.00195285461569932
ENSSSCG00000037450	SSC5D	scavenger receptor cysteine rich family member with 5 domains	1.48420965462857	0.00195375796866617
ENSSSCG00000016461	ZYX	zyxin	1.35578349294842	0.00195375796866617
ENSSSCG00000022553	TNRC18	trinucleotide repeat containing 18	1.4224476884244	0.00195811879085235
ENSSSCG00000012847	TALDO1	transaldolase	1.3237099420368	0.00196031931486769
ENSSSCG00000027127	MAP2K2	Sus scrofa mitogen-activated protein kinase kinase 2 (MAP2K2), mRNA.	0.825834279750606	0.00196299815146299
ENSSSCG00000000740	ENSSSCG00000000740	novel gene	1.501185229314	0.00196814160111865
ENSSSCG00000017178	SPHK1	sphingosine kinase 1	1.72374450171375	0.00196814160111865
ENSSSCG00000003619	AZIN2	antizyme inhibitor 2	0.905033471204502	0.00197221393391775
ENSSSCG00000010104	ENSSSCG00000010104	novel gene	1.24715943206129	0.00197221393391775
ENSSSCG00000028172	FAM78A	family with sequence similarity 78 member A	0.82571069403489	0.0019777698223077
ENSSSCG00000026636	ZBTB4	zinc finger and BTB domain containing 4	1.55131644850007	0.00199808863379625
ENSSSCG00000017679	C17orf64	chromosome 17 open reading frame 64	0.945487861924387	0.00201261162776689
ENSSSCG00000013744	TRMT1	tRNA (guanine(26)-N(2))-dimethyltransferase	1.27936690991088	0.00201261162776689
ENSSSCG00000016721	DBNL	drebrin like	1.19389730625796	0.00202059416281483
ENSSSCG00000013267	PEX16	peroxisomal biogenesis factor 16	1.08631954839546	0.00202059416281483
ENSSSCG00000040546	PXN	paxillin	1.70700524978796	0.00202059416281483
ENSSSCG00000007982	MPG	N-methylpurine DNA glycosylase	1.50630085959502	0.00203462041905574
ENSSSCG00000024570	KDM4B	lysine demethylase 4B	1.06261612085799	0.00204769539529743
ENSSSCG00000017214	ARMC7	Sus scrofa armadillo repeat containing 7 (ARMC7), mRNA.	1.36376652173603	0.00204996868668014
ENSSSCG00000001852	IDH2	Sus scrofa isocitrate dehydrogenase (NADP(+)) 2, mitochondrial (IDH2), mRNA.	0.783653225954793	0.00205590970493319
ENSSSCG00000010048	RAB36	RAB36, member RAS oncogene family	1.2490150422219	0.00206877364410816
ENSSSCG00000003085	CLPTM1	CLPTM1, transmembrane protein	0.935561417776208	0.00207402145483612
ENSSSCG00000031877	ABHD8	abhydrolase domain containing 8	1.2899955653993	0.00208080758765108
ENSSSCG00000017196	MRPL38	mitochondrial ribosomal protein L38	1.37397158075477	0.00208428859175971
ENSSSCG00000000232	ACVRL1	activin A receptor like type 1	1.58736525074601	0.00209041337943478
ENSSSCG00000033689	GPS1	G protein pathway suppressor 1	1.21132774973278	0.00209041337943478
ENSSSCG00000010062	CABIN1	calcineurin binding protein 1	0.854979057442926	0.00209520271670631
ENSSSCG00000007980	ENSSSCG00000007980	novel gene	1.70539425544449	0.00210102280970088
ENSSSCG00000013034	PLCB3	phospholipase C beta 3	1.33314747129822	0.00211755910395636
ENSSSCG00000024578	PHLDB1	pleckstrin homology like domain family B member 1	1.54913877205632	0.00213159013480642
ENSSSCG00000036595	ZGPAT	zinc finger CCCH-type and G-patch domain containing	1.45315427001372	0.00213159013480642
ENSSSCG00000031299	TECR	trans-2,3-enoyl-CoA reductase	0.7323694303268	0.00213336470528044
ENSSSCG00000022778	ENSSSCG00000022778	novel gene	0.834466825497187	0.00214341619132417
ENSSSCG00000031082	ATP13A2	ATPase 13A2	1.64910756480172	0.00214487738036779
ENSSSCG00000040416	ENSSSCG00000040416	novel gene	1.07124160509734	0.00214487738036779
ENSSSCG00000040278	IFITM5	interferon induced transmembrane protein 5	1.57135136107767	0.00214487738036779
ENSSSCG00000004823	LRRK1	leucine rich repeat kinase 1	1.16936911057358	0.00214487738036779
ENSSSCG00000012953	YIF1A	Yip1 interacting factor homolog A, membrane trafficking protein	1.06043913719209	0.00214487738036779
ENSSSCG00000001633	ENSSSCG00000001633	novel gene	1.25608800618998	0.00215613047596694
ENSSSCG00000010604	SH3PXD2A	SH3 and PX domains 2A	0.959331500905293	0.00215613047596694
ENSSSCG00000010112	TSSK1B	Sus scrofa testis specific serine kinase 1B (TSSK1B), mRNA.	0.925237414517574	0.00215613047596694
ENSSSCG00000009999	ENSSSCG00000009999	novel gene	1.28702045824607	0.00215714650333153
ENSSSCG00000013475	NCLN	nicalin	1.33027129151931	0.00215714650333153
ENSSSCG00000016732	TBRG4	protein TBRG4	1.5887035796125	0.00215714650333153
ENSSSCG00000006627	ZNF687	zinc finger protein 687	1.03748427882508	0.00215714650333153
ENSSSCG00000010258	AIFM2	apoptosis inducing factor, mitochondria associated 2	1.16705088684872	0.00216355370289099
ENSSSCG00000017142	BAIAP2	BAI1 associated protein 2	1.31414680820769	0.00216713395125294
ENSSSCG00000012088	POFUT2	protein O-fucosyltransferase 2	1.54028321965609	0.00217207495006654
ENSSSCG00000034101	D2HGDH	Galactose-3-O-sulfotransferase 2	1.41510140322279	0.00217786259169783
ENSSSCG00000027989	FAM187B	family with sequence similarity 187 member B	0.984810657069692	0.00218851329217036
ENSSSCG00000025401	CDK10	cyclin-dependent kinase 10	1.46952053207001	0.00219993082103713
ENSSSCG00000032478	MLLT6	MLLT6, PHD finger containing	1.02524058965537	0.00221199634705026
ENSSSCG00000022280	DACT3	dishevelled binding antagonist of beta catenin 3	1.48080645283054	0.00221699452660924
ENSSSCG00000025537	PTPN6	protein tyrosine phosphatase, non-receptor type 6	1.60304521332325	0.00221933760679134
ENSSSCG00000005904	VPS28	VPS28, ESCRT-I subunit	1.39076473183013	0.00225688274426558
ENSSSCG00000013453	ENSSSCG00000013453	novel gene	1.24172211849123	0.00226776485868093
ENSSSCG00000023667	KEAP1	Sus scrofa kelch-like ECH-associated protein 1 (KEAP1), mRNA.	0.792265674485787	0.00226776485868093
ENSSSCG00000001372	GNL1	guanine nucleotide-binding protein-like 1	0.683721152479172	0.00229383216112896
ENSSSCG00000007133	ACSS1	acyl-CoA synthetase short chain family member 1	0.91342069728406	0.00229417162000212
ENSSSCG00000026302	MKI67	marker of proliferation Ki-67	0.808269541332626	0.00229417162000212
ENSSSCG00000035221	SDCCAG3	serologically defined colon cancer antigen 3	0.791091158775967	0.00229417162000212
ENSSSCG00000005917	HSF1	Sus scrofa heat shock transcription factor 1 (HSF1), mRNA.	1.23989596449858	0.00229869757081024
ENSSSCG00000021333	PAK4	p21 (RAC1) activated kinase 4	1.42335368601388	0.00231082585706614
ENSSSCG00000039878	PLD6	phospholipase D family member 6	1.55080384685113	0.00231082585706614
ENSSSCG00000020686	SDHA	Succinate dehydrogenase flavoprotein subunit, mitochondrial	0.96653236160539	0.00231532581620759
ENSSSCG00000008020	IFT140	intraflagellar transport 140	1.01605368041782	0.00232263232387702
ENSSSCG00000021798	LZTS2	leucine zipper tumor suppressor 2	1.37159523785544	0.00232263232387702
ENSSSCG00000016725	TNS3	tensin 3	1.03341356788094	0.00232918604707439
ENSSSCG00000037559	ACOT11	acyl-CoA thioesterase 11	1.24262964830966	0.00233448836380641
ENSSSCG00000008194	ACTR1B	ARP1 actin related protein 1 homolog B	1.06256125582104	0.00233448836380641
ENSSSCG00000021581	CLCN2	chloride voltage-gated channel 2	1.1402162360666	0.00233448836380641
ENSSSCG00000013455	IZUMO4	IZUMO family member 4	0.69656569428162	0.00233448836380641
ENSSSCG00000005084	PPM1A	protein phosphatase, Mg2+/Mn2+ dependent 1A	-0.686308237783909	0.00233448836380641
ENSSSCG00000005350	FBXO10	F-box protein 10	1.15274967095439	0.00233579428234271
ENSSSCG00000016313	HJURP	Holliday junction recognition protein	0.989524480976287	0.00233579428234271
ENSSSCG00000022744	PRSS21	protease, serine 21	1.47948514022511	0.00233579428234271
ENSSSCG00000027189	PPP1R12C	protein phosphatase 1 regulatory subunit 12C	1.36373970976562	0.00234261484159905
ENSSSCG00000039619	PIN1	Sus scrofa peptidylprolyl cis/trans isomerase, NIMA-interacting 1 (PIN1), mRNA.	1.04799849480414	0.00236911703644874
ENSSSCG00000025108	G6PD	glucose-6-phosphate dehydrogenase	1.32047877233314	0.00237204763389438
ENSSSCG00000014307	H2AFY	Sus scrofa H2A histone family, member Y (H2AFY), transcript variant 1, mRNA.	0.806778051527466	0.00238231576732382
ENSSSCG00000027307	NDUFA11	NADH dehydrogenase	1.19128348521446	0.00238231576732382
ENSSSCG00000029154	NOSIP	nitric oxide synthase interacting protein	1.48983961772056	0.00238231576732382
ENSSSCG00000014725	HBB	hemoglobin subunit beta	2.50214835201781	0.00238232971052201
ENSSSCG00000026761	CCT8	chaperonin containing TCP1 subunit 8	-0.614064972886017	0.00238252683653265
ENSSSCG00000003432	KIAA2013	KIAA2013	1.45145963437762	0.00238373897329623
ENSSSCG00000009628	CCAR2	cell cycle and apoptosis regulator protein 2	0.896738837767527	0.00239976328663018
ENSSSCG00000013066	INCENP	inner centromere protein	1.07833245505045	0.00240827915695572
ENSSSCG00000011837	MELTF	melanotransferrin	0.961182333108795	0.00243222338404151
ENSSSCG00000016428	CCT8L2	chaperonin containing TCP1 subunit 8 like 2	1.01447439266807	0.00243509007888747
ENSSSCG00000013545	TUBB4A	tubulin beta 4A class IVa	1.28095802645156	0.00243692698772894
ENSSSCG00000011249	DLEC1	deleted in lung and esophageal cancer 1	0.750550488073947	0.00244889409049983
ENSSSCG00000039678	TMEM269	transmembrane protein 269	0.698690596282476	0.00245943578190589
ENSSSCG00000007432	ZNF335	zinc finger protein 335	1.29925393086463	0.00245943578190589
ENSSSCG00000003913	MAST2	microtubule associated serine/threonine kinase 2	0.969041374355122	0.00250356058991901
ENSSSCG00000030048	PLEKHG2	pleckstrin homology and RhoGEF domain containing G2	1.14785560188785	0.00251374454588647
ENSSSCG00000011420	RBM15B	RNA binding motif protein 15B	1.04520798724944	0.00251374454588647
ENSSSCG00000000882	ANKS1B	ankyrin repeat and sterile alpha motif domain containing 1B	-1.04395172175602	0.00253353505524456
ENSSSCG00000032731	NDST1	N-deacetylase and N-sulfotransferase 1	1.48469420697546	0.00253353505524456
ENSSSCG00000038675	EPHA10	EPH receptor A10	1.46724964952271	0.00253790458077221
ENSSSCG00000038234	TMEM175	transmembrane protein 175	0.752917602316984	0.00253790458077221
ENSSSCG00000008681	NELFA	negative elongation factor complex member A	1.42809059488479	0.00254347430538757
ENSSSCG00000008232	RNF181	Sus scrofa ring finger protein 181 (RNF181), mRNA.	0.932208083465953	0.00254347430538757
ENSSSCG00000000117	C22orf23	chromosome 22 open reading frame 23	1.05120271609504	0.00254586344152805
ENSSSCG00000000965	NCAPH2	condensin-2 complex subunit H2	1.31382160205974	0.00254864752053869
ENSSSCG00000012903	PITPNM1	phosphatidylinositol transfer protein membrane associated 1	1.2975888132832	0.00255797446604654
ENSSSCG00000017489	PSMD3	proteasome 26S subunit, non-ATPase 3	0.894746618318823	0.00258816177545057
ENSSSCG00000003046	RABAC1	prenylated Rab acceptor protein 1	1.03832709690754	0.00258816177545057
ENSSSCG00000002783	SLC9A5	solute carrier family 9 member A5	1.49135585630321	0.00259294571804713
ENSSSCG00000026659	ENSSSCG00000026659	novel gene	-0.642645105590766	0.00259390106281564
ENSSSCG00000031380	ENSSSCG00000031380	novel gene	1.48134760856038	0.00260861549439008
ENSSSCG00000013742	NFIX	nuclear factor I X	1.10460714351465	0.00260861549439008
ENSSSCG00000016334	SCLY	selenocysteine lyase	1.25800072180035	0.00260861549439008
ENSSSCG00000039740	ENSSSCG00000039740	novel gene	1.22654993803036	0.0026181848795474
ENSSSCG00000005916	WDR97	WD repeat domain 97	1.42993617642907	0.0026181848795474
ENSSSCG00000004732	PLA2G4F	phospholipase A2 group IVF	1.57646665053319	0.00261887947222733
ENSSSCG00000024001	PLXNA1	plexin A1	1.19995546195911	0.00262108382012386
ENSSSCG00000021289	GAK	cyclin G associated kinase	0.880652368115597	0.00262855400301877
ENSSSCG00000017379	ETV4	ETS variant 4	1.49340528460494	0.00266911539068082
ENSSSCG00000010925	PPP1R12B	protein phosphatase 1 regulatory subunit 12B	0.884036711906584	0.00266911539068082
ENSSSCG00000003288	HSPBP1	HSPA (Hsp70) binding protein 1	1.3658283593512	0.00267607201498742
ENSSSCG00000010015	OSBP2	oxysterol binding protein 2	0.717604474143446	0.00267607201498742
ENSSSCG00000005610	SLC2A8	solute carrier family 2 member 8	1.2144411108649	0.00267607201498742
ENSSSCG00000039681	B9D1	B9 domain containing 1	1.75262517323251	0.00274427339302255
ENSSSCG00000033697	ENSSSCG00000033697	novel gene	0.680326027532454	0.0027727929849999
ENSSSCG00000008043	TRAF7	TNF receptor associated factor 7	1.62890824883236	0.0027727929849999
ENSSSCG00000011424	TEX264	testis expressed 264	1.16691187893007	0.00277334912977357
ENSSSCG00000013875	USE1	unconventional SNARE in the ER 1	1.1253291155284	0.00278315034288536
ENSSSCG00000025345	GUCY2D	guanylate cyclase 2D, retinal	1.38893040959908	0.00279109769348111
ENSSSCG00000002009	PCK2	Sus scrofa phosphoenolpyruvate carboxykinase 2, mitochondrial (PCK2), mRNA.	1.41224731355318	0.00279109769348111
ENSSSCG00000013779	PKN1	protein kinase N1	1.03194636090101	0.00279109769348111
ENSSSCG00000022364	CPT1B	carnitine O-palmitoyltransferase 1, muscle isoform	0.915212684600012	0.0027962224905558
ENSSSCG00000007930	MGRN1	mahogunin ring finger 1	1.43462549928352	0.0027962224905558
ENSSSCG00000013238	SLC39A13	solute carrier family 39 member 13	1.14438343450117	0.00281115203106811
ENSSSCG00000033968	SLC39A3	solute carrier family 39 member 3	0.85078374634299	0.00281115203106811
ENSSSCG00000014690	UBQLNL	ubiquilin like	0.824865979747798	0.00281607395579378
ENSSSCG00000007622	ENSSSCG00000007622	novel gene	1.08922818436966	0.0028355430770847
ENSSSCG00000032085	CACTIN	cactin, spliceosome C complex subunit	1.2690753872183	0.00283568760271713
ENSSSCG00000026818	CTC1	CST telomere replication complex component 1	0.968411051964431	0.00283568760271713
ENSSSCG00000003458	EFHD2	EF-hand domain family member D2	1.07224656484208	0.00283568760271713
ENSSSCG00000025303	FAM50A	family with sequence similarity 50 member A	1.44681129637451	0.00283568760271713
ENSSSCG00000012452	SH3BGRL	SH3 domain binding glutamate rich protein like	-0.646000694059208	0.00283829750682509
ENSSSCG00000009578	ENSSSCG00000009578	novel gene	1.22616525197214	0.00285184568463503
ENSSSCG00000010888	CCDC185	coiled-coil domain containing 185	0.973072115315498	0.00287928658188804
ENSSSCG00000017882	MYBBP1A	MYB binding protein 1a	1.35198216320343	0.00287928658188804
ENSSSCG00000016295	NGEF	neuronal guanine nucleotide exchange factor	1.34116836486044	0.00291385946642994
ENSSSCG00000016365	ANKMY1	ankyrin repeat and MYND domain containing 1	1.5054262141703	0.00291532232664268
ENSSSCG00000006776	MOV10	Mov10 RISC complex RNA helicase	1.12541860315445	0.00291532232664268
ENSSSCG00000007124	CST8	cystatin 8	0.923587598629602	0.00292827860674291
ENSSSCG00000035693	POLRMT	RNA polymerase mitochondrial	1.21615911444781	0.00294102253139232
ENSSSCG00000031155	RASD2	RASD family member 2	1.06525116453364	0.00294328572554622
ENSSSCG00000009807	RHOF	rho-related GTP-binding protein RhoF	1.04741797537838	0.00294723025967772
ENSSSCG00000006567	CRTC2	CREB regulated transcription coactivator 2	1.14078941257089	0.0029477120134835
ENSSSCG00000018007	MYH3	myosin heavy chain 3	1.00318607706754	0.00295346712698245
ENSSSCG00000009563	TMCO3	transmembrane and coiled-coil domain-containing protein 3 precursor	0.820102049141194	0.00295741905795222
ENSSSCG00000010132	COMT	catechol O-methyltransferase	0.983337846296214	0.00296074519689568
ENSSSCG00000003119	ZNF541	zinc finger protein 541	0.865425989046769	0.00296074519689568
ENSSSCG00000034547	ENSSSCG00000034547	novel gene	1.40915865849677	0.00297078808318878
ENSSSCG00000023677	CHMP1A	Sus scrofa charged multivesicular body protein 1A (CHMP1A), mRNA.	1.44129505026003	0.00300353099846191
ENSSSCG00000028784	ENSSSCG00000028784	novel gene	-0.682307274344099	0.00302022092174933
ENSSSCG00000038469	ENSSSCG00000038469	novel gene	-0.691871554737923	0.00302187254560421
ENSSSCG00000007814	KIAA0556	KIAA0556	0.885525729842137	0.00302982403868204
ENSSSCG00000000018	KIAA0930	KIAA0930	0.861272809942255	0.00302982403868204
ENSSSCG00000023585	SERINC2	Sus scrofa serine incorporator 2 (SERINC2), mRNA.	1.48666555996326	0.00302982403868204
ENSSSCG00000040003	UAP1L1	UDP-N-acetylglucosamine pyrophosphorylase 1 like 1	1.31010107770347	0.00303733692320459
ENSSSCG00000010139	CCDC188	coiled-coil domain containing 188	1.30493733494174	0.00303888996650575
ENSSSCG00000017968	CNTROB	centrobin, centriole duplication and spindle assembly protein	0.826845237520538	0.00303888996650575
ENSSSCG00000020736	ADD2	adducin 2	1.29714402413947	0.00303892870114129
ENSSSCG00000020873	SYNGR1	synaptogyrin-1	1.56070291453876	0.00307142273722997
ENSSSCG00000014624	ARFIP2	ADP ribosylation factor interacting protein 2	1.32937614264727	0.00309399154227252
ENSSSCG00000034237	C10orf82	chromosome 10 open reading frame 82	0.721630509784478	0.00310047954557996
ENSSSCG00000033539	CRYBG2	crystallin beta-gamma domain containing 2	1.25720397947765	0.00316803745023343
ENSSSCG00000005767	SKOR2	SKI family transcriptional corepressor 2	2.15236865391673	0.00316923353746394
ENSSSCG00000038428	PAXX	PAXX, non-homologous end joining factor	1.40287076458463	0.00318904520673498
ENSSSCG00000037471	C7orf34	chromosome 7 open reading frame 34	0.746381786997437	0.00319963810776977
ENSSSCG00000005310	TESK1	testis-specific kinase 1	1.12878933563535	0.00320307488196944
ENSSSCG00000011610	NUP210	nucleoporin 210	1.18653668173602	0.00321046867917395
ENSSSCG00000032154	ERF	ETS2 repressor factor	1.30107818107739	0.00321130285977472
ENSSSCG00000012939	BRMS1	breast cancer metastasis suppressor 1	0.947766209000204	0.00324490206714858
ENSSSCG00000040313	PSKH1	protein serine kinase H1	0.666059498821492	0.00324490206714858
ENSSSCG00000007522	CTSZ	Sus scrofa cathepsin Z (CTSZ), mRNA.	1.47684128665003	0.00324790626417463
ENSSSCG00000008239	CAPG	capping actin protein, gelsolin like	0.968284204931858	0.0032499376778671
ENSSSCG00000016578	FLNC	filamin C	1.47851326329699	0.0032499376778671
ENSSSCG00000004737	PLA2G4B	cytosolic phospholipase A2 beta	1.04868908423945	0.0032499376778671
ENSSSCG00000003710	TTC39C	tetratricopeptide repeat domain 39C	-0.681637124894645	0.0032499376778671
ENSSSCG00000003360	WRAP73	WD repeat-containing protein WRAP73	1.10266079563628	0.0032499376778671
ENSSSCG00000005308	RUSC2	RUN and SH3 domain containing 2	0.672547807958464	0.0032504077674504
ENSSSCG00000032122	C9orf50	chromosome 9 open reading frame 50	1.014279501522	0.0032575361553373
ENSSSCG00000032007	RTN4	reticulon-4	-0.571585262559383	0.00326317008728716
ENSSSCG00000012248	MPC1L	mitochondrial pyruvate carrier 1 like	1.41213808680137	0.00327254728297541
ENSSSCG00000034633	CFAP99	cilia and flagella associated protein 99	1.14045559912627	0.00327264126921272
ENSSSCG00000000095	GTPBP1	GTP binding protein 1	0.740535120769268	0.00327264126921272
ENSSSCG00000032828	ANAPC2	anaphase promoting complex subunit 2	1.37040343744924	0.00330761256958657
ENSSSCG00000038308	RANBP1	ran-specific GTPase-activating protein	0.637671923219663	0.00330941432788539
ENSSSCG00000007957	C16orf90	chromosome 16 open reading frame 90	1.25270866014996	0.00331743565492125
ENSSSCG00000031918	CYC1	cytochrome c1	1.23794484728718	0.00333342168180544
ENSSSCG00000005842	TMEM141	transmembrane protein 141	1.32147719787335	0.00333342168180544
ENSSSCG00000013269	MAPK8IP1	mitogen-activated protein kinase 8 interacting protein 1	1.11648577058154	0.0033391157074547
ENSSSCG00000003503	VWA5B1	von Willebrand factor A domain containing 5B1	0.749703938585191	0.00334057381300165
ENSSSCG00000002955	CATSPERG	cation channel sperm associated auxiliary subunit gamma	0.663476522025632	0.00337440101740181
ENSSSCG00000008678	TMEM129	transmembrane protein 129	1.31050662709006	0.00338475106946613
ENSSSCG00000028184	DNAH1	dynein axonemal heavy chain 1	0.764116682548114	0.00340661801286243
ENSSSCG00000013429	STK11	serine/threonine kinase 11	0.607707517425948	0.00341355760022166
ENSSSCG00000006950	WDR63	WD repeat domain 63	-0.517945432709711	0.00341355760022166
ENSSSCG00000012850	DEAF1	DEAF1, transcription factor	1.54807520402639	0.00341696792218744
ENSSSCG00000007560	TMEM184A	transmembrane protein 184A	1.58473472043569	0.00342057625920903
ENSSSCG00000014361	ENSSSCG00000014361	novel gene	0.988532556184344	0.00342112087033832
ENSSSCG00000015535	QSOX1	quiescin sulfhydryl oxidase 1	0.945346436089195	0.0034396181305713
ENSSSCG00000026281	SCAP	Sus scrofa SREBF chaperone (SCAP), mRNA.	0.922544401536516	0.0034396181305713
ENSSSCG00000033299	FLNA	filamin A	1.96216730579489	0.00345048930624924
ENSSSCG00000017204	ITGB4	integrin subunit beta 4	1.93423601427861	0.00345048930624924
ENSSSCG00000013601	MARCH2	E3 ubiquitin-protein ligase MARCH2	1.02329235244187	0.00345048930624924
ENSSSCG00000005303	PIGO	phosphatidylinositol glycan anchor biosynthesis class O	0.83044047961672	0.00345048930624924
ENSSSCG00000000132	TEX33	testis expressed 33	0.862478002252394	0.00345048930624924
ENSSSCG00000028052	OBSL1	obscurin like 1	1.28083302768838	0.00345494836639363
ENSSSCG00000012841	PNPLA2	patatin-like phospholipase domain-containing protein 2	1.57760781601137	0.0034648004165925
ENSSSCG00000032563	TMEM39B	transmembrane protein 39B	0.882915188770057	0.0034648004165925
ENSSSCG00000036537	NFIC	nuclear factor I C	0.889187540981896	0.00346610004810689
ENSSSCG00000013259	DGKZ	diacylglycerol kinase zeta	1.1377506536614	0.00346860757993482
ENSSSCG00000013615	ECSIT	ECSIT signalling integrator	1.13624488213588	0.00348112151274511
ENSSSCG00000027197	DYRK1B	dual specificity tyrosine phosphorylation regulated kinase 1B	1.00228715625457	0.00351181565145757
ENSSSCG00000037566	ENSSSCG00000037566	novel gene	1.31039001552115	0.00352507181428381
ENSSSCG00000021534	SLC30A3	Sus scrofa solute carrier family 30 member 3 (SLC30A3), mRNA.	1.30427154846781	0.00352507181428381
ENSSSCG00000013582	XAB2	XPA binding protein 2	1.23790938659172	0.00352507181428381
ENSSSCG00000040339	ZFHX2	zinc finger homeobox 2	1.14723548671273	0.00352507181428381
ENSSSCG00000010329	ZMIZ1	zinc finger MIZ-type containing 1	1.16337162476868	0.00352507181428381
ENSSSCG00000027689	ENSSSCG00000027689	novel gene	0.918504086529328	0.00353563888677671
ENSSSCG00000005378	ANKS6	ankyrin repeat and sterile alpha motif domain containing 6	1.30854975175226	0.00353731753839169
ENSSSCG00000008553	PREB	prolactin regulatory element binding	0.964294719344057	0.00353731753839169
ENSSSCG00000031407	STKLD1	serine/threonine kinase like domain containing 1	1.10392287585528	0.00353731753839169
ENSSSCG00000011619	EEFSEC	eukaryotic elongation factor, selenocysteine-tRNA specific	0.964115079532618	0.00355212710633318
ENSSSCG00000002714	WDR59	WD repeat domain 59	1.02441714609743	0.00355257717116435
ENSSSCG00000009621	PHYHIP	phytanoyl-CoA 2-hydroxylase interacting protein	1.04481413730444	0.00355300648643326
ENSSSCG00000038323	ACTN3	actinin alpha 3 (gene/pseudogene)	1.11802293627034	0.00356363422474038
ENSSSCG00000004736	SPTBN5	spectrin beta, non-erythrocytic 5	1.36598029175235	0.00356363422474038
ENSSSCG00000032785	ENSSSCG00000032785	novel gene	1.12503401137271	0.00358123390479453
ENSSSCG00000004002	RPS5	ribosomal protein S5	1.07384917328711	0.00358123390479453
ENSSSCG00000011387	RNF123	ring finger protein 123	0.842944160376337	0.00365312785348811
ENSSSCG00000033162	UBAC1	UBA domain containing 1	1.20780592879814	0.00365312785348811
ENSSSCG00000004088	ARMT1	uncharacterized protein LOC100157036	-0.762854908286222	0.00366760529177286
ENSSSCG00000031492	PPP1R18	phostensin	1.05334012493127	0.00366760529177286
ENSSSCG00000017518	OSBPL7	oxysterol binding protein like 7	1.40843770426532	0.00367239755359873
ENSSSCG00000017814	ENSSSCG00000017814	novel gene	1.14901840325047	0.00369023301112951
ENSSSCG00000031769	CTTN	cortactin	1.06823457195516	0.00369795295980324
ENSSSCG00000009545	COL4A2	collagen type IV alpha 2 chain	1.50904230393473	0.0037072046801429
ENSSSCG00000017947	ACADVL	acyl-CoA dehydrogenase, very long chain	0.923579387422447	0.00371332078451142
ENSSSCG00000016579	CCDC136	coiled-coil domain containing 136	0.69112652732095	0.00371332078451142
ENSSSCG00000002776	ATP6V0D1	ATPase H+ transporting V0 subunit d1	0.917293775036031	0.0037138055350178
ENSSSCG00000004661	MYEF2	myelin expression factor 2	-0.565238032229434	0.00371914745610152
ENSSSCG00000018034	ENSSSCG00000018034	novel gene	0.904136716925019	0.00372924207532007
ENSSSCG00000017988	CCDC42	coiled-coil domain-containing protein 42A	1.06762751638922	0.00376601157819643
ENSSSCG00000010065	GSTTP1	glutathione S-transferase theta pseudogene 1	0.902572036957414	0.00377727075007123
ENSSSCG00000023165	SEMA7A	semaphorin 7A (John Milton Hagen blood group)	0.810446730877641	0.0037809910171509
ENSSSCG00000031776	TULP4	tubby like protein 4	0.822969728724268	0.00380310750629592
ENSSSCG00000006836	KIAA1324	KIAA1324	0.598113138890921	0.00380489879657421
ENSSSCG00000010017	SMTN	Sus scrofa smoothelin (SMTN), mRNA.	1.38912520614317	0.00380752690666522
ENSSSCG00000000746	WASHC1	WAS protein family homolog 1	1.10059735724703	0.00381145888639761
ENSSSCG00000017033	SLU7	SLU7 homolog, splicing factor	-0.600088238813926	0.00381540021998524
ENSSSCG00000003505	DDOST	Sus scrofa dolichyl-diphosphooligosaccharide--protein glycosyltransferase non-catalytic subunit (DDOST), mRNA.	0.80799883200232	0.00381655590826781
ENSSSCG00000017963	DNAH2	dynein axonemal heavy chain 2	0.930621992576508	0.00384644934286018
ENSSSCG00000033082	HGS	hepatocyte growth factor-regulated tyrosine kinase substrate	1.32577091045084	0.00385373155576592
ENSSSCG00000001534	ANKS1A	Sus scrofa ankyrin repeat and sterile alpha motif domain containing 1A (ANKS1A), mRNA.	0.826497761917424	0.00385631337355357
ENSSSCG00000031557	CHCHD6	coiled-coil-helix-coiled-coil-helix domain containing 6	1.35600131387425	0.00386355579962031
ENSSSCG00000035737	ZCCHC13	zinc finger CCHC-type containing 13	1.0695586471234	0.0038750253558279
ENSSSCG00000013773	ADGRL1	adhesion G protein-coupled receptor L1	0.911752665477959	0.00388213904286983
ENSSSCG00000030653	GANAB	Sus scrofa glucosidase II alpha subunit (GANAB), mRNA.	0.652603939624466	0.00389348694351737
ENSSSCG00000027299	PANK4	pantothenate kinase 4	1.10954515321147	0.00389348694351737
ENSSSCG00000023861	PFAS	phosphoribosylformylglycinamidine synthase	1.25166032882443	0.00389363078361971
ENSSSCG00000010854	TMEM63A	CSC1-like protein 1	1.33129463354465	0.00389363078361971
ENSSSCG00000009773	RILPL1	Rab interacting lysosomal protein like 1	0.942323244179302	0.00391876395696981
ENSSSCG00000022039	STARD9	StAR related lipid transfer domain containing 9	0.781914553363941	0.00392101433415883
ENSSSCG00000000046	CYP2D25	vitamin D(3) 25-hydroxylase	1.2592364684184	0.00392359953559892
ENSSSCG00000011432	GLYCTK	glycerate kinase	1.33546909807232	0.00393472684686798
ENSSSCG00000027287	TMEM189	transmembrane protein 189	0.659707563195595	0.00393472684686798
ENSSSCG00000017912	PLD2	phospholipase D2	1.52780074263244	0.00393703762481853
ENSSSCG00000037556	COG5	component of oligomeric golgi complex 5	-0.739897197072785	0.00397576190244172
ENSSSCG00000028879	PLOD3	procollagen-lysine,2-oxoglutarate 5-dioxygenase 3	0.996035443619697	0.00398618213251563
ENSSSCG00000031123	PPIG	peptidylprolyl isomerase G	-0.582763671698447	0.00398618213251563
ENSSSCG00000001991	DHRS1	dehydrogenase/reductase 1	0.822069577902969	0.00399467669925377
ENSSSCG00000005656	ENSSSCG00000005656	novel gene	-0.607087913920634	0.00399467669925377
ENSSSCG00000022155	RBPJ	recombination signal binding protein for immunoglobulin kappa J region	-0.72014337942757	0.00399467669925377
ENSSSCG00000010283	SPOCK2	SPARC/osteonectin, cwcv and kazal like domains proteoglycan 2	0.809165989504381	0.00400555464175842
ENSSSCG00000013235	MADD	MAP kinase activating death domain	1.24823784081071	0.0040065483217031
ENSSSCG00000004738	MAPKBP1	mitogen-activated protein kinase binding protein 1	0.630511694414994	0.00401943696023838
ENSSSCG00000028655	ENSSSCG00000028655	novel gene	-0.578215059558006	0.00404185401969483
ENSSSCG00000013005	VPS51	VPS51, GARP complex subunit	0.960510976569911	0.0040467293889212
ENSSSCG00000000214	GPD1	glycerol-3-phosphate dehydrogenase	0.93876816026528	0.00405527807270188
ENSSSCG00000006396	IGSF9	immunoglobulin superfamily member 9	1.40442107865338	0.00406212370637726
ENSSSCG00000007359	LPIN3	Sus scrofa lipin 3 (LPIN3), mRNA.	1.36057545631929	0.00406571672097997
ENSSSCG00000013830	ILVBL	ilvB acetolactate synthase like	1.01343236037346	0.00409764700945009
ENSSSCG00000015072	PCSK7	proprotein convertase subtilisin/kexin type 7	1.17288129305624	0.00409764700945009
ENSSSCG00000030076	SLC6A13	solute carrier family 6 member 13	1.13538833130665	0.00409764700945009
ENSSSCG00000033626	SREBF1	sterol regulatory element-binding protein 1	1.40579736305742	0.00409764700945009
ENSSSCG00000002390	ANGEL1	angel homolog 1	0.584196305447364	0.00411686854854842
ENSSSCG00000033536	ENSSSCG00000033536	novel gene	1.58901423802146	0.00412606504736169
ENSSSCG00000003637	MAP7D1	MAP7 domain containing 1	0.984184409773265	0.00412606504736169
ENSSSCG00000034329	NAT14	N-acetyltransferase 14 (putative)	1.52869782068854	0.00413150174072773
ENSSSCG00000008147	FHL2	four and a half LIM domains 2	1.19550716006653	0.00413868982131458
ENSSSCG00000017981	ALOXE3	arachidonate lipoxygenase 3	1.39355363599533	0.00414893983674247
ENSSSCG00000002274	HSPA2	heat shock protein family A (Hsp70) member 2	0.855018876506787	0.00415598124661671
ENSSSCG00000004744	TYRO3	TYRO3 protein tyrosine kinase	0.967241390734966	0.00415678166052173
ENSSSCG00000003459	CELA2A	Sus scrofa chymotrypsin-like elastase family, member 2A (CELA2A), mRNA.	1.10241679060718	0.00417406507253664
ENSSSCG00000003131	SYNGR4	synaptogyrin 4	1.15152259878541	0.00417798626023424
ENSSSCG00000025967	SMKR1	small lysine rich protein 1	1.13708205962619	0.00421080000552538
ENSSSCG00000039946	CD34	hematopoietic progenitor cell antigen CD34 precursor	0.936180696734444	0.0042112511616614
ENSSSCG00000012878	IGHMBP2	immunoglobulin mu binding protein 2	1.39223323289154	0.00425018491980322
ENSSSCG00000015117	RNF26	ring finger protein 26	0.823991970509602	0.00425018491980322
ENSSSCG00000007170	CPXM1	carboxypeptidase X, M14 family member 1	1.39903876750184	0.00426176518343369
ENSSSCG00000009670	ESCO2	establishment of sister chromatid cohesion N-acetyltransferase 2	-0.585807445637599	0.00426176518343369
ENSSSCG00000002950	SIPA1L3	signal induced proliferation associated 1 like 3	1.30722857946391	0.00426176518343369
ENSSSCG00000006571	INTS3	integrator complex subunit 3	0.62274649383534	0.00427046282762595
ENSSSCG00000028186	FBXL19	F-box and leucine rich repeat protein 19	1.44034931563859	0.00428316198366903
ENSSSCG00000014634	C11orf42	chromosome 11 open reading frame 42	1.31592944161913	0.00435884992486295
ENSSSCG00000011760	TBL1XR1	transducin beta like 1 X-linked receptor 1	-0.616084739533622	0.00435884992486295
ENSSSCG00000016747	NUDCD3	NudC domain containing 3	1.40800470112503	0.0044227365265186
ENSSSCG00000008559	TMEM214	transmembrane protein 214	0.742443653281227	0.00442721790220724
ENSSSCG00000029901	UBE2O	ubiquitin conjugating enzyme E2 O	1.35059561307799	0.00442721790220724
ENSSSCG00000007470	RIPOR3	RIPOR family member 3	1.04939046222404	0.00444358787152604
ENSSSCG00000026537	CACNA2D4	calcium voltage-gated channel auxiliary subunit alpha2delta 4	0.852522875374667	0.00449332041423909
ENSSSCG00000005841	RABL6	RAB, member RAS oncogene family like 6	1.10495211819348	0.00450010008884716
ENSSSCG00000027300	TNP2	transition protein 2	0.725192150286423	0.00450010008884716
ENSSSCG00000024756	SPG7	SPG7, paraplegin matrix AAA peptidase subunit	1.08868234877747	0.00450536526317361
ENSSSCG00000023378	ZNF316	zinc finger protein 316	1.3940319324311	0.00450980129164045
ENSSSCG00000016244	COL4A4	collagen type IV alpha 4 chain	0.968969635671189	0.00451690359943569
ENSSSCG00000017325	PLEKHM1	pleckstrin homology and RUN domain containing M1	1.01018954389258	0.00451690359943569
ENSSSCG00000027293	TNPO1	transportin 1	-0.524085405472497	0.00451690359943569
ENSSSCG00000000970	PPP6R2	serine/threonine-protein phosphatase 6 regulatory subunit 2	0.957694685150322	0.0045768127534691
ENSSSCG00000000706	LTBR	tumor necrosis factor receptor superfamily member 3 precursor	1.14899223362578	0.00458168725009513
ENSSSCG00000010031	ENSSSCG00000010031	novel gene	1.53301853985171	0.00458322819664596
ENSSSCG00000036123	ENSSSCG00000036123	novel gene	-0.604258952660573	0.00458744303116528
ENSSSCG00000037343	MRPS11	28S ribosomal protein S11, mitochondrial	1.02539417449128	0.00458744303116528
ENSSSCG00000010134	TANGO2	transport and golgi organization 2 homolog	0.756911215072962	0.00458744303116528
ENSSSCG00000022757	TIMM13	translocase of inner mitochondrial membrane 13	0.885712835691791	0.00459470044310095
ENSSSCG00000017894	WSCD1	WSC domain containing 1	1.09480897122503	0.00459650501637783
ENSSSCG00000000050	NAGA	alpha-N-acetylgalactosaminidase precursor	1.02413082983755	0.0046057859558047
ENSSSCG00000039166	WTIP	WT1 interacting protein	1.34714562981151	0.00461077628202295
ENSSSCG00000023031	TNNT2	troponin T2, cardiac type	1.11842175607481	0.00465083204447391
ENSSSCG00000010133	ARVCF	armadillo repeat gene deleted in velocardiofacial syndrome	1.40146024419544	0.00466384974156775
ENSSSCG00000036049	PEG10	Sus scrofa paternally expressed 10 (PEG10), transcript variant 2, mRNA.	-0.807139754898853	0.00467476382056726
ENSSSCG00000012999	CAPN1	Calpain-1 catalytic subunit	1.68709190333375	0.00468940278016979
ENSSSCG00000007356	PLCG1	phospholipase C gamma 1	1.02866963187564	0.00469239244749621
ENSSSCG00000024058	SLC5A2	solute carrier family 5 member 2	1.27913273678415	0.00470807409029649
ENSSSCG00000024492	EPHB1	EPH receptor B1	1.20739626439347	0.00471237439151854
ENSSSCG00000013836	ENSSSCG00000013836	novel gene	1.02975674036901	0.00473550153771973
ENSSSCG00000027514	ELP5	elongator acetyltransferase complex subunit 5	0.906499363888978	0.00474409595130852
ENSSSCG00000015276	ETNK2	ethanolamine kinase 2	0.700081229577793	0.00474409595130852
ENSSSCG00000016684	SCRN1	secernin 1	-0.574336261860992	0.00476501525156538
ENSSSCG00000023279	SH3TC2	SH3 domain and tetratricopeptide repeats 2	0.877808871670188	0.00476501525156538
ENSSSCG00000024736	ACP4	acid phosphatase 4	1.02752014187946	0.00476993176379019
ENSSSCG00000004465	BCKDHB	2-oxoisovalerate dehydrogenase subunit beta, mitochondrial	-0.635559355828199	0.00476993176379019
ENSSSCG00000004957	CLN6	Sus scrofa ceroid-lipofuscinosis, neuronal 6, late infantile, variant (CLN6), mRNA.	1.24717536279603	0.00477053600501337
ENSSSCG00000011390	IP6K1	inositol hexakisphosphate kinase 1	0.606825857029816	0.00478416634185186
ENSSSCG00000001835	ABHD2	abhydrolase domain containing 2	0.672101221093229	0.00478614212132886
ENSSSCG00000002895	ENSSSCG00000002895	novel gene	0.955368308473282	0.00480509062625773
ENSSSCG00000027669	ENSSSCG00000027669	novel gene	1.59421973894142	0.00482181574611716
ENSSSCG00000015290	CDK18	cyclin dependent kinase 18	1.45729403647877	0.00483743036600586
ENSSSCG00000010893	ENSSSCG00000010893	novel gene	-0.564997000456717	0.00486285392587158
ENSSSCG00000037508	GSN	gelsolin	1.77416635062433	0.00486806788885058
ENSSSCG00000011362	TMEM89	transmembrane protein 89	1.6659009499509	0.00488259518617501
ENSSSCG00000032242	HMGA1	high mobility group protein HMG-I/HMG-Y isoform 2	1.1947463556276	0.00489042985606384
ENSSSCG00000022029	RAP1GAP	RAP1 GTPase activating protein	1.0798015336193	0.00489317562123468
ENSSSCG00000002633	GAS8	growth arrest specific 8	1.27799225073491	0.00493508459107344
ENSSSCG00000000189	LMBR1L	limb development membrane protein 1 like	0.781926524701279	0.00493580354297946
ENSSSCG00000009338	ENSSSCG00000009338	novel gene	1.65639937254538	0.00496660251654712
ENSSSCG00000008035	ENSSSCG00000008035	novel gene	0.90455405363216	0.00496660251654712
ENSSSCG00000036363	PDE4C	phosphodiesterase 4C	0.975830593798515	0.00496660251654712
ENSSSCG00000031076	MAPK7	mitogen-activated protein kinase 7	1.72087309998694	0.00496796118484688
ENSSSCG00000002306	GALNT16	polypeptide N-acetylgalactosaminyltransferase 16	0.989497468197417	0.00497338271162969
ENSSSCG00000008443	EPAS1	Sus scrofa endothelial PAS domain protein 1 (EPAS1), mRNA.	1.13284711582615	0.00499492188031707
ENSSSCG00000008304	PRADC1	protease associated domain containing 1	0.859691028963973	0.00499492188031707
ENSSSCG00000021557	SULT1A3	sulfotransferase 1A3	1.49073945191752	0.00499492188031707
ENSSSCG00000014038	FAM193B	Sus scrofa family with sequence similarity 193 member B (FAM193B), mRNA.	1.02797440471978	0.00500938964834352
ENSSSCG00000004932	IGDCC3	immunoglobulin superfamily DCC subclass member 3	1.40670368611293	0.00500938964834352
ENSSSCG00000009555	LAMP1	lysosome-associated membrane glycoprotein 1 precursor	0.670951442007574	0.00500938964834352
ENSSSCG00000033553	ENSSSCG00000033553	novel gene	0.653530347346446	0.00500938964834352
ENSSSCG00000007649	GPC2	glypican 2	0.900680300620623	0.00505187201329866
ENSSSCG00000017139	RPTOR	regulatory associated protein of MTOR complex 1	1.14496475081505	0.0050563664613278
ENSSSCG00000009818	IFT81	intraflagellar transport 81	-0.614736977239434	0.00508373747880533
ENSSSCG00000006777	RHOC	ras homolog family member C	1.02362026614708	0.00508373747880533
ENSSSCG00000006737	ENSSSCG00000006737	novel gene	1.56825050891997	0.00509322930092371
ENSSSCG00000003120	NAPA	Sus scrofa NSF attachment protein alpha (NAPA), mRNA.	1.05596126056708	0.00509880800531203
ENSSSCG00000000021	ENSSSCG00000000021	novel gene	1.25518057330519	0.00510104202422222
ENSSSCG00000004017	FRMD1	FERM domain containing 1	1.17735391578043	0.0051066845721733
ENSSSCG00000007366	MYBL2	Sus scrofa MYB proto-oncogene like 2 (MYBL2), mRNA.	1.07141486956439	0.00510833023109373
ENSSSCG00000006639	C1orf56	chromosome 1 open reading frame 56	0.571386329033479	0.00510838868362416
ENSSSCG00000001427	C4A	complement C4-A precursor	1.4892918359977	0.00511590036191225
ENSSSCG00000039424	MCRIP1	MAPK regulated corepressor interacting protein 1	1.11555414299994	0.00511590036191225
ENSSSCG00000030065	ZBTB47	zinc finger and BTB domain containing 47	1.12859455100021	0.00511590036191225
ENSSSCG00000002657	ENSSSCG00000002657	novel gene	1.23134364922606	0.00512142329763883
ENSSSCG00000015343	MIOS	meiosisregulatorforoocytedevelopment	-0.575246917991574	0.00513848298115372
ENSSSCG00000000860	NUP37	nucleoporin 37	-0.86317022011332	0.00514263238273981
ENSSSCG00000039064	DHX33	DEAH-box helicase 33	1.28878897509732	0.00516039807346626
ENSSSCG00000007718	CLDN4	claudin-4	1.49997967638016	0.00517751706343331
ENSSSCG00000010969	GALT	galactose-1-phosphate uridylyltransferase	1.15574873071651	0.00518244146617599
ENSSSCG00000036014	RPLP0	60S acidic ribosomal protein P0	0.677071516270793	0.00518268993169108
ENSSSCG00000040125	NOL3	nucleolar protein 3	1.26099877642692	0.00521138001307101
ENSSSCG00000013411	ENSSSCG00000013411	novel gene	-0.637843933855216	0.00521203919920349
ENSSSCG00000025975	FAM83E	family with sequence similarity 83 member E	1.28342431776468	0.00521821102734035
ENSSSCG00000015734	IMP4	IMP4, U3 small nucleolar ribonucleoprotein	0.796599034004058	0.00522818875790834
ENSSSCG00000028892	ENSSSCG00000028892	novel gene	0.728152066969883	0.00522818875790834
ENSSSCG00000001689	GTPBP2	GTP binding protein 2	0.863561891225262	0.00523591726057503
ENSSSCG00000031547	ENSSSCG00000031547	novel gene	1.06790760255906	0.00523591726057503
ENSSSCG00000022823	MCM5	minichromosome maintenance complex component 5	1.43501329189459	0.00524890197796087
ENSSSCG00000020846	SCARA3	scavenger receptor class A member 3	0.892746396707001	0.00524890727643495
ENSSSCG00000009614	FAM160B2	family with sequence similarity 160 member B2	1.15861409148864	0.00527484613718874
ENSSSCG00000007815	GTF3C1	general transcription factor IIIC subunit 1	0.76765034607408	0.00528431713088682
ENSSSCG00000002652	KLHDC4	kelch domain-containing protein 4	1.28807074503743	0.00528431713088682
ENSSSCG00000008675	LETM1	LETM1 and EF-hand domain-containing protein 1, mitochondrial	0.791840458467831	0.00528431713088682
ENSSSCG00000007723	RCC1L	RCC1 like	1.41752945290404	0.00528431713088682
ENSSSCG00000000712	VWF	Sus scrofa von Willebrand factor (VWF), mRNA.	1.43879617805882	0.00528431713088682
ENSSSCG00000005631	FAM102A	family with sequence similarity 102 member A	0.841620532613861	0.00529742560233985
ENSSSCG00000014051	TSPAN17	tetraspanin 17	0.815078136010957	0.00530324262540035
ENSSSCG00000017932	ASGR2	asialoglycoprotein receptor 2	0.869241483162895	0.00531660434521833
ENSSSCG00000003177	BCL2L12	BCL2 like 12	1.09023675770996	0.00533172894200859
ENSSSCG00000000964	LMF2	lipase maturation factor 2	1.45855817278383	0.00533172894200859
ENSSSCG00000013856	AP1M1	AP-1 complex subunit mu-1	0.728874619185968	0.00534949881868929
ENSSSCG00000008268	AUP1	ancient ubiquitous protein 1	0.842863041103832	0.00536083754606865
ENSSSCG00000017119	CLPTM1L	CLPTM1 like	1.04075174098263	0.0053671211402748
ENSSSCG00000012913	PPP1CA	serine/threonine-protein phosphatase PP1-alpha catalytic subunit	1.04658539430325	0.00536819984784807
ENSSSCG00000002311	SUSD6	sushi domain containing 6	0.769226238035607	0.00536819984784807
ENSSSCG00000005614	FAM129B	family with sequence similarity 129 member B	1.39261426363451	0.00538358813618794
ENSSSCG00000003339	INTS11	integrator complex subunit 11	1.37189404791892	0.00538358813618794
ENSSSCG00000013032	GPR137	G protein-coupled receptor 137	0.789275247453588	0.00538513241490175
ENSSSCG00000017563	MYCBPAP	MYCBP associated protein	0.665406104214494	0.00539490728916749
ENSSSCG00000000687	CD4	Sus scrofa CD4 molecule (CD4), mRNA.	1.34603655628751	0.00542170042102026
ENSSSCG00000017340	DCAKD	dephospho-CoA kinase domain containing	1.31411247667914	0.00542170042102026
ENSSSCG00000011361	SLC26A6	solute carrier family 26 member 6	0.861906247177848	0.00546692766144776
ENSSSCG00000027516	CIR1	Sus scrofa corepressor interacting with RBPJ, 1 (CIR1), mRNA.	-0.541870973502147	0.00546853114160834
ENSSSCG00000035671	ENSSSCG00000035671	novel gene	1.18818914087193	0.00548304996980608
ENSSSCG00000033744	ENSSSCG00000033744	novel gene	1.30316925836503	0.00548304996980608
ENSSSCG00000023255	MOSPD3	Sus scrofa motile sperm domain containing 3 (MOSPD3), mRNA.	1.10425469753889	0.00551699405272378
ENSSSCG00000033036	ZC3H7B	zinc finger CCCH-type containing 7B	1.14369050099846	0.00551699405272378
ENSSSCG00000003155	PPP1R15A	protein phosphatase 1 regulatory subunit 15A	1.01068795762863	0.00553135374620753
ENSSSCG00000006828	ATXN7L2	ataxin 7 like 2	1.14868155044837	0.0055363507699227
ENSSSCG00000017365	G6PC3	glucose-6-phosphatase catalytic subunit 3	0.95357667441059	0.00557009341460606
ENSSSCG00000007439	CDH22	cadherin 22	1.40204198514268	0.00557897825432765
ENSSSCG00000022786	MOGS	mannosyl-oligosaccharide glucosidase	1.00231253055278	0.00557897825432765
ENSSSCG00000039885	PTP4A2	protein tyrosine phosphatase type IVA 2	-0.567521167849002	0.00557897825432765
ENSSSCG00000037275	SNX22	sorting nexin 22	0.827117601699961	0.00561857458320973
ENSSSCG00000013007	ZFPL1	zinc finger protein like 1	1.00256614089444	0.00561857458320973
ENSSSCG00000017364	C17orf53	chromosome 17 open reading frame 53	1.02617990350809	0.0056850840650887
ENSSSCG00000039929	ERCC2	ERCC excision repair 2, TFIIH core complex helicase subunit	1.34667435729216	0.00570073168178167
ENSSSCG00000010791	FUOM	fucose mutarotase	1.53232626517011	0.00570073168178167
ENSSSCG00000011549	OGG1	8-oxoguanine DNA glycosylase	1.07039932956519	0.00570073168178167
ENSSSCG00000031207	PLAC1	placenta specific 1	1.22717779541826	0.00570073168178167
ENSSSCG00000009672	SCARA5	scavenger receptor class A member 5	1.37486649992976	0.00570073168178167
ENSSSCG00000017215	SLC16A5	solute carrier family 16 member 5	1.38360920871495	0.00571197718147042
ENSSSCG00000026063	DPP9	dipeptidyl peptidase 9	1.11731310350929	0.00573837418658229
ENSSSCG00000037341	ENSSSCG00000037341	novel gene	1.10153249248145	0.00573837418658229
ENSSSCG00000007668	GIGYF1	GRB10 interacting GYF protein 1	0.743453825506023	0.00574985106390202
ENSSSCG00000040202	CRLS1	cardiolipin synthase 1	-0.564844932904294	0.00575006136916276
ENSSSCG00000000145	MYH9	myosin heavy chain 9	1.24561350905109	0.00575644259302302
ENSSSCG00000003433	PLOD1	procollagen-lysine,2-oxoglutarate 5-dioxygenase 1	1.1214090230728	0.00576658635165339
ENSSSCG00000034131	TXNDC5	thioredoxin domain containing 5	1.04038667925621	0.00578643286559279
ENSSSCG00000031669	DOLPP1	dolichyldiphosphatase 1	1.03172192597914	0.00579231136951995
ENSSSCG00000039647	EIF3F	eukaryotic translation initiation factor 3 subunit F	1.06507873138075	0.00580177931651634
ENSSSCG00000000735	TSPAN9	Tetraspanin-9	1.23328216528056	0.00583176237417602
ENSSSCG00000000146	ENSSSCG00000000146	novel gene	1.17188928311721	0.00585713247498237
ENSSSCG00000011843	PAK2	p21 (RAC1) activated kinase 2	-0.539157787246207	0.00586014106387832
ENSSSCG00000027550	PLCD1	1-phosphatidylinositol 4,5-bisphosphate phosphodiesterase delta-1	1.11157829608048	0.0058808347259349
ENSSSCG00000017900	KIF1C	kinesin family member 1C	1.26502054870957	0.00589643551284497
ENSSSCG00000004601	MNS1	meiosis specific nuclear structural 1	-0.600627245885629	0.00589643551284497
ENSSSCG00000003359	TPRG1L	tumor protein p63-regulated gene 1-like protein isoform 1	1.00300300898413	0.00595636963334137
ENSSSCG00000038776	ASNA1	arsA arsenite transporter, ATP-binding, homolog 1 (bacterial)	0.828131384638612	0.0059590581393841
ENSSSCG00000011040	CACNB2	calcium voltage-gated channel auxiliary subunit beta 2	1.98589366987792	0.0059590581393841
ENSSSCG00000005301	FAM214B	family with sequence similarity 214 member B	1.07590021113965	0.0059590581393841
ENSSSCG00000000114	PICK1	protein interacting with PRKCA 1	1.02917786345883	0.00596228756483816
ENSSSCG00000017091	TNIP1	TNFAIP3-interacting protein 1	1.30803613986176	0.00596228756483816
ENSSSCG00000007751	SEPT14	septin 14	-0.692798523812472	0.00596758950057244
ENSSSCG00000016789	ENSSSCG00000016789	novel gene	1.49930510656532	0.00596758950057244
ENSSSCG00000030030	FBXO18	F-box protein, helicase, 18	1.01373833614828	0.00598911978002945
ENSSSCG00000003971	SCMH1	sex comb on midleg homolog 1 (Drosophila)	0.724002641755006	0.00600786590083227
ENSSSCG00000007151	CDC25B	M-phase inducer phosphatase 2	0.79307306236915	0.00603305745098701
ENSSSCG00000001506	RGL2	ral guanine nucleotide dissociation stimulator-like 2	1.45412159165944	0.00604129348472629
ENSSSCG00000017380	ARL4D	ADP ribosylation factor like GTPase 4D	0.964665513248454	0.0060451303166355
ENSSSCG00000038715	ENSSSCG00000038715	novel gene	1.29979429346634	0.0060451303166355
ENSSSCG00000003810	UBE2U	ubiquitin conjugating enzyme E2 U (putative)	-0.690916145167673	0.0060451303166355
ENSSSCG00000010625	SMC3	structural maintenance of chromosomes 3	-0.595811812374526	0.00604676030987944
ENSSSCG00000010011	TCN2	Sus scrofa transcobalamin 2 (TCN2), mRNA.	0.700605610627125	0.00606787867298569
ENSSSCG00000039607	EXOC3	exocyst complex component 3	0.933182858629233	0.00609295050954255
ENSSSCG00000017726	SPACA3	Sus scrofa sperm acrosome associated 3 (SPACA3), mRNA.	0.745599779749826	0.00609295050954255
ENSSSCG00000005920	BOP1	block of proliferation 1	1.27502011438405	0.00610490050085341
ENSSSCG00000028373	ENSSSCG00000028373	novel gene	1.16216042589505	0.0061300658709542
ENSSSCG00000017620	CCDC182	coiled-coil domain containing 182	1.15655975636784	0.00614667093474143
ENSSSCG00000013457	DOT1L	DOT1 like histone lysine methyltransferase	0.613875300216131	0.00614667093474143
ENSSSCG00000036135	COL1A1	collagen type I alpha 1 chain	1.58729458357483	0.00618546665266833
ENSSSCG00000027070	ENTPD6	ectonucleoside triphosphate diphosphohydrolase 6 (putative)	0.933646062926465	0.00618546665266833
ENSSSCG00000034727	CCDC24	coiled-coil domain containing 24	1.30672566153916	0.00628024698095181
ENSSSCG00000012905	TMEM134	transmembrane protein 134	1.05804354663345	0.00628966436351066
ENSSSCG00000032170	DAPK3	death associated protein kinase 3	0.631248473349487	0.00632588697174221
ENSSSCG00000001909	STRA6	stimulated by retinoic acid 6	1.30687854503793	0.00632588697174221
ENSSSCG00000017529	CBX1	chromobox 1	-0.683260561444555	0.00633121074405785
ENSSSCG00000002959	FAM98C	family with sequence similarity 98 member C	1.35126085065975	0.00633121074405785
ENSSSCG00000000820	H1FNT	H1 histone family member N, testis specific	0.736684101068704	0.00633121074405785
ENSSSCG00000001247	ZFP57	Sus scrofa ZFP57 zinc finger protein (ZFP57), mRNA.	0.830207861557798	0.00633121074405785
ENSSSCG00000013745	FARSA	phenylalanyl-tRNA synthetase alpha subunit	0.830864271026176	0.00635244360218653
ENSSSCG00000017300	MRC2	mannose receptor C type 2	1.48585127380623	0.00639682023055823
ENSSSCG00000001817	FURIN	furin, paired basic amino acid cleaving enzyme	1.16174905239044	0.00639784899920556
ENSSSCG00000023540	ENSSSCG00000023540	novel gene	1.29235169744621	0.00639784899920556
ENSSSCG00000038706	C1QC	complement C1q subcomponent subunit C precursor	1.13738443327702	0.00639822058481864
ENSSSCG00000000374	RPS26	40S ribosomal protein S26	0.670312333335224	0.00641109692458526
ENSSSCG00000032964	STK11IP	serine/threonine kinase 11 interacting protein	1.28579476522897	0.00641109692458526
ENSSSCG00000010032	PISD	phosphatidylserine decarboxylase proenzyme	0.802172379042055	0.00643647749820872
ENSSSCG00000024168	AIMP1	aminoacyl tRNA synthase complex-interacting multifunctional protein 1	-0.629254338133378	0.00643803154048211
ENSSSCG00000017753	KSR1	kinase suppressor of ras 1	1.2608431097462	0.00647044532934248
ENSSSCG00000016532	WDR91	WD repeat domain 91	0.95548550433024	0.00648908976217709
ENSSSCG00000012934	CCS	copper chaperone for superoxide dismutase	1.22862105411756	0.006512993796792
ENSSSCG00000003950	TIE1	tyrosine kinase with immunoglobulin like and EGF like domains 1	1.27800718189849	0.00652431071010427
ENSSSCG00000009407	ESD	S-formylglutathione hydrolase	-0.518009520970137	0.00653595944925809
ENSSSCG00000032748	ENSSSCG00000032748	novel gene	0.849096245941098	0.00653595944925809
ENSSSCG00000000982	TTLL8	tubulin tyrosine ligase like 8	1.30981013323479	0.00653595944925809
ENSSSCG00000017439	KRT32	keratin 32	1.01152459119166	0.00653999221450117
ENSSSCG00000006475	IQGAP3	IQ motif containing GTPase activating protein 3	0.790942887456491	0.00656222901151532
ENSSSCG00000035209	ENSSSCG00000035209	novel gene	-0.614969875433513	0.00656222901151532
ENSSSCG00000006651	ADAMTSL4	ADAMTS like 4	1.04330216534909	0.00658721270640741
ENSSSCG00000013885	FCHO1	FCH domain only 1	1.11090514003978	0.00659789125329225
ENSSSCG00000005325	ENSSSCG00000005325	novel gene	1.0932943694569	0.00659918536670401
ENSSSCG00000022722	CARMIL2	capping protein regulator and myosin 1 linker 2	1.35195101255035	0.00664947979063021
ENSSSCG00000013734	HOOK2	hook microtubule tethering protein 2	1.02593879481468	0.00664947979063021
ENSSSCG00000037647	TFDP2	transcription factor Dp-2	-0.558358123957453	0.00666612226933063
ENSSSCG00000039538	ENSSSCG00000039538	novel gene	0.661833521545512	0.00667811509884193
ENSSSCG00000021890	GNB1	G protein subunit beta 1	0.715463901710576	0.00668039629234596
ENSSSCG00000005439	ACTL7A	actin like 7A	0.683741700706777	0.00668211542599471
ENSSSCG00000000075	MKL1	megakaryoblastic leukemia (translocation) 1	0.863351165935731	0.00668211542599471
ENSSSCG00000038364	ENSSSCG00000038364	novel gene	1.28412640105125	0.00668211542599471
ENSSSCG00000029151	RASIP1	Ras interacting protein 1	1.03524985442176	0.00668211542599471
ENSSSCG00000010923	UBE2T	ubiquitin conjugating enzyme E2 T	1.09737246938193	0.00668211542599471
ENSSSCG00000014843	CHRDL2	chordin like 2	1.04204010291758	0.00669782516107159
ENSSSCG00000007647	C7orf43	chromosome 7 open reading frame 43	0.851481632953357	0.00673239759744639
ENSSSCG00000007941	CDIP1	cell death-inducing p53-target protein 1	1.05705576702146	0.00675877946568052
ENSSSCG00000013552	GPR108	G protein-coupled receptor 108	0.81450135207024	0.00675965534853163
ENSSSCG00000039843	IPO9	importin 9	0.775444597001626	0.00675965534853163
ENSSSCG00000009978	AP1B1	adaptor related protein complex 1 beta 1 subunit	0.779518418814315	0.00677307171492428
ENSSSCG00000037494	SPTBN4	spectrin beta, non-erythrocytic 4	1.33888249764174	0.00677307171492428
ENSSSCG00000013496	SIRT6	NAD-dependent protein deacetylase sirtuin-6	1.19682479817787	0.00681521008333469
ENSSSCG00000003035	GSK3A	glycogen synthase kinase 3 alpha	0.791588373854565	0.00687227299634733
ENSSSCG00000024189	SIL1	SIL1 nucleotide exchange factor	0.581178877364683	0.00687415133664546
ENSSSCG00000005787	CTDP1	CTD phosphatase subunit 1	0.705345667275507	0.00688361613713796
ENSSSCG00000023140	EIF2B4	eukaryotic translation initiation factor 2B subunit delta	0.799852864475876	0.00688361613713796
ENSSSCG00000036308	PGS1	phosphatidylglycerophosphate synthase 1	1.06961218097355	0.00688361613713796
ENSSSCG00000001474	RXRB	retinoic acid receptor RXR-beta	0.887378424453153	0.00688361613713796
ENSSSCG00000009620	BMP1	bone morphogenetic protein 1	1.22140900603827	0.00690502094037658
ENSSSCG00000009796	LRRC43	leucine rich repeat containing 43	0.768526622809897	0.00690502094037658
ENSSSCG00000021698	RRP1B	ribosomal RNA processing 1B	0.791475143120891	0.00691447760045056
ENSSSCG00000033228	SPAG9	sperm associated antigen 9	-0.516254323623075	0.00691447760045056
ENSSSCG00000013517	UHRF1	ubiquitin like with PHD and ring finger domains 1	0.769488190707615	0.0069227468379747
ENSSSCG00000017311	MAPT	microtubule associated protein tau	0.775118077073279	0.00694657831480601
ENSSSCG00000003197	ENSSSCG00000003197	novel gene	1.07172078539386	0.00695746797612588
ENSSSCG00000029163	BCAT1	branched chain amino acid transaminase 1	-0.675953914019451	0.00696957517959604
ENSSSCG00000026701	ENSSSCG00000026701	novel gene	1.03671672459913	0.00696957517959604
ENSSSCG00000001904	CLK3	CDC like kinase 3	0.642824265508834	0.00700992097308804
ENSSSCG00000025221	PAXIP1	PAX interacting protein 1	0.709514112914673	0.00708417626654192
ENSSSCG00000007872	XYLT1	xylosyltransferase 1	1.24548060563013	0.00708417626654192
ENSSSCG00000002241	NUTM1	NUT midline carcinoma family member 1	0.650631331400829	0.00708914512545661
ENSSSCG00000006470	RRNAD1	protein RRNAD1	1.22089321074249	0.00710010472996234
ENSSSCG00000022866	NXF1	nuclear RNA export factor 1	0.619580754998306	0.007103285766472
ENSSSCG00000038439	PRX	periaxin	1.14055572282064	0.00713290724782824
ENSSSCG00000027986	ABCB8	ATP binding cassette subfamily B member 8	0.987257826463974	0.00713763714235122
ENSSSCG00000011572	SEC13	SEC13 homolog, nuclear pore and COPII coat complex component	0.810974245546726	0.00713763714235122
ENSSSCG00000008044	MLST8	MTOR associated protein, LST8 homolog	1.31363458895999	0.0071839767824599
ENSSSCG00000016863	OXCT1	Succinyl-CoA:3-ketoacid coenzyme A transferase 1, mitochondrial	-0.88849110744357	0.00718528593122054
ENSSSCG00000007171	EBF4	early B-cell factor 4	1.32189302049537	0.00719407287035047
ENSSSCG00000013915	CRTC1	CREB regulated transcription coactivator 1	1.4034460015657	0.00722078184742687
ENSSSCG00000003872	EPS15	epidermal growth factor receptor pathway substrate 15	-0.499532654708724	0.00722078184742687
ENSSSCG00000013001	MRPL49	39S ribosomal protein L49, mitochondrial	0.871724268069946	0.00722307600967972
ENSSSCG00000028609	SLC12A4	solute carrier family 12 member 4	0.720420645701302	0.00722307600967972
ENSSSCG00000030921	APOA1	apolipoprotein A-I preproprotein	1.04905478943791	0.00722774930714463
ENSSSCG00000037803	MARCKS	myristoylated alanine rich protein kinase C substrate	-0.640167316718637	0.00722774930714463
ENSSSCG00000012075	FAM3B	family with sequence similarity 3 member B	0.915743778402707	0.00724007027144569
ENSSSCG00000020758	NQO2	N-ribosyldihydronicotinamide:quinone reductase 2	0.864526348327713	0.00726456062587066
ENSSSCG00000005178	CNTLN	centlein	-0.558539597181843	0.0072671527319373
ENSSSCG00000033677	ENSSSCG00000033677	novel gene	0.968620903986515	0.0072671527319373
ENSSSCG00000029279	GNA11	guanine nucleotide-binding protein subunit alpha-11	0.852995691190014	0.00727853027904169
ENSSSCG00000035967	ZC3H18	zinc finger CCCH-type containing 18	0.902262365865179	0.00728408985992238
ENSSSCG00000003575	CD164L2	CD164 molecule like 2	1.67790650711948	0.00730687731317031
ENSSSCG00000025667	FBXO2	F-box protein 2	1.33520633873613	0.00730687731317031
ENSSSCG00000001619	FOXP4	forkhead box P4	1.16898718089747	0.00730687731317031
ENSSSCG00000022538	MARK4	microtubule affinity regulating kinase 4	0.904459175668294	0.00730687731317031
ENSSSCG00000000770	MICAL3	microtubule associated monooxygenase, calponin and LIM domain containing 3	0.706434996927302	0.00730687731317031
ENSSSCG00000040920	PRKACB	protein kinase cAMP-activated catalytic subunit beta	-0.616983748266966	0.00730687731317031
ENSSSCG00000039245	RIMS3	regulating synaptic membrane exocytosis 3	1.02294781484629	0.00733071605780481
ENSSSCG00000027812	IQSEC1	IQ motif and Sec7 domain 1	1.03105874827341	0.00735075050736772
ENSSSCG00000007753	C16orf58	chromosome 16 open reading frame 58	1.08979178378582	0.00736624779698081
ENSSSCG00000011342	DHX30	DExH-box helicase 30	0.562323857872419	0.00736624779698081
ENSSSCG00000035728	ENSSSCG00000035728	novel gene	1.03979534507196	0.00736624779698081
ENSSSCG00000034858	RAP1GAP2	RAP1 GTPase activating protein 2	1.07615086525275	0.00736624779698081
ENSSSCG00000001423	NELFE	negative elongation factor E	0.818483058822929	0.00736783210239648
ENSSSCG00000013432	MIDN	midnolin	1.05773987729807	0.00739458986280812
ENSSSCG00000028865	SAP18	Sin3A associated protein 18	0.82567831811899	0.00739458986280812
ENSSSCG00000015443	DLD	dihydrolipoyl dehydrogenase, mitochondrial precursor	-0.705936391252208	0.00740975578375227
ENSSSCG00000000079	FAM83F	family with sequence similarity 83 member F	0.784530628493013	0.00740975578375227
ENSSSCG00000040503	LRRC45	leucine rich repeat containing 45	1.45466250253439	0.00740975578375227
ENSSSCG00000009958	SEZ6L	seizure related 6 homolog like	0.973921063039758	0.00740975578375227
ENSSSCG00000002879	GRAMD1A	GRAM domain containing 1A	1.10917152429166	0.00742269418241992
ENSSSCG00000014003	MIER2	MIER family member 2	1.05987067647515	0.00746386763931352
ENSSSCG00000021453	RIMS4	regulating synaptic membrane exocytosis 4	1.26460111353886	0.00746386763931352
ENSSSCG00000021702	XRRA1	X-ray radiation resistance associated 1	0.627344257890863	0.00748496524978497
ENSSSCG00000032655	ALYREF	Aly/REF export factor	0.967587059511397	0.00751447662484669
ENSSSCG00000003435	MIIP	migration and invasion-inhibitory protein	1.04311681136227	0.00752474214075854
ENSSSCG00000038121	ENSSSCG00000038121	novel gene	1.23583070925547	0.00754671613939729
ENSSSCG00000001052	PHACTR1	phosphatase and actin regulator 1	0.591756768180164	0.00758388629163032
ENSSSCG00000013256	ARHGAP1	Rho GTPase activating protein 1	0.916185171897817	0.00759249252832056
ENSSSCG00000007510	C20orf85	uncharacterized protein C20orf85 homolog	1.25946737204121	0.00759249252832056
ENSSSCG00000039056	GAS7	growth arrest specific 7	0.689145839196036	0.00761095069087303
ENSSSCG00000026294	GMFB	glia maturation factor beta	-0.63430746017842	0.00761321547192898
ENSSSCG00000032946	HMGN5	high mobility group nucleosome binding domain 5	-0.709395927792254	0.00761321547192898
ENSSSCG00000002014	JPH4	junctophilin 4	1.32645107548723	0.00761321547192898
ENSSSCG00000013507	MPND	MPN domain containing	1.26988396664545	0.00764152230431501
ENSSSCG00000021991	NDUFV3	NADH:ubiquinone oxidoreductase subunit V3	0.866504777035205	0.00764152230431501
ENSSSCG00000000999	ENSSSCG00000000999	novel gene	0.89066684121132	0.00764152230431501
ENSSSCG00000017193	CDK3	cyclin dependent kinase 3	1.31645866062599	0.00765862933248258
ENSSSCG00000007577	AP5Z1	AP-5 complex subunit zeta-1	1.35071352956116	0.0076847971286221
ENSSSCG00000015735	PTPN18	protein tyrosine phosphatase, non-receptor type 18	1.02703574661192	0.00773018746360419
ENSSSCG00000031139	IKZF4	IKAROS family zinc finger 4	1.07997604839888	0.00775558538015029
ENSSSCG00000017143	CEP131	centrosomal protein 131	1.42872981424969	0.00776914670237521
ENSSSCG00000031563	ENSSSCG00000031563	novel gene	1.617211998874	0.00776914670237521
ENSSSCG00000030268	ZFAND5	AN1-type zinc finger protein 5	-0.613521294342071	0.00776914670237521
ENSSSCG00000007575	RADIL	Rap associating with DIL domain	1.13561931750013	0.00779527039368754
ENSSSCG00000006032	EMC2	ER membrane protein complex subunit 2	-0.61554504072959	0.00783900430445712
ENSSSCG00000013663	ANGPTL6	angiopoietin like 6	1.04318990277673	0.00784254723541118
ENSSSCG00000010097	LZTR1	leucine zipper like transcription regulator 1	1.04735293967821	0.00784254723541118
ENSSSCG00000010621	ADD3	adducin 3	-0.569588290745925	0.00784959480063849
ENSSSCG00000000206	FAIM2	Fas apoptotic inhibitory molecule 2	0.773400087500572	0.00789214379173348
ENSSSCG00000007189	SDCBP2	Sus scrofa syndecan binding protein 2 (SDCBP2), mRNA.	1.26664762360513	0.00789214379173348
ENSSSCG00000017835	CLUH	clustered mitochondria homolog	1.09181990678032	0.00790690269071121
ENSSSCG00000007940	C16orf96	chromosome 16 open reading frame 96	0.713064710248449	0.00791336002698843
ENSSSCG00000038202	PCNT	pericentrin	0.797149159330009	0.00793847820059158
ENSSSCG00000006550	ATP8B2	ATPase phospholipid transporting 8B2	0.895682663794164	0.00795195159224779
ENSSSCG00000035583	PKDREJ	polycystin family receptor for egg jelly	0.652664465197058	0.00795195159224779
ENSSSCG00000023419	ARHGEF10	Rho guanine nucleotide exchange factor 10	0.778260058999817	0.00796172223993653
ENSSSCG00000013048	C11orf84	chromosome 11 open reading frame 84	1.37521355914186	0.00796172223993653
ENSSSCG00000002350	ELMSAN1	ELM2 and Myb/SANT domain containing 1	0.96463910311133	0.00796172223993653
ENSSSCG00000010059	GUCD1	protein GUCD1	1.00536587418752	0.00796172223993653
ENSSSCG00000038280	NSUN4	NOP2/Sun RNA methyltransferase family member 4	0.680195664990185	0.00796172223993653
ENSSSCG00000016569	SMO	smoothened, frizzled class receptor	1.42969936824704	0.00796172223993653
ENSSSCG00000021040	SLC26A11	Sus scrofa solute carrier family 26, member 11 (SLC26A11), mRNA.	0.799039566387827	0.00798361460888045
ENSSSCG00000039650	PCYT2	phosphate cytidylyltransferase 2, ethanolamine	1.48721741544004	0.00798609362207128
ENSSSCG00000003336	TTLL10	tubulin tyrosine ligase like 10	0.840433713828498	0.00799333163836988
ENSSSCG00000015377	ABCB5	ATP binding cassette subfamily B member 5	-0.787363854724717	0.00801527900156293
ENSSSCG00000017918	ARRB2	arrestin beta 2	1.024684319762	0.00801527900156293
ENSSSCG00000013643	CDKN2D	cyclin dependent kinase inhibitor 2D	0.899221917931113	0.00801527900156293
ENSSSCG00000017996	DHRS7C	dehydrogenase/reductase 7C	1.06948799919155	0.00801527900156293
ENSSSCG00000026644	DDX46	probable ATP-dependent RNA helicase DDX46	-0.462372070394599	0.00802065320194493
ENSSSCG00000022250	SPACA9	sperm acrosome associated 9	0.735870719865195	0.00804787180669351
ENSSSCG00000023548	GSTCD	glutathione S-transferase C-terminal domain containing	-0.592429316964171	0.00805380759154871
ENSSSCG00000038807	SCAF1	SR-related CTD associated factor 1	1.12111981656405	0.00806538893732227
ENSSSCG00000039506	ENSSSCG00000039506	novel gene	0.870434478632716	0.00807321561971594
ENSSSCG00000035875	OS9	OS9, endoplasmic reticulum lectin	0.626410903831755	0.00807605973420517
ENSSSCG00000005645	TRUB2	TruB pseudouridine synthase family member 2	1.16545524200981	0.0080825015415287
ENSSSCG00000033277	IQCF5	IQ motif containing F5	0.646704079526184	0.00813183800374134
ENSSSCG00000003105	SLC1A5	solute carrier family 1 member 5	1.20269168735219	0.00813183800374134
ENSSSCG00000001807	AP3B2	adaptor related protein complex 3 beta 2 subunit	1.27160996356615	0.00813593295347542
ENSSSCG00000009774	C12orf65	chromosome 12 open reading frame 65	0.718644629355732	0.0081372371377138
ENSSSCG00000013625	CCDC151	coiled-coil domain containing 151	0.718315775391762	0.00815514390367878
ENSSSCG00000032656	BRSK1	BR serine/threonine kinase 1	0.812629983258733	0.00817428168054084
ENSSSCG00000021337	PRM1	Sus scrofa protamine 1 (PRM1), mRNA.	0.702463550758785	0.00817428168054084
ENSSSCG00000034012	CASP3	caspase-3	-0.766220895560654	0.00817909351480962
ENSSSCG00000016441	ABCF2	ATP binding cassette subfamily F member 2	0.619762824319513	0.00819006168771071
ENSSSCG00000002276	PLEKHG3	pleckstrin homology and RhoGEF domain containing G3	0.982686253032555	0.00831329343450163
ENSSSCG00000034173	GID8	GID complex subunit 8 homolog	0.775879351426924	0.00832285217554488
ENSSSCG00000040012	TMEM147	transmembrane protein 147	0.769659698894565	0.00832285217554488
ENSSSCG00000024254	ALKBH7	alkB homolog 7	1.17550425883941	0.00832852278217514
ENSSSCG00000031247	KAT8	histone acetyltransferase KAT8	0.76574470216535	0.00833824063014244
ENSSSCG00000008550	SLC5A6	solute carrier family 5 member 6	0.970150228735715	0.00837702263501953
ENSSSCG00000021440	GPSM2	G protein signaling modulator 2	-0.778954562357611	0.00840953675365931
ENSSSCG00000040825	PYM1	PYM homolog 1, exon junction complex associated factor	0.712797833685541	0.00841924324810539
ENSSSCG00000008358	ACTR2	actin-related protein 2	-0.523121653427482	0.00843389430051471
ENSSSCG00000014239	CEP120	centrosomal protein 120	-0.540483325237547	0.00843389430051471
ENSSSCG00000005961	ENSSSCG00000005961	novel gene	1.00463230745351	0.00843389430051471
ENSSSCG00000003043	ENSSSCG00000003043	novel gene	0.727581871340544	0.00843389430051471
ENSSSCG00000017371	TMEM101	transmembrane protein 101	1.18443261831688	0.00843389430051471
ENSSSCG00000011917	NAA50	N-alpha-acetyltransferase 50	-0.597932426717129	0.00844684142589962
ENSSSCG00000003601	HCRTR1	Sus scrofa hypocretin receptor 1 (HCRTR1), mRNA.	1.1138410648266	0.00847744541827345
ENSSSCG00000035445	SEZ6	seizure related 6 homolog	1.28823148397856	0.00847744541827345
ENSSSCG00000010627	PDCD4	programmed cell death 4	-0.611248848707491	0.0084844104035163
ENSSSCG00000013916	COMP	cartilage oligomeric matrix protein	1.07593508610737	0.00853627515712755
ENSSSCG00000017913	PSMB6	proteasome subunit beta type-6	0.740942016168551	0.00853627515712755
ENSSSCG00000017902	CAMTA2	calmodulin binding transcription activator 2	0.824816391182262	0.0085416767765523
ENSSSCG00000001819	MAN2A2	mannosidase alpha class 2A member 2	0.586617417233517	0.00854637670051895
ENSSSCG00000027538	ENSSSCG00000027538	novel gene	0.709440044326551	0.00854637670051895
ENSSSCG00000032798	GTF3C2	general transcription factor IIIC subunit 2	0.581787459113627	0.00856623692083158
ENSSSCG00000031660	MAPK8IP2	mitogen-activated protein kinase 8 interacting protein 2	0.879843048316738	0.00856623692083158
ENSSSCG00000024336	TMPRSS2	transmembrane protease, serine 2	0.782291013800254	0.00860644609832552
ENSSSCG00000001692	MRPS18A	mitochondrial ribosomal protein S18A	0.918918073242252	0.00860878677853588
ENSSSCG00000023983	AGPS	alkylglycerone phosphate synthase	-0.60596358669583	0.00862264752843269
ENSSSCG00000031976	ANKRD53	ankyrin repeat domain 53	0.943340982250569	0.00862264752843269
ENSSSCG00000035335	FGL1	fibrinogen like 1	-1.91917073730142	0.00862264752843269
ENSSSCG00000021179	ENSSSCG00000021179	novel gene	1.16062955626063	0.00864474626624877
ENSSSCG00000039930	ZNF446	zinc finger protein 446	1.34098868637601	0.00864474626624877
ENSSSCG00000014151	CETN3	centrin 3	-0.529297779146043	0.00870141588301445
ENSSSCG00000016469	TRPV5	transient receptor potential cation channel subfamily V member 5	1.04797307142876	0.00872985987576434
ENSSSCG00000000083	RPS19BP1	ribosomal protein S19 binding protein 1	1.24070010255893	0.00874700548500638
ENSSSCG00000015607	HHAT	hedgehog acyltransferase	0.719609434173054	0.00874714639748619
ENSSSCG00000014094	AGGF1	angiogenic factor with G-patch and FHA domains 1	-0.507828765499838	0.00875086815821956
ENSSSCG00000007625	ARPC1B	actin-related protein 2/3 complex subunit 1B	1.16408840680949	0.00877522034308303
ENSSSCG00000013860	CHERP	calcium homeostasis endoplasmic reticulum protein	1.01892771623907	0.00877522034308303
ENSSSCG00000008768	ARAP2	ArfGAP with RhoGAP domain, ankyrin repeat and PH domain 2	-0.60816107770934	0.00878069082799505
ENSSSCG00000026793	B4GALT2	beta-1,4-galactosyltransferase 2	1.29781146412197	0.0088075654794425
ENSSSCG00000011438	BAP1	BRCA1 associated protein 1	0.641734695539825	0.0088075654794425
ENSSSCG00000011551	TADA3	transcriptional adapter 3	0.765714220200115	0.00893376047320951
ENSSSCG00000035479	DISP1	dispatched RND transporter family member 1	0.612738912344434	0.00895170372271438
ENSSSCG00000038264	ENSSSCG00000038264	novel gene	0.547955518283437	0.00897272645332797
ENSSSCG00000022265	C19orf25	chromosome 19 open reading frame 25	1.31651992523164	0.00900354184057431
ENSSSCG00000034898	MYDGF	myeloid derived growth factor	0.830176134499865	0.00902277462498261
ENSSSCG00000039626	DERL3	derlin 3	1.12828632527739	0.00903493689865363
ENSSSCG00000008180	EIF5B	eukaryotic translation initiation factor 5B	-0.573200446632528	0.00904856633175775
ENSSSCG00000013876	MYO9B	myosin IXB	0.793541912709879	0.0090512498468478
ENSSSCG00000009679	FZD3	frizzled class receptor 3	-0.613790979301986	0.00908390336262188
ENSSSCG00000030197	ENSSSCG00000030197	novel gene	-0.64055386313974	0.00911116326759928
ENSSSCG00000035501	SMARCAL1	SWI/SNF related, matrix associated, actin dependent regulator of chromatin, subfamily a like 1	0.747866383473066	0.00911523393954445
ENSSSCG00000024431	ATG9B	Sus scrofa autophagy related 9B (ATG9B), mRNA.	1.51833702903252	0.00915295876974624
ENSSSCG00000031719	SEMA4B	semaphorin 4B	1.13616333866599	0.00915295876974624
ENSSSCG00000022777	SLC35C2	solute carrier family 35, member C2	1.24939527825543	0.00919322445073174
ENSSSCG00000013040	TRPT1	tRNA phosphotransferase 1	1.19618725474084	0.0092338251213296
ENSSSCG00000029920	ELF2	E74 like ETS transcription factor 2	-0.477721375521733	0.00923568621568193
ENSSSCG00000040470	RPS20	40S ribosomal protein S20	0.567215672595313	0.00923568621568193
ENSSSCG00000005895	C8orf82	chromosome 8 open reading frame 82	0.958913941095887	0.00931081902402224
ENSSSCG00000015618	LAMB3	laminin subunit beta 3	1.26323820818219	0.00931081902402224
ENSSSCG00000029438	SESN2	sestrin 2	0.811365825061595	0.00931081902402224
ENSSSCG00000009794	MLXIP	MLX interacting protein	0.833640644628927	0.00933903313546372
ENSSSCG00000011444	NT5DC2	5'-nucleotidase domain containing 2	0.950034151910053	0.00935453883988977
ENSSSCG00000003066	IRGC	Sus scrofa immunity-related GTPase family, cinema (IRGC), mRNA.	1.04350024436609	0.00936897747709382
ENSSSCG00000013889	ENSSSCG00000013889	novel gene	0.889531582847122	0.00936897747709382
ENSSSCG00000013645	ATG4D	cysteine protease ATG4D	0.959818097965796	0.00937215106594625
ENSSSCG00000026449	KDM4A	lysine demethylase 4A	0.830085050376094	0.00939465041263023
ENSSSCG00000005655	WDR34	WD repeat domain 34	1.02096417130832	0.00939465041263023
ENSSSCG00000008008	STUB1	STIP1 homology and U-box containing protein 1	1.02675904036051	0.00945337674673074
ENSSSCG00000006166	NDUFB8	NADH dehydrogenase	0.59217878287212	0.00947078799964424
ENSSSCG00000001912	PML	promyelocytic leukemia	0.923845053783297	0.00947078799964424
ENSSSCG00000000386	ANKRD52	ankyrin repeat domain 52	0.658894006799725	0.00948010665902529
ENSSSCG00000023296	CENPE	centromere protein E	-0.680246748039744	0.00951196920258283
ENSSSCG00000008697	HTT	Sus scrofa huntingtin (HTT), mRNA.	0.870581887419252	0.00952653172322753
ENSSSCG00000013448	MKNK2	MAP kinase interacting serine/threonine kinase 2	0.901043564409411	0.00960846859282634
ENSSSCG00000010083	PPIL2	peptidylprolyl isomerase like 2	0.658005348893521	0.00960846859282634
ENSSSCG00000028202	ENSSSCG00000028202	novel gene	0.748778766119336	0.00961032650747272
ENSSSCG00000010078	TOP3B	topoisomerase (DNA) III beta	1.0214108506789	0.00963007645488436
ENSSSCG00000010603	NEURL1	neuralized E3 ubiquitin protein ligase 1	0.931046199756383	0.00963918563510216
ENSSSCG00000002015	AP1G2	adaptor related protein complex 1 gamma 2 subunit	0.895319311382233	0.00964815570809392
ENSSSCG00000002666	KIAA0513	KIAA0513	1.07394321445151	0.00964815570809392
ENSSSCG00000009758	DHX37	DEAH-box helicase 37	0.977808180894854	0.00966229118828005
ENSSSCG00000013768	MISP3	uncharacterized protein LOC113230 homolog	1.02045178508518	0.00966826975565895
ENSSSCG00000038766	MAD1L1	MAD1 mitotic arrest deficient like 1	0.995260207600474	0.00967029219826334
ENSSSCG00000003150	NUCB1	nucleobindin-1 precursor	0.733948242063812	0.00970331571535625
ENSSSCG00000014828	ENSSSCG00000014828	novel gene	-0.609603786586201	0.00971328707260358
ENSSSCG00000016199	CYP27A1	Sus scrofa cytochrome P450, family 27, subfamily A, polypeptide 1 (CYP27A1), mRNA.	1.01821255354634	0.00976944799729872
ENSSSCG00000040173	DLGAP3	DLG associated protein 3	1.2906075991953	0.00978393421881947
ENSSSCG00000011442	NISCH	nischarin	0.680910813487941	0.00978524437764979
ENSSSCG00000007721	GTF2I	general transcription factor IIi	-0.545717003440581	0.00981010114617397
ENSSSCG00000010025	LIMK2	LIM domain kinase 2	0.805358943125345	0.00981191998105612
ENSSSCG00000020808	ENSSSCG00000020808	novel gene	-0.570236958064965	0.00985858623755301
ENSSSCG00000000071	ENSSSCG00000000071	novel gene	-0.592084076153807	0.00987342275402154
ENSSSCG00000033602	UBE2K	ubiquitin-conjugating enzyme E2 K	-0.511674825573583	0.0098813826402774
ENSSSCG00000003923	HECTD3	HECT domain E3 ubiquitin protein ligase 3	0.982151968697073	0.00993398741132892
ENSSSCG00000027472	GCA	grancalcin	-0.96212985731398	0.00993717277794637
ENSSSCG00000016203	CFAP65	cilia and flagella associated protein 65	0.567034999892308	0.00994837538588723
ENSSSCG00000016977	ENSSSCG00000016977	novel gene	-0.59176887930215	0.00995242154326701
ENSSSCG00000029468	P2RX3	purinergic receptor P2X 3	1.10067542832349	0.00995242154326701
ENSSSCG00000004022	RPS6KA2	ribosomal protein S6 kinase A2	1.24369003484085	0.00997100431943318
ENSSSCG00000036702	ACTN1	actinin alpha 1	1.4395473587347	0.00998210389247684
ENSSSCG00000007088	ENSSSCG00000007088	novel gene	-0.593229501563092	0.00998210389247684
ENSSSCG00000011685	PAQR9	progestin and adipoQ receptor family member 9	0.920305709334535	0.00998210389247684
ENSSSCG00000003904	LRRC41	leucine rich repeat containing 41	0.732523822642244	0.010033877839084
ENSSSCG00000017904	ENO3	beta-enolase	0.823880260617706	0.0100513193800024
ENSSSCG00000014292	HSPA4	heat shock protein family A (Hsp70) member 4	-0.573485388886751	0.0100528817111381
ENSSSCG00000037337	BRSK2	BR serine/threonine kinase 2	1.14229591875551	0.0100608369473727
ENSSSCG00000040579	ZNF683	zinc finger protein 683	0.734512548044387	0.0100925475619185
ENSSSCG00000035532	ATP5D	ATP synthase, H+ transporting, mitochondrial F1 complex, delta subunit	1.10909083511484	0.0100943644373271
ENSSSCG00000013270	CRY2	cryptochrome circadian clock 2	0.962243966588208	0.0100943644373271
ENSSSCG00000034192	GNAO1	G protein subunit alpha o1	0.82111213734861	0.0100943644373271
ENSSSCG00000014436	ARHGEF37	Rho guanine nucleotide exchange factor 37	0.710753088105593	0.010131142332146
ENSSSCG00000004414	ENSSSCG00000004414	novel gene	-0.538989360488277	0.0101600388238775
ENSSSCG00000022496	STK39	serine/threonine kinase 39	-0.502829140432957	0.0101600388238775
ENSSSCG00000013094	DDB1	damage specific DNA binding protein 1	0.593964045405914	0.0101623613028095
ENSSSCG00000008578	ADCY3	adenylate cyclase 3	0.888283654699514	0.0101709209573861
ENSSSCG00000008994	RBM46	RNA binding motif protein 46	-0.518742297160882	0.0101729816752734
ENSSSCG00000007395	ENSSSCG00000007395	novel gene	0.97967182722454	0.010184130952662
ENSSSCG00000011353	PFKFB4	6-phosphofructo-2-kinase/fructose-2,6-biphosphatase 4	0.712529741262055	0.010184130952662
ENSSSCG00000038790	ENSSSCG00000038790	novel gene	1.00472475360542	0.0102371785936579
ENSSSCG00000008701	LRPAP1	alpha-2-macroglobulin receptor-associated protein precursor	0.807580912671095	0.01025833036207
ENSSSCG00000012857	CARS	cysteinyl-tRNA synthetase	1.00228982717744	0.0102780824207209
ENSSSCG00000016267	ITM2C	Integral membrane protein 2C CT-BRI3	1.01797022942906	0.0102887310625567
ENSSSCG00000009953	ENSSSCG00000009953	novel gene	1.04109491098232	0.0102887310625567
ENSSSCG00000014852	ARRB1	arrestin beta 1	1.28831148133669	0.0103137443308354
ENSSSCG00000016850	LIFR	LIF receptor alpha	-0.532708502314207	0.0103799858655279
ENSSSCG00000015536	LHX4	LIM homeobox 4	1.05597679332306	0.0103822167365744
ENSSSCG00000033326	RPL37	60S ribosomal protein L37	0.595844989839715	0.0103822167365744
ENSSSCG00000026752	BYSL	bystin	1.09926082166534	0.0104091678958047
ENSSSCG00000006853	PRMT6	protein arginine methyltransferase 6	1.17082784573526	0.0104091678958047
ENSSSCG00000021118	GSPT1	G1 to S phase transition 1	-0.546194654736821	0.0104306972121545
ENSSSCG00000038348	NME1	nucleoside diphosphate kinase A	1.36088043214908	0.0104306972121545
ENSSSCG00000008010	CHTF18	chromosome transmission fidelity factor 18	1.57757147528138	0.0104332586236096
ENSSSCG00000006495	SEMA4A	semaphorin 4A	0.890180271698247	0.0104332586236096
ENSSSCG00000001680	ABCC10	ATP binding cassette subfamily C member 10	1.09990418067431	0.0104741313105957
ENSSSCG00000013019	MEN1	menin 1	1.14247927565257	0.0104741313105957
ENSSSCG00000007383	TOMM34	mitochondrial import receptor subunit TOM34	0.68354908415673	0.0105301483123455
ENSSSCG00000000203	KCNH3	potassium voltage-gated channel subfamily H member 3	1.10911652075949	0.0105492381583491
ENSSSCG00000026964	STK36	serine/threonine kinase 36	0.559908018933124	0.0105541569850731
ENSSSCG00000032595	RAP1B	RAP1B, member of RAS oncogene family	-0.584143483838374	0.01063119510841
ENSSSCG00000029518	RIOK3	RIO kinase 3	-0.530957384558588	0.01063119510841
ENSSSCG00000013650	RAVER1	ribonucleoprotein, PTB binding 1	0.6353035636996	0.0106587328701675
ENSSSCG00000015491	ANKRD45	ankyrin repeat domain 45	-0.557402674031844	0.0106634090107397
ENSSSCG00000009742	ULK1	unc-51 like autophagy activating kinase 1	1.18612001082988	0.0106827837531557
ENSSSCG00000027294	CDV3	CDV3 homolog	-0.591956248634438	0.0106907423914111
ENSSSCG00000014303	JADE2	jade family PHD finger 2	0.910745899888461	0.0106907423914111
ENSSSCG00000009784	ABCB9	ATP binding cassette subfamily B member 9	0.908194058961374	0.0106924368748166
ENSSSCG00000022302	BICRA	BRD4 interacting chromatin remodeling complex associated protein	1.24006565956432	0.0106924368748166
ENSSSCG00000008565	C2orf70	chromosome 2 open reading frame 70	1.31755123963933	0.0106924368748166
ENSSSCG00000028538	RLIM	ring finger protein, LIM domain interacting	-0.578580725462531	0.0106924368748166
ENSSSCG00000005928	ENSSSCG00000005928	novel gene	1.15009215547033	0.0107013406772825
ENSSSCG00000032337	ENSSSCG00000032337	novel gene	1.28689431052922	0.0107285184745753
ENSSSCG00000010047	RSPH14	radial spoke head 14 homolog	1.26671546685132	0.0107285184745753
ENSSSCG00000025417	BBS2	Bardet-Biedl syndrome 2	-0.604887208580631	0.010744729112592
ENSSSCG00000039842	ZSCAN25	zinc finger and SCAN domain containing 25	1.13107190538155	0.0107492719649813
ENSSSCG00000003192	IL4I1	interleukin 4 induced 1	0.606632540854321	0.0107517066552121
ENSSSCG00000007727	AUTS2	AUTS2, activator of transcription and developmental regulator	1.14810088554616	0.0107616366551192
ENSSSCG00000013751	NACC1	nucleus accumbens associated 1	0.985110521167918	0.0107616366551192
ENSSSCG00000001550	ENSSSCG00000001550	novel gene	0.71148285559617	0.0107785359041443
ENSSSCG00000005934	TRAPPC9	trafficking protein particle complex 9	0.911036846151651	0.0108914639379816
ENSSSCG00000015845	GTF2E2	Sus scrofa general transcription factor IIE subunit 2 (GTF2E2), mRNA.	-0.557630200810929	0.0108926128006449
ENSSSCG00000012762	ENSSSCG00000012762	novel gene	1.28798077023269	0.0108993777441754
ENSSSCG00000038726	RANGRF	ran guanine nucleotide release factor isoform 1	0.837972093904075	0.0109415637432289
ENSSSCG00000005910	TMEM249	transmembrane protein 249	1.49802792303797	0.0109415637432289
ENSSSCG00000006391	ATP1A2	Sodium/potassium-transporting ATPase subunit alpha-2	0.534861625936723	0.0109608308963136
ENSSSCG00000014993	ENSSSCG00000014993	novel gene	-0.670714514626127	0.0109711663851479
ENSSSCG00000001056	RANBP9	RAN binding protein 9	-0.551513634280443	0.0110115307408742
ENSSSCG00000013778	NDUFB7	NADH:ubiquinone oxidoreductase subunit B7	1.3044603332226	0.0110201636417181
ENSSSCG00000032740	TMEM106B	transmembrane protein 106B	-0.4830158896187	0.0110208889236883
ENSSSCG00000008016	MRPS34	28S ribosomal protein S34, mitochondrial	1.00513587340024	0.0110239165418924
ENSSSCG00000007032	PLAT	tissue-type plasminogen activator precursor	1.20190630535484	0.0110247482890259
ENSSSCG00000009874	RASAL1	RAS protein activator like 1	1.2245416859905	0.0110247482890259
ENSSSCG00000032916	MPC1	mitochondrial pyruvate carrier 1	1.22309079048754	0.0110323465486463
ENSSSCG00000038752	C6orf62	chromosome 6 open reading frame 62	-0.551135611284131	0.0110560193404901
ENSSSCG00000027407	MYH14	myosin heavy chain 14	1.2994618283194	0.0110560193404901
ENSSSCG00000015987	NFE2L2	nuclear factor, erythroid 2 like 2	-0.566868775285075	0.0110560193404901
ENSSSCG00000001958	BAZ1A	bromodomain adjacent to zinc finger domain protein 1A	-0.500868952141396	0.0110646826604131
ENSSSCG00000011560	CRELD1	cysteine rich with EGF like domains 1	0.822021567721095	0.011064822231165
ENSSSCG00000025701	NCK1	cytoplasmic protein NCK1	-0.732195641787077	0.011064822231165
ENSSSCG00000011408	ZMYND10	zinc finger MYND-type containing 10	0.647547881586645	0.0110669613604065
ENSSSCG00000005267	ANXA1	annexin A1	-0.658401968923325	0.0111355942930669
ENSSSCG00000035690	SFPQ	splicing factor proline and glutamine rich	-0.484251043117089	0.0111355942930669
ENSSSCG00000031332	NAA30	N(alpha)-acetyltransferase 30, NatC catalytic subunit	-0.574274259165182	0.0111541438541405
ENSSSCG00000014139	ARSK	arylsulfatase family member K	-0.820114531666941	0.0111675864735328
ENSSSCG00000003421	FBXO44	F-box protein 44	1.14253749930856	0.0112940589779991
ENSSSCG00000038126	MGAT3	mannosyl (beta-1,4-)-glycoprotein beta-1,4-N-acetylglucosaminyltransferase	1.01813040060895	0.0113236778491463
ENSSSCG00000017331	SPATA32	spermatogenesis associated 32	0.70481909396411	0.0113825441884807
ENSSSCG00000004577	ICE2	interactor of little elongation complex ELL subunit 2	-0.552675045341581	0.0114031098226529
ENSSSCG00000004466	TTK	TTK protein kinase	-0.601941137637689	0.0114129529349567
ENSSSCG00000007324	SOGA1	suppressor of glucose, autophagy associated 1	1.10535114543071	0.011433354000675
ENSSSCG00000036220	CTXN1	cortexin 1	1.33341214814286	0.0115488591724126
ENSSSCG00000001572	FGD2	FYVE, RhoGEF and PH domain containing 2	1.13416314067187	0.0115516340466997
ENSSSCG00000013303	ABTB2	ankyrin repeat and BTB domain containing 2	1.1077136094101	0.0115630009996636
ENSSSCG00000013869	ENSSSCG00000013869	novel gene	1.27430424499959	0.0115689309306332
ENSSSCG00000017362	ATXN7L3	ataxin 7 like 3	0.663712751788565	0.0115931170214857
ENSSSCG00000002703	ENSSSCG00000002703	novel gene	-0.502550115079282	0.0116063469687578
ENSSSCG00000029125	FAM13B	family with sequence similarity 13 member B	-0.513909005557682	0.0116330529831275
ENSSSCG00000030318	ENSSSCG00000030318	novel gene	-0.598535213386941	0.0116330529831275
ENSSSCG00000020817	RPS16	40S ribosomal protein S16	0.637809922678811	0.0116719103674549
ENSSSCG00000036947	MAK16	protein MAK16 homolog	-0.570585415616171	0.0117214768481444
ENSSSCG00000007580	WIPI2	WD repeat domain phosphoinositide-interacting protein 2	0.762234992596639	0.0117214768481444
ENSSSCG00000034297	HES2	hes family bHLH transcription factor 2	1.12252449033805	0.0117681319383747
ENSSSCG00000003777	SLC44A5	solute carrier family 44 member 5	-0.521783137752343	0.0117681319383747
ENSSSCG00000000994	GMDS	GDP-mannose 4,6-dehydratase	1.04859253295242	0.0117801034851071
ENSSSCG00000030177	EBNA1BP2	EBNA1 binding protein 2	0.822332754034894	0.0117886082130943
ENSSSCG00000039243	CD81	CD81 antigen	1.12610459642527	0.0117971485887886
ENSSSCG00000002667	ZDHHC7	zinc finger DHHC-type containing 7	1.12264844168146	0.0118551285480142
ENSSSCG00000040056	ENSSSCG00000040056	novel gene	-0.614720179512019	0.0118556339848081
ENSSSCG00000032819	QPCTL	glutaminyl-peptide cyclotransferase-like protein	0.835597972095736	0.0118556339848081
ENSSSCG00000015105	SLC37A4	glucose-6-phosphate exchanger SLC37A4	0.612041627274885	0.011871714726931
ENSSSCG00000021229	MAT2B	methionine adenosyltransferase 2 subunit beta	-0.555200587652854	0.0119259545987396
ENSSSCG00000017879	SPNS2	sphingolipid transporter 2	1.63061023231191	0.0119259545987396
ENSSSCG00000029284	NPHS1	NPHS1, nephrin	0.909501954871915	0.0119268333355394
ENSSSCG00000007904	TEKT5	tektin 5	0.753115631430362	0.0119903376292262
ENSSSCG00000011378	CCDC71	coiled-coil domain containing 71	0.87909333119642	0.0120195444234558
ENSSSCG00000023759	WDR13	WD repeat domain 13	1.15321492073028	0.012046716339239
ENSSSCG00000022545	CALM3	calmodulin	0.642789917679452	0.012070977597376
ENSSSCG00000032274	ENSSSCG00000032274	novel gene	0.990944866479401	0.0120867341297677
ENSSSCG00000007243	PLAGL2	PLAG1 like zinc finger 2	0.562149882574063	0.012104472744044
ENSSSCG00000013033	BAD	BCL2 associated agonist of cell death	1.15501467438676	0.0121700193903205
ENSSSCG00000010574	LDB1	LIM domain-binding protein 1	0.799711165075664	0.0122163228033171
ENSSSCG00000023188	ARIH1	ariadne RBR E3 ubiquitin protein ligase 1	-0.497291612349865	0.0122257987498011
ENSSSCG00000035061	WBP1	WW domain binding protein 1	1.16973817551791	0.0122325225637131
ENSSSCG00000036852	TSEN54	tRNA splicing endonuclease subunit 54	0.917902247885409	0.012285581931107
ENSSSCG00000008624	LPIN1	phosphatidate phosphatase LPIN1	0.53172964942569	0.0123598488073119
ENSSSCG00000030608	METAP2	methionyl aminopeptidase 2	-0.507531511571256	0.0123598488073119
ENSSSCG00000017759	ALDOC	fructose-bisphosphate aldolase C	0.912098438628696	0.0124276249750954
ENSSSCG00000025955	SSBP4	single stranded DNA binding protein 4	1.1217423560838	0.0124303399839444
ENSSSCG00000009308	LNX2	ligand of numb-protein X 2	0.916485211749921	0.0124421632044259
ENSSSCG00000036835	OSBPL2	oxysterol binding protein like 2	0.724401178583079	0.0124421632044259
ENSSSCG00000002884	LSR	lipolysis stimulated lipoprotein receptor	1.24358495121668	0.0124618066628797
ENSSSCG00000011179	MRPL3	mitochondrial ribosomal protein L3	-0.563336841894831	0.0124785144877211
ENSSSCG00000000702	ZNF384	zinc finger protein 384	0.669261303075313	0.012479126856627
ENSSSCG00000007543	DNAAF5	dynein axonemal assembly factor 5	1.16304616435902	0.0125568091486116
ENSSSCG00000025228	TRAF3IP1	TRAF3 interacting protein 1	0.611382395041401	0.0125568091486116
ENSSSCG00000007952	TRAP1	heat shock protein 75 kDa, mitochondrial	0.936373306278	0.0125568091486116
ENSSSCG00000039916	BHMG1	basic helix-loop-helix and HMG-box containing 1	1.33311017781944	0.0125678036383694
ENSSSCG00000022647	TIMM17B	translocase of inner mitochondrial membrane 17B	1.02554825099562	0.0125784160325226
ENSSSCG00000008554	ABHD1	abhydrolase domain containing 1	1.03687050119035	0.0125802234408229
ENSSSCG00000015126	TRIM29	tripartite motif containing 29	0.652156106861347	0.0125802234408229
ENSSSCG00000004691	EIF3J	eukaryotic translation initiation factor 3 subunit J	-0.519283303254869	0.0126120330048246
ENSSSCG00000000976	MOV10L1	Mov10 RISC complex RNA helicase like 1	0.58745095055895	0.0126120330048246
ENSSSCG00000029002	PNKD	paroxysmal nonkinesigenic dyskinesia	0.884138222561981	0.0126120330048246
ENSSSCG00000023522	TGM2	transglutaminase 2	1.49110170901205	0.0126218420015077
ENSSSCG00000003114	DHX34	DExH-box helicase 34	0.898497985950207	0.0126538292263552
ENSSSCG00000028372	FAM131A	Sus scrofa family with sequence similarity 131 member A (FAM131A), mRNA.	0.798118488494807	0.0127288243813042
ENSSSCG00000005627	AK1	Adenylate kinase isoenzyme 1	0.991499867904809	0.012731747754288
ENSSSCG00000039833	ENSSSCG00000039833	novel gene	0.784043336011332	0.012735519491136
ENSSSCG00000017335	HEXIM2	hexamethylene bisacetamide inducible 2	0.920828135621859	0.0128022155868603
ENSSSCG00000039825	C14orf180	chromosome 14 open reading frame 180	1.2311539475408	0.0128380573478957
ENSSSCG00000006539	SHC1	SHC adaptor protein 1	0.716159390808632	0.0128380573478957
ENSSSCG00000023866	ACSF3	acyl-CoA synthetase family member 3	1.11815356171971	0.0128617493616243
ENSSSCG00000036178	CCDC167	coiled-coil domain-containing protein 167	0.713984656927788	0.0128950305168877
ENSSSCG00000002885	USF2	upstream transcription factor 2, c-fos interacting	1.00563197536562	0.0129115852435175
ENSSSCG00000008517	SPAST	spastin	-0.546362542003938	0.0129302413794664
ENSSSCG00000011263	TTC21A	tetratricopeptide repeat domain 21A	0.624628390113617	0.0129302413794664
ENSSSCG00000013028	ESRRA	estrogen related receptor alpha	1.16067378759517	0.0129990102270816
ENSSSCG00000024563	CEP83	centrosomal protein 83	-0.550844646311472	0.0130273330315488
ENSSSCG00000034014	MRPL40	39S ribosomal protein L40, mitochondrial isoform 1	0.675661917213349	0.0130336653054296
ENSSSCG00000016564	UBE2H	ubiquitin conjugating enzyme E2 H	-0.475077137315208	0.01306686568863
ENSSSCG00000023041	PCBP3	poly(rC) binding protein 3	0.936273549875649	0.0131032249169304
ENSSSCG00000040421	HMG20B	high mobility group 20B	0.806876917033686	0.0131238847352587
ENSSSCG00000007304	ENSSSCG00000007304	novel gene	0.891561807305005	0.0132037705683407
ENSSSCG00000012840	CD151	CD151 antigen	1.49991907995017	0.0132083457497606
ENSSSCG00000030578	ENSSSCG00000030578	novel gene	0.502511511167645	0.0132162244545269
ENSSSCG00000025941	PTP4A1	protein tyrosine phosphatase type IVA, member 1	-0.491158976144208	0.0132162244545269
ENSSSCG00000013442	ABHD17A	abhydrolase domain containing 17A	0.929676088613729	0.0133312722165505
ENSSSCG00000010467	BTAF1	B-TFIID TATA-box binding protein associated factor 1	-0.520491595727017	0.0133717747113331
ENSSSCG00000021393	TRMT1L	tRNA methyltransferase 1 like	-0.58954762564924	0.013389529321967
ENSSSCG00000015807	ADAM32	ADAM metallopeptidase domain 32	-0.690490657597688	0.0133908116764295
ENSSSCG00000005715	PRRC2B	proline rich coiled-coil 2B	0.748490871210147	0.0134003938980714
ENSSSCG00000031125	AMPD2	adenosine monophosphate deaminase 2	1.19904150347258	0.0134081920592267
ENSSSCG00000039202	FCF1	FCF1, rRNA-processing protein	-0.60469540632225	0.0134081920592267
ENSSSCG00000016940	HTR1A	5-hydroxytryptamine receptor 1A	1.03925263729308	0.0134081920592267
ENSSSCG00000022830	KANSL1L	KAT8 regulatory NSL complex subunit 1 like	-0.527190854538547	0.0134081920592267
ENSSSCG00000000107	ENSSSCG00000000107	novel gene	1.06588467874743	0.0134081920592267
ENSSSCG00000040163	QSOX2	quiescin sulfhydryl oxidase 2	0.979318643538874	0.0134081920592267
ENSSSCG00000032010	RNH1	Ribonuclease inhibitor	1.25663926799545	0.0134337558670594
ENSSSCG00000004832	UBE3A	ubiquitin-protein ligase E3A isoform 1	-0.519797725738629	0.0134337558670594
ENSSSCG00000024550	UQCR10	cytochrome b-c1 complex subunit 9	0.891004973798461	0.0134337558670594
ENSSSCG00000023097	ZNF408	zinc finger protein 408	0.908418119682891	0.0134337558670594
ENSSSCG00000013933	PBX4	PBX homeobox 4	0.738386941058787	0.0134667844720626
ENSSSCG00000029478	CUL4B	cullin 4B	-0.506981192354192	0.0134687196093887
ENSSSCG00000040181	ELL	elongation factor for RNA polymerase II	0.99780195679126	0.0134843299777012
ENSSSCG00000008540	PPP1CB	Serine/threonine-protein phosphatase PP1-beta catalytic subunit	-0.546918512028546	0.0135917743653733
ENSSSCG00000035945	FDX1	Adrenodoxin, mitochondrial	-0.662500204180422	0.0136329346244624
ENSSSCG00000040855	C5orf51	chromosome 5 open reading frame 51	-0.553318603576243	0.0136344589226804
ENSSSCG00000013312	HIPK3	homeodomain interacting protein kinase 3	-0.508819887318346	0.0136424014529587
ENSSSCG00000011673	ENSSSCG00000011673	novel gene	-2.11907902613529	0.0136424014529587
ENSSSCG00000013927	ARMC6	armadillo repeat-containing protein 6 isoform 1	0.879952338279234	0.0136488977836348
ENSSSCG00000005371	HEMGN	hemogen	-0.564135086810984	0.0136488977836348
ENSSSCG00000002774	RIPOR1	RHO family interacting cell polarization regulator 1	0.990926689458996	0.0136656470121588
ENSSSCG00000013533	RANBP3	RAN binding protein 3	0.53174843403396	0.0137330801669568
ENSSSCG00000006958	TOP1MT	topoisomerase (DNA) I, mitochondrial	1.28972015808998	0.0137652222181985
ENSSSCG00000010103	ENSSSCG00000010103	novel gene	1.03625145443889	0.0137692606817244
ENSSSCG00000024500	ENSSSCG00000024500	novel gene	1.07492504681778	0.0137871469692822
ENSSSCG00000037979	AARSD1	alanyl-tRNA synthetase domain containing 1	0.822513346062419	0.0138014749508906
ENSSSCG00000018058	ARHGAP23	Rho GTPase activating protein 23	1.10394718643186	0.0138014749508906
ENSSSCG00000006496	LMNA	prelamin-A/C	1.09119194918604	0.0138014749508906
ENSSSCG00000034758	PDXK	pyridoxal kinase	0.931208529292049	0.0138014749508906
ENSSSCG00000003264	CNOT3	CCR4-NOT transcription complex subunit 3	0.735904399586848	0.0138228607958893
ENSSSCG00000015112	HINFP	histone H4 transcription factor	0.88443596951428	0.0138879733791591
ENSSSCG00000003520	CDC42	Cell division control protein 42 homolog	-0.525831187131259	0.0139408826091962
ENSSSCG00000014972	CCDC82	coiled-coil domain containing 82	-0.511432357795692	0.0139520092589505
ENSSSCG00000024163	ENSSSCG00000024163	novel gene	0.713527031296964	0.0141177546331513
ENSSSCG00000035653	PGAP2	post-GPI attachment to proteins 2	0.589636276671337	0.0141177546331513
ENSSSCG00000023680	MEPCE	methylphosphate capping enzyme	0.486450167748658	0.0141273320491992
ENSSSCG00000029165	DOK4	docking protein 4	1.17044009410573	0.0141449494666183
ENSSSCG00000032332	SOCS4	suppressor of cytokine signaling 4	-0.59591509890521	0.0141477409758494
ENSSSCG00000011499	LRIG1	leucine rich repeats and immunoglobulin like domains 1	1.1465946577128	0.0141985469360299
ENSSSCG00000005939	FAM135B	family with sequence similarity 135 member B	0.809818532081535	0.0142047987467602
ENSSSCG00000011668	TRIM42	tripartite motif containing 42	0.639003489177819	0.0142047987467602
ENSSSCG00000000029	SCUBE1	signal peptide, CUB domain and EGF like domain containing 1	1.16125284074953	0.0142191141674797
ENSSSCG00000029388	PDE2A	phosphodiesterase 2A	1.14534682087395	0.014250740798423
ENSSSCG00000012954	RAB1B	ras-related protein Rab-1B	0.73129722026631	0.014250740798423
ENSSSCG00000005935	AGO2	protein argonaute-2	0.598289149393288	0.01425283981837
ENSSSCG00000005316	TPM2	tropomyosin beta chain	1.22910771002725	0.014257624433516
ENSSSCG00000015958	ENSSSCG00000015958	novel gene	-0.565231662591798	0.0142696417862241
ENSSSCG00000017945	TMEM95	transmembrane protein 95	0.908284416828826	0.0142910699656231
ENSSSCG00000023857	ARHGEF40	Rho guanine nucleotide exchange factor 40	1.00055234057306	0.014305997873118
ENSSSCG00000015988	HNRNPA3	heterogeneous nuclear ribonucleoprotein A3	-0.480259679014895	0.0143271832352923
ENSSSCG00000009417	SPERT	spermatid associated	0.520531931361432	0.0143271832352923
ENSSSCG00000001840	KIF7	kinesin family member 7	1.07419230713228	0.014331646217104
ENSSSCG00000010055	GGT5	gamma-glutamyltransferase 5	1.34066350086041	0.0143458622901281
ENSSSCG00000008984	SHROOM3	shroom family member 3	0.758322139053315	0.0143458622901281
ENSSSCG00000010956	NAA35	N(alpha)-acetyltransferase 35, NatC auxiliary subunit	-0.564012313947642	0.0143499311045491
ENSSSCG00000022187	CISD3	CDGSH iron sulfur domain 3	1.12349559763381	0.0144252821787621
ENSSSCG00000017165	USP36	ubiquitin specific peptidase 36	1.13670151997559	0.0144293143301453
ENSSSCG00000002432	KCNK13	potassium channel subfamily K member 13	0.913139585409625	0.0144341240206378
ENSSSCG00000024048	MMRN2	multimerin 2	1.37418601572804	0.0144584439513363
ENSSSCG00000025599	FTSJ1	putative tRNA (cytidine(32)/guanosine(34)-2'-O)-methyltransferase	0.790981084526891	0.0145078943437585
ENSSSCG00000010238	HNRNPH3	heterogeneous nuclear ribonucleoprotein H3	-0.465837402505127	0.0145078943437585
ENSSSCG00000033180	PSMD10	proteasome 26S subunit, non-ATPase 10	-0.774971494028416	0.0145326130885629
ENSSSCG00000040100	ITPKB	inositol-trisphosphate 3-kinase B	1.17815810650372	0.0145464773842912
ENSSSCG00000037477	ENSSSCG00000037477	novel gene	-3.03593404282459	0.0145547202982758
ENSSSCG00000024927	STX12	syntaxin-12	-0.529685008706579	0.0145824900511784
ENSSSCG00000012269	CDK16	cyclin dependent kinase 16	0.523359462066457	0.014602587409565
ENSSSCG00000004029	QKI	protein quaking	-0.469972667914799	0.0146095652144832
ENSSSCG00000004939	MEGF11	multiple EGF like domains 11	0.878383751594392	0.0146165218213444
ENSSSCG00000003757	SSX2IP	SSX family member 2 interacting protein	-0.50269979079431	0.0146281470308611
ENSSSCG00000017308	CDC27	cell division cycle 27	-0.507492927229162	0.0146335934189793
ENSSSCG00000029145	POMGNT1	protein O-linked-mannose beta-1,2-N-acetylglucosaminyltransferase 1	0.919911479467741	0.0146335934189793
ENSSSCG00000009300	WASF3	WAS protein family member 3	0.852884180853563	0.0146810602235551
ENSSSCG00000010010	PES1	Sus scrofa pescadillo ribosomal biogenesis factor 1 (PES1), mRNA.	0.756953681516687	0.014751012283633
ENSSSCG00000021466	BMT2	base methyltransferase of 25S rRNA 2 homolog	-0.519980826849793	0.0147553097648975
ENSSSCG00000017584	PPP1R9B	protein phosphatase 1 regulatory subunit 9B	1.04284716697514	0.0147567777177414
ENSSSCG00000016435	SMARCD3	SWI/SNF related, matrix associated, actin dependent regulator of chromatin, subfamily d, member 3	0.826093510400626	0.0147870786490297
ENSSSCG00000001898	ULK3	unc-51 like kinase 3	0.764893309492578	0.01481460616292
ENSSSCG00000008233	TMEM150A	transmembrane protein 150A	1.00846424856371	0.0148793849507432
ENSSSCG00000040359	GOLGA7B	golgin A7 family member B	0.650941284673018	0.0149049201235809
ENSSSCG00000012396	MED12	mediator complex subunit 12	0.804436924640392	0.01494400053331
ENSSSCG00000015864	MYO7B	myosin VIIB	1.27613095708384	0.01494400053331
ENSSSCG00000005600	PPP6C	serine/threonine-protein phosphatase 6 catalytic subunit	-0.549764392684135	0.0149721493446703
ENSSSCG00000030351	MEF2B	myocyte enhancer factor 2B	1.07512175629677	0.0149881357877112
ENSSSCG00000025565	ENSSSCG00000025565	novel gene	0.603086717645678	0.0149881357877112
ENSSSCG00000005662	SPOUT1	SPOUT domain containing methyltransferase 1	0.959469813930401	0.0149881357877112
ENSSSCG00000001070	FAM8A1	family with sequence similarity 8 member A1	-0.517574138614566	0.0150113438898217
ENSSSCG00000017810	FAM57A	family with sequence similarity 57 member A	0.717518641881385	0.0150197241778943
ENSSSCG00000007987	DECR2	2,4-dienoyl-CoA reductase 2	0.898647849243542	0.0150205704993146
ENSSSCG00000022933	EFR3B	EFR3 homolog B	0.826934826524249	0.0150205704993146
ENSSSCG00000016380	MTERF4	mitochondrial transcription termination factor 4	0.858005133181164	0.0150205704993146
ENSSSCG00000036983	ENSSSCG00000036983	novel gene	2.11766766923907	0.0150205704993146
ENSSSCG00000005651	ODF2	outer dense fiber protein 2	0.654178324951472	0.0150205704993146
ENSSSCG00000003334	UBE2J2	ubiquitin conjugating enzyme E2 J2	0.657081729955767	0.0150855050613115
ENSSSCG00000033333	FER1L6	fer-1 like family member 6	0.928169498663417	0.0151512508957741
ENSSSCG00000017168	ENSSSCG00000017168	novel gene	0.953567844378983	0.0151564324286928
ENSSSCG00000037159	MNT	MAX network transcriptional repressor	0.689439561253997	0.0152732220756971
ENSSSCG00000033627	YIPF3	protein YIPF3	0.732614065868965	0.0152758183619094
ENSSSCG00000004830	ATP10A	ATPase phospholipid transporting 10A (putative)	0.612957892171132	0.0152838323696654
ENSSSCG00000014799	ENSSSCG00000014799	novel gene	1.26756398700769	0.0152985022550505
ENSSSCG00000000580	RECQL	ATP-dependent DNA helicase Q1	-0.639961904406258	0.0152985022550505
ENSSSCG00000011356	UQCRC1	ubiquinol-cytochrome c reductase core protein I	0.615128797711519	0.0153209620752789
ENSSSCG00000027746	MRFAP1	Morf4 family associated protein 1	-0.488902583528651	0.0153550666621408
ENSSSCG00000005625	ENG	endoglin precursor	1.30304812636874	0.0153832007819898
ENSSSCG00000022162	RAB11FIP5	RAB11 family interacting protein 5	0.655309031257781	0.0153832007819898
ENSSSCG00000003918	TOE1	target of EGR1, member 1 (nuclear)	0.888521221400082	0.0153832007819898
ENSSSCG00000001391	CCHCR1	coiled-coil alpha-helical rod protein 1	0.554969933168701	0.0153999657393814
ENSSSCG00000007540	CABLES2	Cdk5 and Abl enzyme substrate 2	0.673007014429416	0.0154035807602574
ENSSSCG00000002846	DNAJA2	DnaJ heat shock protein family (Hsp40) member A2	-0.537866132097775	0.0154330276035508
ENSSSCG00000016436	CHPF2	chondroitin polymerizing factor 2	0.692797340750502	0.0154763465092833
ENSSSCG00000000692	PIANP	PILR alpha associated neural protein	1.14814289785187	0.0155485668480256
ENSSSCG00000022845	PJA2	praja ring finger ubiquitin ligase 2	-0.494539174953574	0.0155747435855403
ENSSSCG00000025374	DVL3	dishevelled segment polarity protein 3	0.674477042660493	0.0155942329625576
ENSSSCG00000038717	FARS2	phenylalanyl-tRNA synthetase 2, mitochondrial	0.804290632012479	0.0155942329625576
ENSSSCG00000000884	APAF1	apoptotic peptidase activating factor 1	-0.632923911832102	0.0156000816057078
ENSSSCG00000006813	STRIP1	striatin interacting protein 1	0.578641716023759	0.0156000816057078
ENSSSCG00000000411	NAB2	NGFI-A binding protein 2	1.02182095807041	0.0156153156292605
ENSSSCG00000006994	PCM1	pericentriolar material 1	-0.53192178648596	0.0156176408827093
ENSSSCG00000005743	VAV2	vav guanine nucleotide exchange factor 2	1.00237771948534	0.0156176408827093
ENSSSCG00000025564	GAS2L1	Sus scrofa growth arrest specific 2 like 1 (GAS2L1), mRNA.	1.05394061681879	0.0156426055875106
ENSSSCG00000005066	EXOC5	exocyst complex component 5	-0.450557765801605	0.015686351797171
ENSSSCG00000035120	ALKBH5	alkB homolog 5, RNA demethylase	0.594378149758165	0.0156919253506358
ENSSSCG00000040833	BRF2	BRF2, RNA polymerase III transcription initiation factor subunit	0.909220354121295	0.0156919253506358
ENSSSCG00000031360	ADO	2-aminoethanethiol dioxygenase	-0.552493224099438	0.0157134138828459
ENSSSCG00000017971	NAA38	N(alpha)-acetyltransferase 38, NatC auxiliary subunit	0.841639649890423	0.0157317138743663
ENSSSCG00000016462	CLCN1	chloride voltage-gated channel 1	1.16330359076198	0.015751705990431
ENSSSCG00000015412	CCDC146	coiled-coil domain containing 146	-0.555242721721609	0.0157579592461825
ENSSSCG00000038969	DMPK	DM1 protein kinase	1.31230765280246	0.0157579592461825
ENSSSCG00000037751	OTOF	otoferlin	1.56961423330401	0.0157920043236473
ENSSSCG00000015710	ACTR3	actin-related protein 3	-0.508172478220215	0.0158074205329247
ENSSSCG00000035064	ENSSSCG00000035064	novel gene	1.06997910397239	0.0158358941624922
ENSSSCG00000010581	PSD	pleckstrin and Sec7 domain containing	1.17348546833804	0.0158470747992535
ENSSSCG00000032024	URB1	URB1 ribosome biogenesis 1 homolog (S. cerevisiae)	1.04045997742435	0.0158614933245182
ENSSSCG00000001624	FRS3	fibroblast growth factor receptor substrate 3	1.20443700529499	0.0158626260553108
ENSSSCG00000003622	CSMD2	CUB and Sushi multiple domains 2	1.03970584427503	0.0158802270953708
ENSSSCG00000038685	MPPED1	metallophosphoesterase domain containing 1	1.13015040055026	0.0158812578251218
ENSSSCG00000005955	EFR3A	EFR3 homolog A	-0.485020560751461	0.0158868521012269
ENSSSCG00000004522	ME2	malic enzyme 2	-0.645614774015494	0.0158868521012269
ENSSSCG00000034709	ENSSSCG00000034709	novel gene	-0.549746266469409	0.0159050770702731
ENSSSCG00000040448	ENSSSCG00000040448	novel gene	1.12525766067733	0.0159102640239732
ENSSSCG00000027362	LEXM	lymphocyte expansion molecule	0.958373039818577	0.0159313275037147
ENSSSCG00000016305	MROH2A	maestro heat like repeat family member 2A	0.609816680233622	0.0159313275037147
ENSSSCG00000032467	RAB5C	ras-related protein Rab-5C	0.803864551136578	0.0159313275037147
ENSSSCG00000039522	KIAA1644	KIAA1644	1.02417394962639	0.0159792036907448
ENSSSCG00000017012	ENSSSCG00000017012	novel gene	1.27318377847195	0.0159886028712058
ENSSSCG00000013758	ZSWIM4	zinc finger SWIM-type containing 4	1.20177178471427	0.0159886028712058
ENSSSCG00000012793	HCFC1	host cell factor C1	1.18618080380363	0.0160003013842655
ENSSSCG00000013662	PPAN	Sus scrofa peter pan homolog (Drosophila) (PPAN), mRNA.	0.954666729558827	0.0160096829173783
ENSSSCG00000028465	ELAC2	Sus scrofa elaC homolog 2 (E. coli) (ELAC2), mRNA.	0.771091542784204	0.0160563083992296
ENSSSCG00000001376	ENSSSCG00000001376	novel gene	0.66494283326125	0.0160563083992296
ENSSSCG00000012583	ACSL4	Sus scrofa acyl-CoA synthetase long-chain family member 4 (ACSL4), mRNA.	-0.659533202139879	0.0160761594654047
ENSSSCG00000020702	SENP6	SUMO1/sentrin specific peptidase 6	-0.507005568340578	0.0160785461918142
ENSSSCG00000028886	IPO7	importin 7	-0.53654227105719	0.0161034830187467
ENSSSCG00000024108	SLC43A2	solute carrier family 43 member 2	1.1376476824455	0.0161047744705378
ENSSSCG00000000026	SULT4A1	sulfotransferase family 4A member 1	0.930480544386504	0.0161047744705378
ENSSSCG00000009526	ITGBL1	integrin subunit beta like 1	-0.980126742128737	0.0161052671089068
ENSSSCG00000034178	AIF1L	allograft inflammatory factor 1 like	0.970831010640803	0.0161340176832418
ENSSSCG00000017688	GGNBP2	gametogenetin binding protein 2	-0.481695175177671	0.0161341384215548
ENSSSCG00000007738	ENSSSCG00000007738	novel gene	1.10648361310426	0.0161341384215548
ENSSSCG00000005183	ENSSSCG00000005183	novel gene	-0.559269893138861	0.0161341384215548
ENSSSCG00000026412	PLXNA2	plexin A2	1.07400838562517	0.0161341384215548
ENSSSCG00000033634	ERI1	exoribonuclease 1	-0.579512645804043	0.0161414325679644
ENSSSCG00000016026	ZC3H15	zinc finger CCCH-type containing 15	-0.541941362340377	0.0161527453729025
ENSSSCG00000017167	CYTH1	cytohesin 1	1.00363522410428	0.0162055532269928
ENSSSCG00000003931	KIF2C	kinesin family member 2C	0.469220685816531	0.0162055532269928
ENSSSCG00000020675	ATF7IP2	activating transcription factor 7 interacting protein 2	-0.544229230385371	0.0162897284587278
ENSSSCG00000007308	ROMO1	reactive oxygen species modulator 1	1.2200498150702	0.0163636032834715
ENSSSCG00000010358	OPN4	opsin 4	1.10517119559427	0.0164629269842332
ENSSSCG00000002037	CDH24	Sus scrofa cadherin 24 (CDH24), mRNA.	1.15118637690903	0.0164737612092133
ENSSSCG00000022202	TOX2	TOX high mobility group box family member 2	0.874512145578382	0.016480137423468
ENSSSCG00000004033	AGPAT4	1-acyl-sn-glycerol-3-phosphate acyltransferase delta	0.950715707343859	0.0164897938023338
ENSSSCG00000013440	ATP8B3	ATPase phospholipid transporting 8B3	0.59696977166626	0.0164897938023338
ENSSSCG00000034321	TP53INP1	tumor protein p53 inducible nuclear protein 1	-0.496232381120212	0.0164897938023338
ENSSSCG00000036926	MVB12B	multivesicular body subunit 12B	0.76281898715055	0.0166156284969781
ENSSSCG00000035331	ENSSSCG00000035331	novel gene	-0.635355264018054	0.0166318465521201
ENSSSCG00000033827	ENSSSCG00000033827	novel gene	1.10256429008859	0.0166662190632468
ENSSSCG00000007716	TMEM270	transmembrane protein 270	1.05612227080248	0.0166662190632468
ENSSSCG00000000694	GAPDH	Sus scrofa glyceraldehyde-3-phosphate dehydrogenase (GAPDH), mRNA.	0.785364911360562	0.016689986435848
ENSSSCG00000021255	ADA	adenosine deaminase	1.13297339311173	0.0167144621712118
ENSSSCG00000012896	NDUFV1	NADH:ubiquinone oxidoreductase core subunit V1	1.13493595197071	0.0167376136957149
ENSSSCG00000006467	PRCC	papillary renal cell carcinoma (translocation-associated)	0.655247973270494	0.0167376136957149
ENSSSCG00000027331	COL6A3	collagen type VI alpha 3 chain	1.00518114814699	0.016752614327944
ENSSSCG00000003093	SYMPK	symplekin	0.648755561498643	0.016752614327944
ENSSSCG00000011582	CAND2	cullin associated and neddylation dissociated 2 (putative)	1.22418113584121	0.0167956845614992
ENSSSCG00000007430	NEURL2	neuralized E3 ubiquitin protein ligase 2	1.05354424658556	0.0167956845614992
ENSSSCG00000016450	NOS3	Sus scrofa nitric oxide synthase 3 (NOS3), mRNA.	0.834832865534476	0.0167971095608873
ENSSSCG00000031199	ENSSSCG00000031199	novel gene	1.04350270174728	0.0167971095608873
ENSSSCG00000027652	KLHL15	kelch like family member 15	-0.583844461061342	0.0168268510368224
ENSSSCG00000030432	ENSSSCG00000030432	novel gene	1.2203919837139	0.0168268510368224
ENSSSCG00000001727	TNFRSF21	TNF receptor superfamily member 21	0.660296558919669	0.0168268510368224
ENSSSCG00000003633	TEKT2	tektin 2	0.605924915913083	0.016856870803608
ENSSSCG00000005466	PTBP3	polypyrimidine tract-binding protein 3	-0.568849885774983	0.016884957152176
ENSSSCG00000009975	EMID1	EMI domain containing 1	0.925393479328857	0.0169091978225252
ENSSSCG00000026152	PRKD2	protein kinase D2	0.959569154474882	0.0169091978225252
ENSSSCG00000012087	SLC37A1	solute carrier family 37 member 1	0.560953878315772	0.0169377774996601
ENSSSCG00000012995	DPF2	double PHD fingers 2	0.551273033687914	0.017078647161527
ENSSSCG00000011860	SLC12A8	solute carrier family 12 member 8	0.969905030871181	0.017078647161527
ENSSSCG00000004653	SECISBP2L	Sus scrofa SECIS binding protein 2 like (SECISBP2L), mRNA.	-0.498512427783099	0.0170901508663906
ENSSSCG00000003498	UBXN10	UBX domain protein 10	0.650642306650331	0.0170901508663906
ENSSSCG00000005096	HIF1A	hypoxia-inducible factor 1-alpha	-0.583087093556852	0.0171087100875993
ENSSSCG00000028682	ENSSSCG00000028682	novel gene	0.833253398078677	0.0171255730306993
ENSSSCG00000006084	MTDH	protein LYRIC	-0.47219325420698	0.0171464991526374
ENSSSCG00000010874	ADSS	Adenylosuccinate synthetase isozyme 2	-0.570290233600596	0.0171506361426391
ENSSSCG00000035849	PTPRF	protein tyrosine phosphatase, receptor type F	1.01345090479498	0.0171647529422195
ENSSSCG00000003476	SPATA21	spermatogenesis associated 21	0.679665704527517	0.0171767433011516
ENSSSCG00000039372	EMC10	ER membrane protein complex subunit 10	1.02672750427552	0.017203117513333
ENSSSCG00000007221	ENSSSCG00000007221	novel gene	-0.647683745782739	0.0172194346877499
ENSSSCG00000024802	MACC1	MACC1, MET transcriptional regulator	-0.670193329019276	0.017238741150651
ENSSSCG00000017232	SLC9A3R1	Sus scrofa SLC9A3 regulator 1 (SLC9A3R1), mRNA.	1.14699723434568	0.017238741150651
ENSSSCG00000015083	FXYD6	FXYD domain containing ion transport regulator 6	0.750813576057254	0.0173054572127646
ENSSSCG00000026233	POLR3G	RNA polymerase III subunit G	-0.654434710355195	0.0173476607789795
ENSSSCG00000006824	GNAI3	guanine nucleotide-binding protein G(k) subunit alpha	-0.466994562985988	0.0173539534042613
ENSSSCG00000014040	LMAN2	lectin, mannose binding 2	0.706016983904661	0.0173539534042613
ENSSSCG00000005011	NEMF	nuclear export mediator factor	-0.57306820445287	0.0173539534042613
ENSSSCG00000040135	ENSSSCG00000040135	novel gene	0.665312031851762	0.0173539534042613
ENSSSCG00000035505	YTHDC1	YTH domain containing 1	-0.466868603781381	0.0173539534042613
ENSSSCG00000010569	MGEA5	meningioma expressed antigen 5 (hyaluronidase)	-0.522958332987729	0.0173950682837218
ENSSSCG00000016368	FARP2	FERM, ARH/RhoGEF and pleckstrin domain protein 2	1.05150768021867	0.0174651933969815
ENSSSCG00000039703	EEPD1	endonuclease/exonuclease/phosphatase family domain containing 1	1.13056459895145	0.0174863111027255
ENSSSCG00000011810	BCL6	B-cell CLL/lymphoma 6	0.719789587163499	0.0174952565772078
ENSSSCG00000015423	DNAJC2	DnaJ heat shock protein family (Hsp40) member C2	-0.533930592553469	0.0174968725172332
ENSSSCG00000011243	GOLGA4	golgin A4	-0.479062410418491	0.0174968725172332
ENSSSCG00000013571	ENSSSCG00000013571	novel gene	1.12343009163127	0.0174968725172332
ENSSSCG00000023514	DPEP3	dipeptidase 3	0.695101718313987	0.0175099024359342
ENSSSCG00000034730	PIAS2	protein inhibitor of activated STAT 2	-0.466770786870835	0.0175099024359342
ENSSSCG00000033734	TMSB4Y	thymosin beta 4, Y-linked	-0.594320282264503	0.0175099024359342
ENSSSCG00000038989	YWHAE	tyrosine 3-monooxygenase/tryptophan 5-monooxygenase activation protein epsilon	-0.550929857570727	0.0175642281798368
ENSSSCG00000006618	CELF3	CUGBP Elav-like family member 3	0.930231759749294	0.0175649275474384
ENSSSCG00000025305	ENSSSCG00000025305	novel gene	0.681784276567163	0.0175649275474384
ENSSSCG00000008971	USO1	USO1 vesicle transport factor	-0.478455479168071	0.0175649275474384
ENSSSCG00000006661	VPS45	vacuolar protein sorting-associated protein 45	-0.634609850022825	0.0175649275474384
ENSSSCG00000037354	MMACHC	Sus scrofa methylmalonic aciduria (cobalamin deficiency) cblC type, with homocystinuria (MMACHC), mRNA.	0.892509836245878	0.0175757228064784
ENSSSCG00000024021	ENSSSCG00000024021	novel gene	1.00339905861764	0.0176232701009218
ENSSSCG00000010514	RRP12	ribosomal RNA processing 12 homolog	1.03193155839593	0.0176232701009218
ENSSSCG00000002963	EIF3K	eukaryotic translation initiation factor 3 subunit K	0.579879335273855	0.0176803648910975
ENSSSCG00000035752	ENSSSCG00000035752	novel gene	-0.77643620501511	0.0176803648910975
ENSSSCG00000021342	QRICH2	glutamine rich 2	0.658411389866527	0.0176803648910975
ENSSSCG00000010665	SHTN1	shootin 1	-0.553438711357864	0.0176803648910975
ENSSSCG00000022404	SLC3A2	solute carrier family 3 member 2	0.826928594565802	0.0176803648910975
ENSSSCG00000001477	RING1	E3 ubiquitin-protein ligase RING1	0.742885125858815	0.0177760033812166
ENSSSCG00000010831	DUSP10	dual specificity phosphatase 10	0.686243916189559	0.0177763857274883
ENSSSCG00000003015	EXOSC5	exosome component 5	1.15203869563035	0.0177763857274883
ENSSSCG00000015976	LNPK	lunapark, ER junction formation factor	-0.485661590965791	0.0177763857274883
ENSSSCG00000017227	FDXR	NADPH:adrenodoxin oxidoreductase, mitochondrial	1.31297071677393	0.0178171253553553
ENSSSCG00000004432	HDAC2	histone deacetylase 2	-0.525222870624502	0.0178171253553553
ENSSSCG00000017213	JPT1	hematological and neurological expressed 1 protein	1.0296356438009	0.0178171253553553
ENSSSCG00000005924	MROH1	maestro heat like repeat family member 1	0.80534412636772	0.0178171253553553
ENSSSCG00000037098	C19orf81	chromosome 19 open reading frame 81	0.98047231880173	0.0178208765631301
ENSSSCG00000007713	BUD23	BUD23, rRNA methyltransferase and ribosome maturation factor	0.660810008897086	0.0178451976056953
ENSSSCG00000000031	MCAT	malonyl-CoA-acyl carrier protein transacylase	1.05357084546882	0.0178451976056953
ENSSSCG00000023920	P3H1	prolyl 3-hydroxylase 1	1.01653570166564	0.0178644579052705
ENSSSCG00000011592	PLXND1	plexin D1	1.24589901911525	0.0179109354612376
ENSSSCG00000026983	SHCBP1L	SHC binding and spindle associated 1 like	-0.516410563446344	0.0179298049294484
ENSSSCG00000013105	CCDC86	coiled-coil domain containing 86	0.953446383240677	0.0179318306462391
ENSSSCG00000013568	ENSSSCG00000013568	novel gene	0.906748138218796	0.0180379635241858
ENSSSCG00000008650	ALLC	allantoicase	0.631978845391357	0.0180486700966309
ENSSSCG00000035795	SUMO3	small ubiquitin-like modifier 3	1.04226140120912	0.0180486700966309
ENSSSCG00000014343	ENSSSCG00000014343	novel gene	-0.474485344853497	0.0180635846545182
ENSSSCG00000009831	CUX2	cut like homeobox 2	0.700158578043566	0.01807678436785
ENSSSCG00000034616	LRRC58	leucine rich repeat containing 58	-0.544566881858156	0.0180932555165971
ENSSSCG00000009178	H2AFZ	histone H2A.Z	0.526791822544045	0.018137340975855
ENSSSCG00000009739	NOC4L	nucleolar complex associated 4 homolog	1.02102968033079	0.0181656647287386
ENSSSCG00000005403	SMC2	structural maintenance of chromosomes 2	-0.612606077060341	0.0181656647287386
ENSSSCG00000002898	ENSSSCG00000002898	novel gene	0.814641976642161	0.0181715083223149
ENSSSCG00000001756	IREB2	Sus scrofa iron-responsive element binding protein 2 (IREB2), mRNA.	-0.577952641687922	0.0181728211888351
ENSSSCG00000033295	EIF2S1	eukaryotic translation initiation factor 2 subunit alpha	-0.477476372842696	0.0182692832457325
ENSSSCG00000036531	ENSSSCG00000036531	novel gene	1.36149288719182	0.018290607267627
ENSSSCG00000011411	TMEM115	transmembrane protein 115	0.960651089709257	0.0183124718394692
ENSSSCG00000025610	AGAP3	ArfGAP with GTPase domain, ankyrin repeat and PH domain 3	1.0764698072317	0.0183254277179253
ENSSSCG00000033594	LY6K	lymphocyte antigen 6 family member K	1.0505006265557	0.0183254277179253
ENSSSCG00000035538	ENSSSCG00000035538	novel gene	-0.515361551189729	0.0183254277179253
ENSSSCG00000040260	ENSSSCG00000040260	novel gene	0.547253047820595	0.0183254277179253
ENSSSCG00000000886	SLC25A3	Sus scrofa solute carrier family 25 member 3 (SLC25A3), mRNA.	-0.459509876682569	0.0184496296513212
ENSSSCG00000013426	MUM1	melanoma associated antigen (mutated) 1	0.557145398742957	0.0184698864369786
ENSSSCG00000038915	TMEM132D	transmembrane protein 132D	0.966706668613163	0.0185271284460356
ENSSSCG00000035715	GCH1	GTP cyclohydrolase 1	-0.935189056538758	0.0185556761140364
ENSSSCG00000009646	ADAM7	ADAM metallopeptidase domain 7	-0.913347527879047	0.0185714697914889
ENSSSCG00000028346	SAMM50	SAMM50 sorting and assembly machinery component	0.679308964872074	0.0185748783749587
ENSSSCG00000005020	ATL1	atlastin GTPase 1	-0.602629962356289	0.0185863481995741
ENSSSCG00000031274	F12	coagulation factor XII precursor	1.04378751715908	0.0186062894441869
ENSSSCG00000027046	ENSSSCG00000027046	novel gene	-0.491184326545185	0.0186305122408513
ENSSSCG00000000367	ENSSSCG00000000367	novel gene	0.991603259445863	0.0186305122408513
ENSSSCG00000010429	PRKG1	cGMP-dependent protein kinase 1	-0.694137692762317	0.0186305122408513
ENSSSCG00000014580	RIC3	RIC3 acetylcholine receptor chaperone	0.900589579840188	0.0186305122408513
ENSSSCG00000007030	IKBKB	inhibitor of nuclear factor kappa-B kinase subunit beta	0.65577081797721	0.0186365427810671
ENSSSCG00000027745	ABCG1	ATP binding cassette subfamily G member 1	1.12988780788052	0.0187408703530033
ENSSSCG00000029590	ACD	ACD, shelterin complex subunit and telomerase recruitment factor	0.787327040755091	0.0187664516351197
ENSSSCG00000015949	SLC25A12	solute carrier family 25 member 12	-0.58184757423505	0.0187664516351197
ENSSSCG00000036074	AP1S2	adaptor related protein complex 1 sigma 2 subunit	-0.559361003338847	0.0187675998728239
ENSSSCG00000027890	ENSSSCG00000027890	novel gene	1.32919200319043	0.0187675998728239
ENSSSCG00000016753	POLD2	DNA polymerase delta subunit 2	1.05174023649308	0.0188105302665447
ENSSSCG00000025329	DDX49	DEAD-box helicase 49	0.923543936299211	0.0188821276752483
ENSSSCG00000008312	DYSF	dysferlin	1.0689045135613	0.0189028173663772
ENSSSCG00000015940	UBR3	ubiquitin protein ligase E3 component n-recognin 3 (putative)	-0.472261833744728	0.0189028173663772
ENSSSCG00000000359	BLOC1S1	biogenesis of lysosomal organelles complex 1 subunit 1	0.781718164577295	0.0189140997263657
ENSSSCG00000012836	AP2A2	adaptor related protein complex 2 alpha 2 subunit	0.659332236970336	0.0189520594761003
ENSSSCG00000013052	ENSSSCG00000013052	novel gene	-0.497632642375075	0.0189759197665632
ENSSSCG00000040428	C20orf141	chromosome 20 open reading frame 141	0.855336142614918	0.0190348484063208
ENSSSCG00000032662	FGF6	fibroblast growth factor 6	1.24996587793382	0.0191709268080195
ENSSSCG00000026333	GTSF1	gametocyte specific factor 1	-0.519892418320889	0.0191747137173739
ENSSSCG00000004983	ENSSSCG00000004983	novel gene	-0.497426003273485	0.0191747137173739
ENSSSCG00000034298	ENSSSCG00000034298	novel gene	-0.466968201067588	0.0191747137173739
ENSSSCG00000037531	MAP3K11	mitogen-activated protein kinase kinase kinase 11	1.27864689423798	0.0191752944117086
ENSSSCG00000028336	YIPF6	Yip1 domain family member 6	-0.533882916281361	0.0192238693448729
ENSSSCG00000005582	STRBP	spermatid perinuclear RNA binding protein	-0.453556475576793	0.0192593065178303
ENSSSCG00000014919	ME3	Sus scrofa malic enzyme 3 (ME3), mRNA.	0.898674301669527	0.0193016718451878
ENSSSCG00000026746	ENSSSCG00000026746	novel gene	-0.51766882505866	0.0193016718451878
ENSSSCG00000035847	TAL1	TAL bHLH transcription factor 1, erythroid differentiation factor	1.16106484574698	0.0193324072436082
ENSSSCG00000024584	C17orf74	chromosome 17 open reading frame 74	0.683672021872997	0.019347947907949
ENSSSCG00000002748	DHX38	DEAH-box helicase 38	0.632993088641984	0.0193604196798164
ENSSSCG00000000529	DNM1L	dynamin 1 like	-0.488709667895672	0.0193684075267484
ENSSSCG00000017943	ACAP1	ArfGAP with coiled-coil, ankyrin repeat and PH domains 1	0.911013921641909	0.0194131080245781
ENSSSCG00000004870	CNDP2	cytosolic non-specific dipeptidase	0.723626896548622	0.0194131080245781
ENSSSCG00000027128	LONP1	lon protease homolog, mitochondrial	0.810206479431601	0.0194131080245781
ENSSSCG00000033760	LTBP4	latent transforming growth factor beta binding protein 4	1.83191650083192	0.0194378636015312
ENSSSCG00000032787	ALAD	aminolevulinate dehydratase	1.2448660130337	0.0194462773707425
ENSSSCG00000003419	MAD2L2	mitotic arrest deficient 2 like 2	0.589021276381486	0.0194596989678854
ENSSSCG00000031450	ENSSSCG00000031450	novel gene	0.9894149998519	0.0194596989678854
ENSSSCG00000000103	DMC1	DNA meiotic recombinase 1	-0.504404670471522	0.0195102262464026
ENSSSCG00000007145	ADAM33	ADAM metallopeptidase domain 33	1.28299425211047	0.0195109712901062
ENSSSCG00000011855	IQCG	IQ motif containing G	-0.482976902607589	0.0195109712901062
ENSSSCG00000005528	ENSSSCG00000005528	novel gene	0.708384385476076	0.0195228446566434
ENSSSCG00000008002	NARFL	nuclear prelamin A recognition factor like	1.04709294133544	0.0195898507841933
ENSSSCG00000013063	ENSSSCG00000013063	novel gene	0.925449500916529	0.0195898507841933
ENSSSCG00000015644	IKBKE	inhibitor of nuclear factor kappa B kinase subunit epsilon	1.2429535152738	0.0196882984205505
ENSSSCG00000010093	SERPIND1	serpin family D member 1	1.03355243594863	0.0197004152773887
ENSSSCG00000008138	GCC2	GRIP and coiled-coil domain containing 2	-0.450321301116296	0.0197016471827163
ENSSSCG00000006309	CD247	T-cell surface glycoprotein CD3 zeta chain precursor	0.583927834844369	0.0197143117246402
ENSSSCG00000001706	AARS2	alanyl-tRNA synthetase 2, mitochondrial	0.962097515268088	0.0197209572427878
ENSSSCG00000002555	JAG2	jagged 2	1.05952535416195	0.0197209572427878
ENSSSCG00000011129	ITIH5	inter-alpha-trypsin inhibitor heavy chain family member 5	0.933218908798135	0.0197419152814479
ENSSSCG00000030486	TBC1D23	TBC1 domain family member 23	-0.41659532029602	0.0197419152814479
ENSSSCG00000007939	ANKS3	ankyrin repeat and sterile alpha motif domain containing 3	1.02366014030551	0.0197575322116909
ENSSSCG00000006568	DENND4B	DENN domain containing 4B	0.936588437620875	0.0197575322116909
ENSSSCG00000017190	EXOC7	exocyst complex component 7	0.812185508457657	0.0198034795341824
ENSSSCG00000013421	ENSSSCG00000013421	novel gene	0.580516233229199	0.0198034795341824
ENSSSCG00000008056	ENSSSCG00000008056	novel gene	0.974542406175573	0.0199173306332796
ENSSSCG00000000092	NPTXR	neuronal pentraxin receptor	1.12115141252009	0.0199235863506887
ENSSSCG00000026414	ATOX1	copper transport protein ATOX1	0.568196873402519	0.0199470790172752
ENSSSCG00000002900	ENSSSCG00000002900	novel gene	0.932314469391585	0.0199796238440073
ENSSSCG00000007160	DDRGK1	DDRGK domain-containing protein 1	0.731108925222015	0.0199869412725543
ENSSSCG00000003857	ZYG11B	zyg-11 family member B, cell cycle regulator	-0.520719727495679	0.0199869412725543
ENSSSCG00000027608	FAM172A	family with sequence similarity 172 member A	-0.597202832789888	0.020059397267503
ENSSSCG00000015009	KDELC2	KDEL motif containing 2	-1.05456824549847	0.0201466832889071
ENSSSCG00000028856	ABCF3	ATP binding cassette subfamily F member 3	0.509011944718957	0.0202642310130808
[truncated: 1,220 more rows]
