# Supplementary material for: Transcriptome profiling of porcine testis tissue reveals genes related to sperm hyperactive motility
Source: BMC Vet Res. 2020 May 26;16:161. doi: 10.1186/s12917-020-02373-9 (PMC7249385; doi:10.1186/s12917-020-02373-9)
Supplement: Supplementary file 2 — Additional file 2. Differentially expressed genes for change in levels of hyperactivity between day 0 and 96 h storage in Landrace. The results are presented with Ensembl gene id, gene symbol, gene name, fold change and significance level (FDR). [file 12917_2020_2373_MOESM2_ESM.xlsx]

## Sheet: X1
Ensembl_gene_ID	gene_symbol	gene_name	foldchange_logFC	FDR
ENSSSCG00000027157	SLC40A1	solute carrier family 40 member 1	-1.66243111782162	0.000973234035302673
ENSSSCG00000036206	C3orf58	chromosome 3 open reading frame 58	-1.56355285544132	0.000973234035302673
ENSSSCG00000035859	WNT5A	Wnt family member 5A	-1.51566611294625	0.00133665489990586
ENSSSCG00000034732	DNLZ	DNL-type zinc finger	1.86776451061293	0.00133665489990586
ENSSSCG00000011813	P3H2	prolyl 3-hydroxylase	-1.68192995604518	0.00323134273210061
ENSSSCG00000012638	GRIA3	glutamate ionotropic receptor AMPA type subunit	-1.41992103412532	0.00323134273210061
ENSSSCG00000029484	EMB	embigin	-1.36181637692876	0.00323134273210061
ENSSSCG00000034506	MS4A2	high affinity immunoglobulin epsilon receptor subunit	-1.85709347847015	0.00509447244117639
ENSSSCG00000033089	ENSSSCG00000033089	novel gene	-1.92001177209158	0.00769693643588014
ENSSSCG00000035243	RAB27B	RAB27B, member RAS oncogene family	-1.30608995495068	0.00769693643588014
ENSSSCG00000009096	EXOSC9	exosome component 9	1.56498937799687	0.00914105605658501
ENSSSCG00000012405	RPS4X	Sus scrofa ribosomal protein S4, X-linked	-0.830414941752929	0.00996110651844964
ENSSSCG00000031589	ZNF37A	zinc finger protein 37A	-1.83610100557917	0.0105264096941053
ENSSSCG00000018084	ND3	NADH-ubiquinone oxidoreductase chain 3	-0.961959526624587	0.0109094523012312
ENSSSCG00000020906	TNFSF10	tumor necrosis factor ligand superfamily member 10	-1.50746165814393	0.0131777188323882
ENSSSCG00000008857	MSMO1	methylsterol monooxygenase 1	-1.06463731732183	0.0135893162393376
ENSSSCG00000015901	GRB14	growth factor receptor bound protein 14	-1.03128090579268	0.0135893162393376
ENSSSCG00000004209	PTPRK	protein tyrosine phosphatase, receptor type K	-1.02629180703476	0.0135893162393376
ENSSSCG00000039244	PHYH	phytanoyl-CoA 2-hydroxylase	-1.09032838288514	0.0144929810796537
ENSSSCG00000004139	ADGRG6	adhesion G protein-coupled receptor G6	-1.04707668074411	0.0144929810796537
ENSSSCG00000030005	LGALSL	galectin like	-1.02218047402315	0.0148954299262145
ENSSSCG00000014139	ARSK	arylsulfatase family member	-1.0794346074068	0.0151016883742826
ENSSSCG00000034499	TMEM225B	transmembrane protein 225B	1.01888847173908	0.0151016883742826
ENSSSCG00000000151	ENSSSCG00000000151	novel gene	1.78426051322588	0.0151016883742826
ENSSSCG00000003575	CD164L2	CD164 molecule like 2	1.5355631610363	0.0152089076902284
ENSSSCG00000004687	B2M	Beta-2-microglobulin	-1.36575038067704	0.0215636989274526
ENSSSCG00000014156	ARRDC3	arrestin domain containing	-1.06600845639076	0.0215636989274526
ENSSSCG00000018094	CYTB	cytochrome b (mitochondrion)	-0.897875656013658	0.0215636989274526
ENSSSCG00000008796	RBM47	RNA binding motif protein 47	0.954557474798309	0.0217876795615547
ENSSSCG00000000602	RERG	RAS like estrogen regulated growth inhibitor	-1.64239815589216	0.0225076869546631
ENSSSCG00000033018	TM4SF1	transmembrane 4 L six family member 1	-1.23964853517785	0.0225076869546631
ENSSSCG00000012604	LAMP2	lysosome-associated membrane glycoprotein 2 isoform 1	-1.02000366472009	0.0225076869546631
ENSSSCG00000032235	ARFGAP1	ADP ribosylation factor GTPase activating protein	1.32324233670566	0.0234919898093564
ENSSSCG00000027230	SLC35G1	solute carrier family 35 member G1	-1.32658203984083	0.0243864673763486
ENSSSCG00000016027	ITGAV	integrin alpha-V precursor	-0.994260542198816	0.0243864673763486
ENSSSCG00000031571	ENSSSCG00000031571	novel gene	1.52366842554036	0.0243864673763486
ENSSSCG00000027178	MAN2B2	Sus scrofa mannosidase alpha class 2B	1.32073079662942	0.0245610865405975
ENSSSCG00000018065	ND1	NADH dehydrogenase subunit 1 (mitochondrion)	-0.897883083741889	0.0253058249394183
ENSSSCG00000005671	CRAT	carnitine O-acetyltransferase	0.885527049036436	0.0269890535701546
ENSSSCG00000027472	GCA	grancalcin	-1.10220983885396	0.0282498057615033
ENSSSCG00000010084	ENSSSCG00000010084	novel gene	1.02681472627311	0.0282498057615033
ENSSSCG00000028425	UBL4B	ubiquitin like 4B	1.3706464963732	0.0282498057615033
ENSSSCG00000008118	PROM2	prominin 2	1.84019627873012	0.0282498057615033
ENSSSCG00000012551	RNF128	ring finger protein 128, E3 ubiquitin	-0.965040177371833	0.0291437228419349
ENSSSCG00000033277	IQCF5	IQ motif containing F5	0.67172983537836	0.0291437228419349
ENSSSCG00000018082	COX3	Cytochrome c oxidase subunit 3	-0.949140185643873	0.0321714115792388
ENSSSCG00000030424	USP31	ubiquitin specific peptidase 31	0.805378439741008	0.0345852064611665
ENSSSCG00000017101	ADCY2	adenylate cyclase 2	1.86491563422353	0.0359695883152372
ENSSSCG00000007700	HIP1	huntingtin interacting protein 1	0.995159479464177	0.0368128379898231
ENSSSCG00000006308	CREG1	cellular repressor of E1A stimulated genes	-1.11165876882296	0.0383459997980307
ENSSSCG00000018069	ND2	NADH-ubiquinone oxidoreductase chain 2	-0.894304827361781	0.0383459997980307
ENSSSCG00000011030	CUBN	cubilin	0.856754792988022	0.0383459997980307
ENSSSCG00000035218	ADA2	adenosine deaminase 2	1.25113954743558	0.0383459997980307
ENSSSCG00000032474	CXCL10	C-X-C motif chemokine 10 precursor	-1.85769077867875	0.0384682752787922
ENSSSCG00000020963	EPDR1	ependymin related 1	-1.04960958779522	0.0395897663787117
ENSSSCG00000013335	LGR4	leucine rich repeat containing G protein-coupled	-0.860625493638159	0.0395897663787117
ENSSSCG00000007019	GPAT4	glycerol-3-phosphate acyltransferase 4	0.776952469648961	0.0402841628032684
ENSSSCG00000016592	FSCN3	fascin-3	1.01131040993453	0.0403947796415018
ENSSSCG00000003494	PLA2G2A	phospholipase A2 group IIA	-1.31673118134468	0.0440775940723145
ENSSSCG00000004612	RAB27A	Ras-related protein Rab-27A	-1.72093909761252	0.0443796640249661
ENSSSCG00000016278	TEX44	testis expressed 44	1.1831217405999	0.0443796640249661
ENSSSCG00000011489	CADPS	calcium dependent secretion activator	-2.03473687075499	0.0476812744644358
ENSSSCG00000032527	FOSL2	fos-related antigen 2	-1.50672491568542	0.0476812744644358
ENSSSCG00000036534	MYOM3	myomesin 3	-1.41173341926304	0.0476812744644358
ENSSSCG00000028695	ENSSSCG00000028695	novel gene	-1.34964609200526	0.0476812744644358
ENSSSCG00000035195	HNMT	histamine N-methyltransferase	-1.33667633700952	0.0476812744644358
ENSSSCG00000033844	CYP1B1	cytochrome P450 family 1 subfamily B	-1.29109916401639	0.0476812744644358
ENSSSCG00000000916	LUM	lumican precursor	-1.24031635378382	0.0476812744644358
ENSSSCG00000006002	NOV	nephroblastoma overexpressed	-1.22535735547414	0.0476812744644358
ENSSSCG00000005212	PLGRKT	Sus scrofa plasminogen receptor with a C-terminal lysine	-1.11834040094295	0.0476812744644358
ENSSSCG00000011292	ZNF662	zinc finger protein	-1.08497137178273	0.0476812744644358
ENSSSCG00000011689	PLOD2	procollagen-lysine,2-oxoglutarate 5-dioxygenase	-1.03511918992677	0.0476812744644358
ENSSSCG00000006928	LMO4	Sus scrofa LIM domain only 4	-1.02958698718973	0.0476812744644358
ENSSSCG00000032715	CERS6	ceramide synthase 6	-0.971684073881983	0.0476812744644358
ENSSSCG00000033734	TMSB4Y	thymosin beta 4, Y-linked	-0.945584323628726	0.0476812744644358
ENSSSCG00000011720	MBNL1	muscleblind like splicing regulator 1	-0.916274893860171	0.0476812744644358
ENSSSCG00000012173	SAT1	Diamine acetyltransferase 1	-0.869655496192663	0.0476812744644358
ENSSSCG00000016078	HSPE1	Sus scrofa heat shock protein family E member 1	-0.853821584467261	0.0476812744644358
ENSSSCG00000030484	AHR	aryl hydrocarbon receptor	-0.844922599485361	0.0476812744644358
ENSSSCG00000036505	ENSSSCG00000036505	novel gene	-0.822932881774885	0.0476812744644358
ENSSSCG00000018081	ATP6	ATP synthase subunit a	-0.79759724899661	0.0476812744644358
ENSSSCG00000038867	PPM1K	protein phosphatase, Mg2+/Mn2+ dependent 1K	-0.783461356322532	0.0476812744644358
ENSSSCG00000028613	CETN1	centrin 1	0.686206750295358	0.0476812744644358
ENSSSCG00000003949	CDC20	Cell division cycle protein 20 homolog	0.881532984049707	0.0476812744644358
ENSSSCG00000021337	PRM1	Sus scrofa protamine 1	1.0466409762101	0.0476812744644358
ENSSSCG00000029145	POMGNT1	protein O-linked-mannose beta-1,2-N-acetylglucosaminyltransferase 1	1.0701342777736	0.0476812744644358
ENSSSCG00000039792	CDRT4	CMT1A duplicated region transcript 4	1.153051966096	0.0476812744644358
ENSSSCG00000035607	PRM3	protamine 3	1.19425468553177	0.0476812744644358
ENSSSCG00000003486	ARHGEF10L	Rho guanine nucleotide exchange factor 10 like	1.39754819109223	0.0476812744644358
ENSSSCG00000031503	PRRX1	paired related homeobox 1	-1.01279982633807	0.0477768021384368
ENSSSCG00000009222	SPARCL1	Sus scrofa SPARC like 1	-1.63476552846296	0.0478703264376609
ENSSSCG00000013901	IFI30	lysosomal thiol reductase	-1.35134304568175	0.0481268355966974
ENSSSCG00000013519	ZNRF4	zinc and ring finger 4	1.32611587271207	0.0481268355966974
ENSSSCG00000014187	NUDT12	nudix hydrolase 12	-1.03196723762738	0.048575831284632
ENSSSCG00000036622	ENSSSCG00000036622	novel gene	-1.00361478553047	0.048575831284632
ENSSSCG00000012435	MAGT1	magnesium transporter 1	-0.728916321383269	0.048575831284632
ENSSSCG00000002839	C16orf78	chromosome 16 open reading frame 78	0.961429181275319	0.048575831284632
ENSSSCG00000002254	NR2F2	nuclear receptor subfamily 2 group F member 2	-0.919963664148168	0.0490820738527639
ENSSSCG00000018078	COX2	cytochrome c oxidase subunit II (mitochondrion)	-0.772620101392775	0.0490820738527639
ENSSSCG00000031170	TMEM123	transmembrane protein 123	-0.723127421904883	0.0490820738527639
ENSSSCG00000021448	CCDC17	coiled-coil domain containing 17	0.989891981444592	0.0494637522258763
ENSSSCG00000021255	ADA	adenosine deaminase	1.64477757003659	0.0494637522258763
