# Supplementary material for: Transcriptome profiling of porcine testis tissue reveals genes related to sperm hyperactive motility
Source: BMC Vet Res. 2020 May 26;16:161. doi: 10.1186/s12917-020-02373-9 (PMC7249385; doi:10.1186/s12917-020-02373-9)
Supplement: Supplementary file 3 — Additional file 3. Variants identified in the Landrace animals of contrasts (i) and (iii). The variants are presented per chromosome with Ensembl VEP information. [file 12917_2020_2373_MOESM3_ESM.xlsx]

## Sheet: C6fW2o2vYWzxKpxg
Location	Allele	Consequence	IMPACT	SYMBOL	Gene	Feature_type	Feature	BIOTYPE	EXON	INTRON	cDNA_position	CDS_position	Protein_position	Amino_acids	Codons	Existing_variation	DISTANCE	STRAND	SYMBOL_SOURCE	HGNC_ID	APPRIS	SIFT
1:4553-4553	G	intron_variant	MODIFIER	TBP	ENSSSCG00000037372	Transcript	ENSSSCT00000042326	protein_coding	-	5/5	-	-	-	-	-	rs710095632	-	-1	HGNC	HGNC:11588	A2	-
1:4553-4553	G	downstream_gene_variant	MODIFIER	TBP	ENSSSCG00000037372	Transcript	ENSSSCT00000046027	protein_coding	-	-	-	-	-	-	-	rs710095632	1106	-1	HGNC	HGNC:11588	A2	-
1:4553-4553	G	intron_variant	MODIFIER	TBP	ENSSSCG00000037372	Transcript	ENSSSCT00000065539	protein_coding	-	4/4	-	-	-	-	-	rs710095632	-	-1	HGNC	HGNC:11588	P5	-
1:4611-4611	T	intron_variant	MODIFIER	TBP	ENSSSCG00000037372	Transcript	ENSSSCT00000042326	protein_coding	-	5/5	-	-	-	-	-	rs690503103	-	-1	HGNC	HGNC:11588	A2	-
1:4611-4611	T	downstream_gene_variant	MODIFIER	TBP	ENSSSCG00000037372	Transcript	ENSSSCT00000046027	protein_coding	-	-	-	-	-	-	-	rs690503103	1048	-1	HGNC	HGNC:11588	A2	-
1:4611-4611	T	intron_variant	MODIFIER	TBP	ENSSSCG00000037372	Transcript	ENSSSCT00000065539	protein_coding	-	4/4	-	-	-	-	-	rs690503103	-	-1	HGNC	HGNC:11588	P5	-
1:5482-5482	A	intron_variant	MODIFIER	TBP	ENSSSCG00000037372	Transcript	ENSSSCT00000042326	protein_coding	-	5/5	-	-	-	-	-	rs1111745270	-	-1	HGNC	HGNC:11588	A2	-
1:5482-5482	A	downstream_gene_variant	MODIFIER	TBP	ENSSSCG00000037372	Transcript	ENSSSCT00000046027	protein_coding	-	-	-	-	-	-	-	rs1111745270	177	-1	HGNC	HGNC:11588	A2	-
1:5482-5482	A	intron_variant	MODIFIER	TBP	ENSSSCG00000037372	Transcript	ENSSSCT00000065539	protein_coding	-	4/4	-	-	-	-	-	rs1111745270	-	-1	HGNC	HGNC:11588	P5	-
1:23229-23240	TTTTTTTTTTTT	upstream_gene_variant	MODIFIER	PSMB1	ENSSSCG00000027257	Transcript	ENSSSCT00000023500	protein_coding	-	-	-	-	-	-	-	-	613	1	EntrezGene	-	-	-
1:23229-23240	TTTTTTTTTTTT	upstream_gene_variant	MODIFIER	TBP	ENSSSCG00000037372	Transcript	ENSSSCT00000042326	protein_coding	-	-	-	-	-	-	-	-	4684	-1	HGNC	HGNC:11588	A2	-
1:23229-23240	TTTTTTTTTTTT	upstream_gene_variant	MODIFIER	TBP	ENSSSCG00000037372	Transcript	ENSSSCT00000046027	protein_coding	-	-	-	-	-	-	-	-	4534	-1	HGNC	HGNC:11588	A2	-
1:23229-23240	TTTTTTTTTTTT	upstream_gene_variant	MODIFIER	PSMB1	ENSSSCG00000027257	Transcript	ENSSSCT00000058189	protein_coding	-	-	-	-	-	-	-	-	128	1	EntrezGene	-	P1	-
1:23229-23240	TTTTTTTTTTTT	upstream_gene_variant	MODIFIER	TBP	ENSSSCG00000037372	Transcript	ENSSSCT00000065539	protein_coding	-	-	-	-	-	-	-	-	4684	-1	HGNC	HGNC:11588	P5	-
1:23240-23240	T	upstream_gene_variant	MODIFIER	PSMB1	ENSSSCG00000027257	Transcript	ENSSSCT00000023500	protein_coding	-	-	-	-	-	-	-	-	612	1	EntrezGene	-	-	-
1:23240-23240	T	upstream_gene_variant	MODIFIER	TBP	ENSSSCG00000037372	Transcript	ENSSSCT00000042326	protein_coding	-	-	-	-	-	-	-	-	4694	-1	HGNC	HGNC:11588	A2	-
1:23240-23240	T	upstream_gene_variant	MODIFIER	TBP	ENSSSCG00000037372	Transcript	ENSSSCT00000046027	protein_coding	-	-	-	-	-	-	-	-	4544	-1	HGNC	HGNC:11588	A2	-
1:23240-23240	T	upstream_gene_variant	MODIFIER	PSMB1	ENSSSCG00000027257	Transcript	ENSSSCT00000058189	protein_coding	-	-	-	-	-	-	-	-	127	1	EntrezGene	-	P1	-
1:23240-23240	T	upstream_gene_variant	MODIFIER	TBP	ENSSSCG00000037372	Transcript	ENSSSCT00000065539	protein_coding	-	-	-	-	-	-	-	-	4694	-1	HGNC	HGNC:11588	P5	-
1:23454-23454	T	upstream_gene_variant	MODIFIER	PSMB1	ENSSSCG00000027257	Transcript	ENSSSCT00000023500	protein_coding	-	-	-	-	-	-	-	rs1109686627	399	1	EntrezGene	-	-	-
1:23454-23454	T	upstream_gene_variant	MODIFIER	TBP	ENSSSCG00000037372	Transcript	ENSSSCT00000042326	protein_coding	-	-	-	-	-	-	-	rs1109686627	4908	-1	HGNC	HGNC:11588	A2	-
1:23454-23454	T	upstream_gene_variant	MODIFIER	TBP	ENSSSCG00000037372	Transcript	ENSSSCT00000046027	protein_coding	-	-	-	-	-	-	-	rs1109686627	4758	-1	HGNC	HGNC:11588	A2	-
1:23454-23454	T	5_prime_UTR_variant	MODIFIER	PSMB1	ENSSSCG00000027257	Transcript	ENSSSCT00000058189	protein_coding	1/6	-	87	-	-	-	-	rs1109686627	-	1	EntrezGene	-	P1	-
1:23454-23454	T	upstream_gene_variant	MODIFIER	TBP	ENSSSCG00000037372	Transcript	ENSSSCT00000065539	protein_coding	-	-	-	-	-	-	-	rs1109686627	4908	-1	HGNC	HGNC:11588	P5	-
1:23541-23541	T	upstream_gene_variant	MODIFIER	PSMB1	ENSSSCG00000027257	Transcript	ENSSSCT00000023500	protein_coding	-	-	-	-	-	-	-	rs1113871278	312	1	EntrezGene	-	-	-
1:23541-23541	T	upstream_gene_variant	MODIFIER	TBP	ENSSSCG00000037372	Transcript	ENSSSCT00000042326	protein_coding	-	-	-	-	-	-	-	rs1113871278	4995	-1	HGNC	HGNC:11588	A2	-
1:23541-23541	T	upstream_gene_variant	MODIFIER	TBP	ENSSSCG00000037372	Transcript	ENSSSCT00000046027	protein_coding	-	-	-	-	-	-	-	rs1113871278	4845	-1	HGNC	HGNC:11588	A2	-
1:23541-23541	T	5_prime_UTR_variant	MODIFIER	PSMB1	ENSSSCG00000027257	Transcript	ENSSSCT00000058189	protein_coding	1/6	-	174	-	-	-	-	rs1113871278	-	1	EntrezGene	-	P1	-
1:23541-23541	T	upstream_gene_variant	MODIFIER	TBP	ENSSSCG00000037372	Transcript	ENSSSCT00000065539	protein_coding	-	-	-	-	-	-	-	rs1113871278	4995	-1	HGNC	HGNC:11588	P5	-
1:60383-60383	G	intergenic_variant	MODIFIER	-	-	-	-	-	-	-	-	-	-	-	-	-	-	-	-	-	-	-
1:60464-60464	A	intergenic_variant	MODIFIER	-	-	-	-	-	-	-	-	-	-	-	-	-	-	-	-	-	-	-
1:60469-60469	T	intergenic_variant	MODIFIER	-	-	-	-	-	-	-	-	-	-	-	-	-	-	-	-	-	-	-
1:60516-60516	C	intergenic_variant	MODIFIER	-	-	-	-	-	-	-	-	-	-	-	-	-	-	-	-	-	-	-
1:60674-60674	G	intergenic_variant	MODIFIER	-	-	-	-	-	-	-	-	-	-	-	-	-	-	-	-	-	-	-
1:61420-61421	CC	intergenic_variant	MODIFIER	-	-	-	-	-	-	-	-	-	-	-	-	-	-	-	-	-	-	-
1:61638-61638	T	intergenic_variant	MODIFIER	-	-	-	-	-	-	-	-	-	-	-	-	-	-	-	-	-	-	-
1:62295-62295	G	intergenic_variant	MODIFIER	-	-	-	-	-	-	-	-	-	-	-	-	-	-	-	-	-	-	-
1:63030-63030	A	intergenic_variant	MODIFIER	-	-	-	-	-	-	-	-	-	-	-	-	-	-	-	-	-	-	-
1:63312-63312	C	intergenic_variant	MODIFIER	-	-	-	-	-	-	-	-	-	-	-	-	-	-	-	-	-	-	-
1:63425-63425	A	intergenic_variant	MODIFIER	-	-	-	-	-	-	-	-	-	-	-	-	-	-	-	-	-	-	-
1:63479-63479	G	intergenic_variant	MODIFIER	-	-	-	-	-	-	-	-	-	-	-	-	-	-	-	-	-	-	-
1:63992-63992	A	intergenic_variant	MODIFIER	-	-	-	-	-	-	-	-	-	-	-	-	-	-	-	-	-	-	-
1:64085-64085	G	intergenic_variant	MODIFIER	-	-	-	-	-	-	-	-	-	-	-	-	-	-	-	-	-	-	-
1:64158-64158	A	intergenic_variant	MODIFIER	-	-	-	-	-	-	-	-	-	-	-	-	-	-	-	-	-	-	-
1:64224-64224	C	intergenic_variant	MODIFIER	-	-	-	-	-	-	-	-	-	-	-	-	-	-	-	-	-	-	-
1:64312-64312	T	intergenic_variant	MODIFIER	-	-	-	-	-	-	-	-	-	-	-	-	-	-	-	-	-	-	-
1:64330-64330	C	intergenic_variant	MODIFIER	-	-	-	-	-	-	-	-	-	-	-	-	-	-	-	-	-	-	-
1:64554-64554	G	intergenic_variant	MODIFIER	-	-	-	-	-	-	-	-	-	-	-	-	-	-	-	-	-	-	-
1:65265-65265	C	intergenic_variant	MODIFIER	-	-	-	-	-	-	-	-	-	-	-	-	rs1112421825	-	-	-	-	-	-
1:65665-65665	A	intergenic_variant	MODIFIER	-	-	-	-	-	-	-	-	-	-	-	-	rs1114103658	-	-	-	-	-	-
1:94964-94964	C	downstream_gene_variant	MODIFIER	FAM120B	ENSSSCG00000029697	Transcript	ENSSSCT00000055371	protein_coding	-	-	-	-	-	-	-	rs1113728152	1254	-1	HGNC	HGNC:21109	P5	-
1:95221-95221	C	downstream_gene_variant	MODIFIER	FAM120B	ENSSSCG00000029697	Transcript	ENSSSCT00000055371	protein_coding	-	-	-	-	-	-	-	rs1109304357	997	-1	HGNC	HGNC:21109	P5	-
1:109060-109060	C	downstream_gene_variant	MODIFIER	-	ENSSSCG00000027274	Transcript	ENSSSCT00000030275	protein_coding	-	-	-	-	-	-	-	-	3703	-1	-	-	P1	-
1:109060-109060	C	intron_variant	MODIFIER	FAM120B	ENSSSCG00000029697	Transcript	ENSSSCT00000055371	protein_coding	-	9/9	-	-	-	-	-	-	-	-1	HGNC	HGNC:21109	P5	-
1:135832-135832	A	intron_variant	MODIFIER	FAM120B	ENSSSCG00000029697	Transcript	ENSSSCT00000038814	protein_coding	-	6/9	-	-	-	-	-	rs1111140395	-	-1	HGNC	HGNC:21109	A2	-
1:135832-135832	A	intron_variant	MODIFIER	FAM120B	ENSSSCG00000029697	Transcript	ENSSSCT00000041397	protein_coding	-	5/9	-	-	-	-	-	rs1111140395	-	-1	HGNC	HGNC:21109	A2	-
1:135832-135832	A	intron_variant	MODIFIER	FAM120B	ENSSSCG00000029697	Transcript	ENSSSCT00000042748	protein_coding	-	7/10	-	-	-	-	-	rs1111140395	-	-1	HGNC	HGNC:21109	A2	-
1:135832-135832	A	intron_variant	MODIFIER	FAM120B	ENSSSCG00000029697	Transcript	ENSSSCT00000047009	protein_coding	-	6/10	-	-	-	-	-	rs1111140395	-	-1	HGNC	HGNC:21109	A2	-
1:135832-135832	A	intron_variant	MODIFIER	FAM120B	ENSSSCG00000029697	Transcript	ENSSSCT00000055371	protein_coding	-	6/9	-	-	-	-	-	rs1111140395	-	-1	HGNC	HGNC:21109	P5	-
1:135832-135832	A	intron_variant	MODIFIER	FAM120B	ENSSSCG00000029697	Transcript	ENSSSCT00000063290	protein_coding	-	5/8	-	-	-	-	-	rs1111140395	-	-1	HGNC	HGNC:21109	A2	-
1:135883-135883	C	intron_variant	MODIFIER	FAM120B	ENSSSCG00000029697	Transcript	ENSSSCT00000038814	protein_coding	-	6/9	-	-	-	-	-	-	-	-1	HGNC	HGNC:21109	A2	-
1:135883-135883	C	intron_variant	MODIFIER	FAM120B	ENSSSCG00000029697	Transcript	ENSSSCT00000041397	protein_coding	-	5/9	-	-	-	-	-	-	-	-1	HGNC	HGNC:21109	A2	-
1:135883-135883	C	intron_variant	MODIFIER	FAM120B	ENSSSCG00000029697	Transcript	ENSSSCT00000042748	protein_coding	-	7/10	-	-	-	-	-	-	-	-1	HGNC	HGNC:21109	A2	-
1:135883-135883	C	intron_variant	MODIFIER	FAM120B	ENSSSCG00000029697	Transcript	ENSSSCT00000047009	protein_coding	-	6/10	-	-	-	-	-	-	-	-1	HGNC	HGNC:21109	A2	-
1:135883-135883	C	intron_variant	MODIFIER	FAM120B	ENSSSCG00000029697	Transcript	ENSSSCT00000055371	protein_coding	-	6/9	-	-	-	-	-	-	-	-1	HGNC	HGNC:21109	P5	-
1:135883-135883	C	intron_variant	MODIFIER	FAM120B	ENSSSCG00000029697	Transcript	ENSSSCT00000063290	protein_coding	-	5/8	-	-	-	-	-	-	-	-1	HGNC	HGNC:21109	A2	-
1:135889-135889	G	intron_variant	MODIFIER	FAM120B	ENSSSCG00000029697	Transcript	ENSSSCT00000038814	protein_coding	-	6/9	-	-	-	-	-	-	-	-1	HGNC	HGNC:21109	A2	-
1:135889-135889	G	intron_variant	MODIFIER	FAM120B	ENSSSCG00000029697	Transcript	ENSSSCT00000041397	protein_coding	-	5/9	-	-	-	-	-	-	-	-1	HGNC	HGNC:21109	A2	-
1:135889-135889	G	intron_variant	MODIFIER	FAM120B	ENSSSCG00000029697	Transcript	ENSSSCT00000042748	protein_coding	-	7/10	-	-	-	-	-	-	-	-1	HGNC	HGNC:21109	A2	-
1:135889-135889	G	intron_variant	MODIFIER	FAM120B	ENSSSCG00000029697	Transcript	ENSSSCT00000047009	protein_coding	-	6/10	-	-	-	-	-	-	-	-1	HGNC	HGNC:21109	A2	-
1:135889-135889	G	intron_variant	MODIFIER	FAM120B	ENSSSCG00000029697	Transcript	ENSSSCT00000055371	protein_coding	-	6/9	-	-	-	-	-	-	-	-1	HGNC	HGNC:21109	P5	-
1:135889-135889	G	intron_variant	MODIFIER	FAM120B	ENSSSCG00000029697	Transcript	ENSSSCT00000063290	protein_coding	-	5/8	-	-	-	-	-	-	-	-1	HGNC	HGNC:21109	A2	-
1:206165-206165	C	intron_variant	MODIFIER	DLL1	ENSSSCG00000027726	Transcript	ENSSSCT00000024788	protein_coding	-	9/11	-	-	-	-	-	rs45430617	-	1	HGNC	HGNC:2908	P1	-
1:206165-206165	C	intron_variant	MODIFIER	DLL1	ENSSSCG00000027726	Transcript	ENSSSCT00000062318	protein_coding	-	8/11	-	-	-	-	-	rs45430617	-	1	HGNC	HGNC:2908	P1	-
1:509650-509650	G	downstream_gene_variant	MODIFIER	ERMARD	ENSSSCG00000004010	Transcript	ENSSSCT00000004434	protein_coding	-	-	-	-	-	-	-	rs329110263	3843	-1	HGNC	HGNC:21056	-	-
1:509650-509650	G	downstream_gene_variant	MODIFIER	ERMARD	ENSSSCG00000004010	Transcript	ENSSSCT00000037459	protein_coding	-	-	-	-	-	-	-	rs329110263	3029	-1	HGNC	HGNC:21056	P1	-
1:509650-509650	G	downstream_gene_variant	MODIFIER	ERMARD	ENSSSCG00000004010	Transcript	ENSSSCT00000040859	protein_coding	-	-	-	-	-	-	-	rs329110263	3028	-1	HGNC	HGNC:21056	-	-
1:509650-509650	G	downstream_gene_variant	MODIFIER	ERMARD	ENSSSCG00000004010	Transcript	ENSSSCT00000041743	protein_coding	-	-	-	-	-	-	-	rs329110263	3723	-1	HGNC	HGNC:21056	-	-
1:509650-509650	G	downstream_gene_variant	MODIFIER	ERMARD	ENSSSCG00000004010	Transcript	ENSSSCT00000055698	protein_coding	-	-	-	-	-	-	-	rs329110263	3028	-1	HGNC	HGNC:21056	-	-
1:510522-510522	C	downstream_gene_variant	MODIFIER	ERMARD	ENSSSCG00000004010	Transcript	ENSSSCT00000004434	protein_coding	-	-	-	-	-	-	-	rs323390203	2971	-1	HGNC	HGNC:21056	-	-
1:510522-510522	C	downstream_gene_variant	MODIFIER	ERMARD	ENSSSCG00000004010	Transcript	ENSSSCT00000037459	protein_coding	-	-	-	-	-	-	-	rs323390203	2157	-1	HGNC	HGNC:21056	P1	-
1:510522-510522	C	downstream_gene_variant	MODIFIER	ERMARD	ENSSSCG00000004010	Transcript	ENSSSCT00000040859	protein_coding	-	-	-	-	-	-	-	rs323390203	2156	-1	HGNC	HGNC:21056	-	-
1:510522-510522	C	downstream_gene_variant	MODIFIER	ERMARD	ENSSSCG00000004010	Transcript	ENSSSCT00000041743	protein_coding	-	-	-	-	-	-	-	rs323390203	2851	-1	HGNC	HGNC:21056	-	-
1:510522-510522	C	downstream_gene_variant	MODIFIER	ERMARD	ENSSSCG00000004010	Transcript	ENSSSCT00000055698	protein_coding	-	-	-	-	-	-	-	rs323390203	2156	-1	HGNC	HGNC:21056	-	-
1:512548-512548	A	downstream_gene_variant	MODIFIER	ERMARD	ENSSSCG00000004010	Transcript	ENSSSCT00000004434	protein_coding	-	-	-	-	-	-	-	rs330443523	945	-1	HGNC	HGNC:21056	-	-
1:512548-512548	A	downstream_gene_variant	MODIFIER	ERMARD	ENSSSCG00000004010	Transcript	ENSSSCT00000037459	protein_coding	-	-	-	-	-	-	-	rs330443523	131	-1	HGNC	HGNC:21056	P1	-
1:512548-512548	A	downstream_gene_variant	MODIFIER	ERMARD	ENSSSCG00000004010	Transcript	ENSSSCT00000040859	protein_coding	-	-	-	-	-	-	-	rs330443523	130	-1	HGNC	HGNC:21056	-	-
1:512548-512548	A	downstream_gene_variant	MODIFIER	ERMARD	ENSSSCG00000004010	Transcript	ENSSSCT00000041743	protein_coding	-	-	-	-	-	-	-	rs330443523	825	-1	HGNC	HGNC:21056	-	-
1:512548-512548	A	downstream_gene_variant	MODIFIER	ERMARD	ENSSSCG00000004010	Transcript	ENSSSCT00000055698	protein_coding	-	-	-	-	-	-	-	rs330443523	130	-1	HGNC	HGNC:21056	-	-
1:513578-513578	A	missense_variant	MODERATE	ERMARD	ENSSSCG00000004010	Transcript	ENSSSCT00000004434	protein_coding	18/18	-	1994	1994	665	A/V	gCg/gTg	rs336003530	-	-1	HGNC	HGNC:21056	-	tolerated(0.13)
1:513578-513578	A	missense_variant	MODERATE	ERMARD	ENSSSCG00000004010	Transcript	ENSSSCT00000037459	protein_coding	18/18	-	2043	1949	650	A/V	gCg/gTg	rs336003530	-	-1	HGNC	HGNC:21056	P1	tolerated(0.12)
1:513578-513578	A	missense_variant	MODERATE	ERMARD	ENSSSCG00000004010	Transcript	ENSSSCT00000040859	protein_coding	17/17	-	1936	1793	598	A/V	gCg/gTg	rs336003530	-	-1	HGNC	HGNC:21056	-	tolerated(0.11)
1:513578-513578	A	3_prime_UTR_variant	MODIFIER	ERMARD	ENSSSCG00000004010	Transcript	ENSSSCT00000041743	protein_coding	17/17	-	2768	-	-	-	-	rs336003530	-	-1	HGNC	HGNC:21056	-	-
1:513578-513578	A	missense_variant	MODERATE	ERMARD	ENSSSCG00000004010	Transcript	ENSSSCT00000055698	protein_coding	17/17	-	1841	1688	563	A/V	gCg/gTg	rs336003530	-	-1	HGNC	HGNC:21056	-	tolerated(0.12)
1:548195-548195	T	intron_variant	MODIFIER	TCTE3	ENSSSCG00000004009	Transcript	ENSSSCT00000004433	protein_coding	-	2/3	-	-	-	-	-	-	-	1	HGNC	HGNC:11695	P1	-
1:548300-548300	A	intron_variant	MODIFIER	TCTE3	ENSSSCG00000004009	Transcript	ENSSSCT00000004433	protein_coding	-	2/3	-	-	-	-	-	-	-	1	HGNC	HGNC:11695	P1	-
1:549517-549517	A	intron_variant	MODIFIER	TCTE3	ENSSSCG00000004009	Transcript	ENSSSCT00000004433	protein_coding	-	2/3	-	-	-	-	-	-	-	1	HGNC	HGNC:11695	P1	-
1:550173-550173	A	intron_variant	MODIFIER	TCTE3	ENSSSCG00000004009	Transcript	ENSSSCT00000004433	protein_coding	-	3/3	-	-	-	-	-	rs709410450	-	1	HGNC	HGNC:11695	P1	-
1:551522-551522	G	upstream_gene_variant	MODIFIER	PHF10	ENSSSCG00000030155	Transcript	ENSSSCT00000004429	protein_coding	-	-	-	-	-	-	-	-	3833	1	HGNC	HGNC:18250	A2	-
1:551522-551522	G	intron_variant	MODIFIER	TCTE3	ENSSSCG00000004009	Transcript	ENSSSCT00000004433	protein_coding	-	3/3	-	-	-	-	-	-	-	1	HGNC	HGNC:11695	P1	-
1:551688-551688	C	upstream_gene_variant	MODIFIER	PHF10	ENSSSCG00000030155	Transcript	ENSSSCT00000004429	protein_coding	-	-	-	-	-	-	-	-	3667	1	HGNC	HGNC:18250	A2	-
1:551688-551688	C	intron_variant	MODIFIER	TCTE3	ENSSSCG00000004009	Transcript	ENSSSCT00000004433	protein_coding	-	3/3	-	-	-	-	-	-	-	1	HGNC	HGNC:11695	P1	-
1:552125-552125	A	upstream_gene_variant	MODIFIER	PHF10	ENSSSCG00000030155	Transcript	ENSSSCT00000004429	protein_coding	-	-	-	-	-	-	-	-	3230	1	HGNC	HGNC:18250	A2	-
1:552125-552125	A	downstream_gene_variant	MODIFIER	TCTE3	ENSSSCG00000004009	Transcript	ENSSSCT00000004433	protein_coding	-	-	-	-	-	-	-	-	244	1	HGNC	HGNC:11695	P1	-
1:552125-552125	A	upstream_gene_variant	MODIFIER	PHF10	ENSSSCG00000030155	Transcript	ENSSSCT00000004435	protein_coding	-	-	-	-	-	-	-	-	4597	1	HGNC	HGNC:18250	P5	-
1:552125-552125	A	upstream_gene_variant	MODIFIER	PHF10	ENSSSCG00000030155	Transcript	ENSSSCT00000031463	protein_coding	-	-	-	-	-	-	-	-	4597	1	HGNC	HGNC:18250	A2	-
1:552125-552125	A	upstream_gene_variant	MODIFIER	PHF10	ENSSSCG00000030155	Transcript	ENSSSCT00000056161	protein_coding	-	-	-	-	-	-	-	-	4953	1	HGNC	HGNC:18250	A2	-
1:552826-552826	A	upstream_gene_variant	MODIFIER	PHF10	ENSSSCG00000030155	Transcript	ENSSSCT00000004429	protein_coding	-	-	-	-	-	-	-	-	2529	1	HGNC	HGNC:18250	A2	-
1:552826-552826	A	downstream_gene_variant	MODIFIER	TCTE3	ENSSSCG00000004009	Transcript	ENSSSCT00000004433	protein_coding	-	-	-	-	-	-	-	-	945	1	HGNC	HGNC:11695	P1	-
1:552826-552826	A	upstream_gene_variant	MODIFIER	PHF10	ENSSSCG00000030155	Transcript	ENSSSCT00000004435	protein_coding	-	-	-	-	-	-	-	-	3896	1	HGNC	HGNC:18250	P5	-
1:552826-552826	A	upstream_gene_variant	MODIFIER	PHF10	ENSSSCG00000030155	Transcript	ENSSSCT00000031463	protein_coding	-	-	-	-	-	-	-	-	3896	1	HGNC	HGNC:18250	A2	-
1:552826-552826	A	upstream_gene_variant	MODIFIER	PHF10	ENSSSCG00000030155	Transcript	ENSSSCT00000056161	protein_coding	-	-	-	-	-	-	-	-	4252	1	HGNC	HGNC:18250	A2	-
1:552933-552933	T	upstream_gene_variant	MODIFIER	PHF10	ENSSSCG00000030155	Transcript	ENSSSCT00000004429	protein_coding	-	-	-	-	-	-	-	-	2422	1	HGNC	HGNC:18250	A2	-
1:552933-552933	T	downstream_gene_variant	MODIFIER	TCTE3	ENSSSCG00000004009	Transcript	ENSSSCT00000004433	protein_coding	-	-	-	-	-	-	-	-	1052	1	HGNC	HGNC:11695	P1	-
1:552933-552933	T	upstream_gene_variant	MODIFIER	PHF10	ENSSSCG00000030155	Transcript	ENSSSCT00000004435	protein_coding	-	-	-	-	-	-	-	-	3789	1	HGNC	HGNC:18250	P5	-
1:552933-552933	T	upstream_gene_variant	MODIFIER	PHF10	ENSSSCG00000030155	Transcript	ENSSSCT00000031463	protein_coding	-	-	-	-	-	-	-	-	3789	1	HGNC	HGNC:18250	A2	-
1:552933-552933	T	upstream_gene_variant	MODIFIER	PHF10	ENSSSCG00000030155	Transcript	ENSSSCT00000056161	protein_coding	-	-	-	-	-	-	-	-	4145	1	HGNC	HGNC:18250	A2	-
1:552974-552974	A	upstream_gene_variant	MODIFIER	PHF10	ENSSSCG00000030155	Transcript	ENSSSCT00000004429	protein_coding	-	-	-	-	-	-	-	-	2381	1	HGNC	HGNC:18250	A2	-
1:552974-552974	A	downstream_gene_variant	MODIFIER	TCTE3	ENSSSCG00000004009	Transcript	ENSSSCT00000004433	protein_coding	-	-	-	-	-	-	-	-	1093	1	HGNC	HGNC:11695	P1	-
1:552974-552974	A	upstream_gene_variant	MODIFIER	PHF10	ENSSSCG00000030155	Transcript	ENSSSCT00000004435	protein_coding	-	-	-	-	-	-	-	-	3748	1	HGNC	HGNC:18250	P5	-
1:552974-552974	A	upstream_gene_variant	MODIFIER	PHF10	ENSSSCG00000030155	Transcript	ENSSSCT00000031463	protein_coding	-	-	-	-	-	-	-	-	3748	1	HGNC	HGNC:18250	A2	-
1:552974-552974	A	upstream_gene_variant	MODIFIER	PHF10	ENSSSCG00000030155	Transcript	ENSSSCT00000056161	protein_coding	-	-	-	-	-	-	-	-	4104	1	HGNC	HGNC:18250	A2	-
1:552979-552984	GCTGCTGC	upstream_gene_variant	MODIFIER	PHF10	ENSSSCG00000030155	Transcript	ENSSSCT00000004429	protein_coding	-	-	-	-	-	-	-	-	2371	1	HGNC	HGNC:18250	A2	-
1:552979-552984	GCTGCTGC	downstream_gene_variant	MODIFIER	TCTE3	ENSSSCG00000004009	Transcript	ENSSSCT00000004433	protein_coding	-	-	-	-	-	-	-	-	1099	1	HGNC	HGNC:11695	P1	-
1:552979-552984	GCTGCTGC	upstream_gene_variant	MODIFIER	PHF10	ENSSSCG00000030155	Transcript	ENSSSCT00000004435	protein_coding	-	-	-	-	-	-	-	-	3738	1	HGNC	HGNC:18250	P5	-
1:552979-552984	GCTGCTGC	upstream_gene_variant	MODIFIER	PHF10	ENSSSCG00000030155	Transcript	ENSSSCT00000031463	protein_coding	-	-	-	-	-	-	-	-	3738	1	HGNC	HGNC:18250	A2	-
1:552979-552984	GCTGCTGC	upstream_gene_variant	MODIFIER	PHF10	ENSSSCG00000030155	Transcript	ENSSSCT00000056161	protein_coding	-	-	-	-	-	-	-	-	4094	1	HGNC	HGNC:18250	A2	-
1:553051-553051	T	upstream_gene_variant	MODIFIER	PHF10	ENSSSCG00000030155	Transcript	ENSSSCT00000004429	protein_coding	-	-	-	-	-	-	-	-	2304	1	HGNC	HGNC:18250	A2	-
1:553051-553051	T	downstream_gene_variant	MODIFIER	TCTE3	ENSSSCG00000004009	Transcript	ENSSSCT00000004433	protein_coding	-	-	-	-	-	-	-	-	1170	1	HGNC	HGNC:11695	P1	-
1:553051-553051	T	upstream_gene_variant	MODIFIER	PHF10	ENSSSCG00000030155	Transcript	ENSSSCT00000004435	protein_coding	-	-	-	-	-	-	-	-	3671	1	HGNC	HGNC:18250	P5	-
1:553051-553051	T	upstream_gene_variant	MODIFIER	PHF10	ENSSSCG00000030155	Transcript	ENSSSCT00000031463	protein_coding	-	-	-	-	-	-	-	-	3671	1	HGNC	HGNC:18250	A2	-
1:553051-553051	T	upstream_gene_variant	MODIFIER	PHF10	ENSSSCG00000030155	Transcript	ENSSSCT00000056161	protein_coding	-	-	-	-	-	-	-	-	4027	1	HGNC	HGNC:18250	A2	-
1:553127-553127	G	upstream_gene_variant	MODIFIER	PHF10	ENSSSCG00000030155	Transcript	ENSSSCT00000004429	protein_coding	-	-	-	-	-	-	-	-	2228	1	HGNC	HGNC:18250	A2	-
1:553127-553127	G	downstream_gene_variant	MODIFIER	TCTE3	ENSSSCG00000004009	Transcript	ENSSSCT00000004433	protein_coding	-	-	-	-	-	-	-	-	1246	1	HGNC	HGNC:11695	P1	-
1:553127-553127	G	upstream_gene_variant	MODIFIER	PHF10	ENSSSCG00000030155	Transcript	ENSSSCT00000004435	protein_coding	-	-	-	-	-	-	-	-	3595	1	HGNC	HGNC:18250	P5	-
1:553127-553127	G	upstream_gene_variant	MODIFIER	PHF10	ENSSSCG00000030155	Transcript	ENSSSCT00000031463	protein_coding	-	-	-	-	-	-	-	-	3595	1	HGNC	HGNC:18250	A2	-
1:553127-553127	G	upstream_gene_variant	MODIFIER	PHF10	ENSSSCG00000030155	Transcript	ENSSSCT00000056161	protein_coding	-	-	-	-	-	-	-	-	3951	1	HGNC	HGNC:18250	A2	-
1:553943-553943	T	upstream_gene_variant	MODIFIER	PHF10	ENSSSCG00000030155	Transcript	ENSSSCT00000004429	protein_coding	-	-	-	-	-	-	-	-	1412	1	HGNC	HGNC:18250	A2	-
1:553943-553943	T	downstream_gene_variant	MODIFIER	TCTE3	ENSSSCG00000004009	Transcript	ENSSSCT00000004433	protein_coding	-	-	-	-	-	-	-	-	2062	1	HGNC	HGNC:11695	P1	-
1:553943-553943	T	upstream_gene_variant	MODIFIER	PHF10	ENSSSCG00000030155	Transcript	ENSSSCT00000004435	protein_coding	-	-	-	-	-	-	-	-	2779	1	HGNC	HGNC:18250	P5	-
1:553943-553943	T	upstream_gene_variant	MODIFIER	PHF10	ENSSSCG00000030155	Transcript	ENSSSCT00000031463	protein_coding	-	-	-	-	-	-	-	-	2779	1	HGNC	HGNC:18250	A2	-
1:553943-553943	T	upstream_gene_variant	MODIFIER	PHF10	ENSSSCG00000030155	Transcript	ENSSSCT00000056161	protein_coding	-	-	-	-	-	-	-	-	3135	1	HGNC	HGNC:18250	A2	-
1:554138-554138	C	upstream_gene_variant	MODIFIER	PHF10	ENSSSCG00000030155	Transcript	ENSSSCT00000004429	protein_coding	-	-	-	-	-	-	-	-	1217	1	HGNC	HGNC:18250	A2	-
1:554138-554138	C	downstream_gene_variant	MODIFIER	TCTE3	ENSSSCG00000004009	Transcript	ENSSSCT00000004433	protein_coding	-	-	-	-	-	-	-	-	2257	1	HGNC	HGNC:11695	P1	-
1:554138-554138	C	upstream_gene_variant	MODIFIER	PHF10	ENSSSCG00000030155	Transcript	ENSSSCT00000004435	protein_coding	-	-	-	-	-	-	-	-	2584	1	HGNC	HGNC:18250	P5	-
1:554138-554138	C	upstream_gene_variant	MODIFIER	PHF10	ENSSSCG00000030155	Transcript	ENSSSCT00000031463	protein_coding	-	-	-	-	-	-	-	-	2584	1	HGNC	HGNC:18250	A2	-
1:554138-554138	C	upstream_gene_variant	MODIFIER	PHF10	ENSSSCG00000030155	Transcript	ENSSSCT00000056161	protein_coding	-	-	-	-	-	-	-	-	2940	1	HGNC	HGNC:18250	A2	-
1:554236-554236	A	upstream_gene_variant	MODIFIER	PHF10	ENSSSCG00000030155	Transcript	ENSSSCT00000004429	protein_coding	-	-	-	-	-	-	-	-	1119	1	HGNC	HGNC:18250	A2	-
1:554236-554236	A	downstream_gene_variant	MODIFIER	TCTE3	ENSSSCG00000004009	Transcript	ENSSSCT00000004433	protein_coding	-	-	-	-	-	-	-	-	2355	1	HGNC	HGNC:11695	P1	-
1:554236-554236	A	upstream_gene_variant	MODIFIER	PHF10	ENSSSCG00000030155	Transcript	ENSSSCT00000004435	protein_coding	-	-	-	-	-	-	-	-	2486	1	HGNC	HGNC:18250	P5	-
1:554236-554236	A	upstream_gene_variant	MODIFIER	PHF10	ENSSSCG00000030155	Transcript	ENSSSCT00000031463	protein_coding	-	-	-	-	-	-	-	-	2486	1	HGNC	HGNC:18250	A2	-
1:554236-554236	A	upstream_gene_variant	MODIFIER	PHF10	ENSSSCG00000030155	Transcript	ENSSSCT00000056161	protein_coding	-	-	-	-	-	-	-	-	2842	1	HGNC	HGNC:18250	A2	-
1:554399-554399	A	upstream_gene_variant	MODIFIER	PHF10	ENSSSCG00000030155	Transcript	ENSSSCT00000004429	protein_coding	-	-	-	-	-	-	-	-	956	1	HGNC	HGNC:18250	A2	-
1:554399-554399	A	downstream_gene_variant	MODIFIER	TCTE3	ENSSSCG00000004009	Transcript	ENSSSCT00000004433	protein_coding	-	-	-	-	-	-	-	-	2518	1	HGNC	HGNC:11695	P1	-
1:554399-554399	A	upstream_gene_variant	MODIFIER	PHF10	ENSSSCG00000030155	Transcript	ENSSSCT00000004435	protein_coding	-	-	-	-	-	-	-	-	2323	1	HGNC	HGNC:18250	P5	-
1:554399-554399	A	upstream_gene_variant	MODIFIER	PHF10	ENSSSCG00000030155	Transcript	ENSSSCT00000031463	protein_coding	-	-	-	-	-	-	-	-	2323	1	HGNC	HGNC:18250	A2	-
1:554399-554399	A	upstream_gene_variant	MODIFIER	PHF10	ENSSSCG00000030155	Transcript	ENSSSCT00000056161	protein_coding	-	-	-	-	-	-	-	-	2679	1	HGNC	HGNC:18250	A2	-
1:554436-554436	T	upstream_gene_variant	MODIFIER	PHF10	ENSSSCG00000030155	Transcript	ENSSSCT00000004429	protein_coding	-	-	-	-	-	-	-	-	919	1	HGNC	HGNC:18250	A2	-
1:554436-554436	T	downstream_gene_variant	MODIFIER	TCTE3	ENSSSCG00000004009	Transcript	ENSSSCT00000004433	protein_coding	-	-	-	-	-	-	-	-	2555	1	HGNC	HGNC:11695	P1	-
1:554436-554436	T	upstream_gene_variant	MODIFIER	PHF10	ENSSSCG00000030155	Transcript	ENSSSCT00000004435	protein_coding	-	-	-	-	-	-	-	-	2286	1	HGNC	HGNC:18250	P5	-
1:554436-554436	T	upstream_gene_variant	MODIFIER	PHF10	ENSSSCG00000030155	Transcript	ENSSSCT00000031463	protein_coding	-	-	-	-	-	-	-	-	2286	1	HGNC	HGNC:18250	A2	-
1:554436-554436	T	upstream_gene_variant	MODIFIER	PHF10	ENSSSCG00000030155	Transcript	ENSSSCT00000056161	protein_coding	-	-	-	-	-	-	-	-	2642	1	HGNC	HGNC:18250	A2	-
1:554857-554857	T	upstream_gene_variant	MODIFIER	PHF10	ENSSSCG00000030155	Transcript	ENSSSCT00000004429	protein_coding	-	-	-	-	-	-	-	-	498	1	HGNC	HGNC:18250	A2	-
1:554857-554857	T	downstream_gene_variant	MODIFIER	TCTE3	ENSSSCG00000004009	Transcript	ENSSSCT00000004433	protein_coding	-	-	-	-	-	-	-	-	2976	1	HGNC	HGNC:11695	P1	-
1:554857-554857	T	upstream_gene_variant	MODIFIER	PHF10	ENSSSCG00000030155	Transcript	ENSSSCT00000004435	protein_coding	-	-	-	-	-	-	-	-	1865	1	HGNC	HGNC:18250	P5	-
1:554857-554857	T	upstream_gene_variant	MODIFIER	PHF10	ENSSSCG00000030155	Transcript	ENSSSCT00000031463	protein_coding	-	-	-	-	-	-	-	-	1865	1	HGNC	HGNC:18250	A2	-
1:554857-554857	T	upstream_gene_variant	MODIFIER	PHF10	ENSSSCG00000030155	Transcript	ENSSSCT00000056161	protein_coding	-	-	-	-	-	-	-	-	2221	1	HGNC	HGNC:18250	A2	-
1:554928-554928	G	upstream_gene_variant	MODIFIER	PHF10	ENSSSCG00000030155	Transcript	ENSSSCT00000004429	protein_coding	-	-	-	-	-	-	-	-	427	1	HGNC	HGNC:18250	A2	-
1:554928-554928	G	downstream_gene_variant	MODIFIER	TCTE3	ENSSSCG00000004009	Transcript	ENSSSCT00000004433	protein_coding	-	-	-	-	-	-	-	-	3047	1	HGNC	HGNC:11695	P1	-
1:554928-554928	G	upstream_gene_variant	MODIFIER	PHF10	ENSSSCG00000030155	Transcript	ENSSSCT00000004435	protein_coding	-	-	-	-	-	-	-	-	1794	1	HGNC	HGNC:18250	P5	-
1:554928-554928	G	upstream_gene_variant	MODIFIER	PHF10	ENSSSCG00000030155	Transcript	ENSSSCT00000031463	protein_coding	-	-	-	-	-	-	-	-	1794	1	HGNC	HGNC:18250	A2	-
1:554928-554928	G	upstream_gene_variant	MODIFIER	PHF10	ENSSSCG00000030155	Transcript	ENSSSCT00000056161	protein_coding	-	-	-	-	-	-	-	-	2150	1	HGNC	HGNC:18250	A2	-
1:554991-554991	G	upstream_gene_variant	MODIFIER	PHF10	ENSSSCG00000030155	Transcript	ENSSSCT00000004429	protein_coding	-	-	-	-	-	-	-	-	364	1	HGNC	HGNC:18250	A2	-
1:554991-554991	G	downstream_gene_variant	MODIFIER	TCTE3	ENSSSCG00000004009	Transcript	ENSSSCT00000004433	protein_coding	-	-	-	-	-	-	-	-	3110	1	HGNC	HGNC:11695	P1	-
1:554991-554991	G	upstream_gene_variant	MODIFIER	PHF10	ENSSSCG00000030155	Transcript	ENSSSCT00000004435	protein_coding	-	-	-	-	-	-	-	-	1731	1	HGNC	HGNC:18250	P5	-
1:554991-554991	G	upstream_gene_variant	MODIFIER	PHF10	ENSSSCG00000030155	Transcript	ENSSSCT00000031463	protein_coding	-	-	-	-	-	-	-	-	1731	1	HGNC	HGNC:18250	A2	-
1:554991-554991	G	upstream_gene_variant	MODIFIER	PHF10	ENSSSCG00000030155	Transcript	ENSSSCT00000056161	protein_coding	-	-	-	-	-	-	-	-	2087	1	HGNC	HGNC:18250	A2	-
1:555076-555076	G	upstream_gene_variant	MODIFIER	PHF10	ENSSSCG00000030155	Transcript	ENSSSCT00000004429	protein_coding	-	-	-	-	-	-	-	-	279	1	HGNC	HGNC:18250	A2	-
1:555076-555076	G	downstream_gene_variant	MODIFIER	TCTE3	ENSSSCG00000004009	Transcript	ENSSSCT00000004433	protein_coding	-	-	-	-	-	-	-	-	3195	1	HGNC	HGNC:11695	P1	-
1:555076-555076	G	upstream_gene_variant	MODIFIER	PHF10	ENSSSCG00000030155	Transcript	ENSSSCT00000004435	protein_coding	-	-	-	-	-	-	-	-	1646	1	HGNC	HGNC:18250	P5	-
1:555076-555076	G	upstream_gene_variant	MODIFIER	PHF10	ENSSSCG00000030155	Transcript	ENSSSCT00000031463	protein_coding	-	-	-	-	-	-	-	-	1646	1	HGNC	HGNC:18250	A2	-
1:555076-555076	G	upstream_gene_variant	MODIFIER	PHF10	ENSSSCG00000030155	Transcript	ENSSSCT00000056161	protein_coding	-	-	-	-	-	-	-	-	2002	1	HGNC	HGNC:18250	A2	-
1:555139-555139	C	upstream_gene_variant	MODIFIER	PHF10	ENSSSCG00000030155	Transcript	ENSSSCT00000004429	protein_coding	-	-	-	-	-	-	-	-	216	1	HGNC	HGNC:18250	A2	-
1:555139-555139	C	downstream_gene_variant	MODIFIER	TCTE3	ENSSSCG00000004009	Transcript	ENSSSCT00000004433	protein_coding	-	-	-	-	-	-	-	-	3258	1	HGNC	HGNC:11695	P1	-
1:555139-555139	C	upstream_gene_variant	MODIFIER	PHF10	ENSSSCG00000030155	Transcript	ENSSSCT00000004435	protein_coding	-	-	-	-	-	-	-	-	1583	1	HGNC	HGNC:18250	P5	-
1:555139-555139	C	upstream_gene_variant	MODIFIER	PHF10	ENSSSCG00000030155	Transcript	ENSSSCT00000031463	protein_coding	-	-	-	-	-	-	-	-	1583	1	HGNC	HGNC:18250	A2	-
1:555139-555139	C	upstream_gene_variant	MODIFIER	PHF10	ENSSSCG00000030155	Transcript	ENSSSCT00000056161	protein_coding	-	-	-	-	-	-	-	-	1939	1	HGNC	HGNC:18250	A2	-
1:576811-576814	TT	3_prime_UTR_variant	MODIFIER	PHF10	ENSSSCG00000030155	Transcript	ENSSSCT00000004429	protein_coding	12/12	-	2031-2033	-	-	-	-	-	-	1	HGNC	HGNC:18250	A2	-
1:576811-576814	TT	upstream_gene_variant	MODIFIER	-	ENSSSCG00000004008	Transcript	ENSSSCT00000004431	protein_coding	-	-	-	-	-	-	-	-	1651	1	-	-	P1	-
1:576811-576814	TT	3_prime_UTR_variant	MODIFIER	PHF10	ENSSSCG00000030155	Transcript	ENSSSCT00000004435	protein_coding	12/12	-	1908-1910	-	-	-	-	-	-	1	HGNC	HGNC:18250	P5	-
1:576811-576814	TT	3_prime_UTR_variant	MODIFIER	C6orf120	ENSSSCG00000038931	Transcript	ENSSSCT00000022754	protein_coding	2/2	-	1382-1384	-	-	-	-	-	-	-1	HGNC	HGNC:21247	P1	-
1:576811-576814	TT	3_prime_UTR_variant	MODIFIER	PHF10	ENSSSCG00000030155	Transcript	ENSSSCT00000031463	protein_coding	11/11	-	1752-1754	-	-	-	-	-	-	1	HGNC	HGNC:18250	A2	-
1:576811-576814	TT	downstream_gene_variant	MODIFIER	PHF10	ENSSSCG00000030155	Transcript	ENSSSCT00000056161	protein_coding	-	-	-	-	-	-	-	-	106	1	HGNC	HGNC:18250	A2	-
1:644999-644999	A	intron_variant	MODIFIER	-	ENSSSCG00000004008	Transcript	ENSSSCT00000004431	protein_coding	-	24/25	-	-	-	-	-	rs339133299	-	1	-	-	P1	-
1:645958-645958	G	intron_variant	MODIFIER	-	ENSSSCG00000004008	Transcript	ENSSSCT00000004431	protein_coding	-	24/25	-	-	-	-	-	rs326033293	-	1	-	-	P1	-
1:650215-650215	T	intron_variant	MODIFIER	-	ENSSSCG00000004008	Transcript	ENSSSCT00000004431	protein_coding	-	24/25	-	-	-	-	-	rs344352984	-	1	-	-	P1	-
1:654743-654743	A	intron_variant	MODIFIER	-	ENSSSCG00000004008	Transcript	ENSSSCT00000004431	protein_coding	-	25/25	-	-	-	-	-	rs1112280167	-	1	-	-	P1	-
1:654751-654751	C	intron_variant	MODIFIER	-	ENSSSCG00000004008	Transcript	ENSSSCT00000004431	protein_coding	-	25/25	-	-	-	-	-	rs1107867911	-	1	-	-	P1	-
1:658993-658993	A	intron_variant	MODIFIER	-	ENSSSCG00000004008	Transcript	ENSSSCT00000004431	protein_coding	-	25/25	-	-	-	-	-	rs319303986	-	1	-	-	P1	-
1:660756-660756	T	intron_variant	MODIFIER	-	ENSSSCG00000004008	Transcript	ENSSSCT00000004431	protein_coding	-	25/25	-	-	-	-	-	rs324454406	-	1	-	-	P1	-
1:723973-723973	G	downstream_gene_variant	MODIFIER	-	ENSSSCG00000004008	Transcript	ENSSSCT00000004431	protein_coding	-	-	-	-	-	-	-	rs341459052	4045	1	-	-	P1	-
1:724139-724139	G	downstream_gene_variant	MODIFIER	-	ENSSSCG00000004008	Transcript	ENSSSCT00000004431	protein_coding	-	-	-	-	-	-	-	rs318629733	4211	1	-	-	P1	-
1:724641-724641	T	downstream_gene_variant	MODIFIER	-	ENSSSCG00000004008	Transcript	ENSSSCT00000004431	protein_coding	-	-	-	-	-	-	-	rs330899829	4713	1	-	-	P1	-
1:724778-724778	T	downstream_gene_variant	MODIFIER	-	ENSSSCG00000004008	Transcript	ENSSSCT00000004431	protein_coding	-	-	-	-	-	-	-	rs325985124	4850	1	-	-	P1	-
1:724836-724836	A	downstream_gene_variant	MODIFIER	-	ENSSSCG00000004008	Transcript	ENSSSCT00000004431	protein_coding	-	-	-	-	-	-	-	rs345957388	4908	1	-	-	P1	-
1:725133-725134	-	intergenic_variant	MODIFIER	-	-	-	-	-	-	-	-	-	-	-	-	-	-	-	-	-	-	-
1:725604-725604	G	intergenic_variant	MODIFIER	-	-	-	-	-	-	-	-	-	-	-	-	rs322957928	-	-	-	-	-	-
1:726348-726348	T	intergenic_variant	MODIFIER	-	-	-	-	-	-	-	-	-	-	-	-	rs325829545	-	-	-	-	-	-
1:726423-726423	C	intergenic_variant	MODIFIER	-	-	-	-	-	-	-	-	-	-	-	-	rs327010533	-	-	-	-	-	-
1:726482-726482	G	intergenic_variant	MODIFIER	-	-	-	-	-	-	-	-	-	-	-	-	rs81355026	-	-	-	-	-	-
1:726556-726556	G	intergenic_variant	MODIFIER	-	-	-	-	-	-	-	-	-	-	-	-	rs326773693	-	-	-	-	-	-
1:726611-726611	G	intergenic_variant	MODIFIER	-	-	-	-	-	-	-	-	-	-	-	-	rs335843528	-	-	-	-	-	-
1:726636-726636	A	intergenic_variant	MODIFIER	-	-	-	-	-	-	-	-	-	-	-	-	rs81355027	-	-	-	-	-	-
1:729348-729348	C	intergenic_variant	MODIFIER	-	-	-	-	-	-	-	-	-	-	-	-	rs81355038	-	-	-	-	-	-
1:731961-731976	AAACAAACAAA	intergenic_variant	MODIFIER	-	-	-	-	-	-	-	-	-	-	-	-	rs792652710,rs698918505	-	-	-	-	-	-
1:913464-913464	T	intergenic_variant	MODIFIER	-	-	-	-	-	-	-	-	-	-	-	-	-	-	-	-	-	-	-
1:967989-967989	T	intergenic_variant	MODIFIER	-	-	-	-	-	-	-	-	-	-	-	-	-	-	-	-	-	-	-
1:1037598-1037598	T	intergenic_variant	MODIFIER	-	-	-	-	-	-	-	-	-	-	-	-	rs329557907	-	-	-	-	-	-
1:1037653-1037653	T	intergenic_variant	MODIFIER	-	-	-	-	-	-	-	-	-	-	-	-	rs336683291	-	-	-	-	-	-
1:1037673-1037673	A	intergenic_variant	MODIFIER	-	-	-	-	-	-	-	-	-	-	-	-	rs323323606	-	-	-	-	-	-
1:1208570-1208570	T	intron_variant	MODIFIER	SMOC2	ENSSSCG00000004013	Transcript	ENSSSCT00000004437	protein_coding	-	9/13	-	-	-	-	-	rs324766236	-	-1	HGNC	HGNC:20323	P5	-
1:1208570-1208570	T	intron_variant	MODIFIER	SMOC2	ENSSSCG00000004013	Transcript	ENSSSCT00000054680	protein_coding	-	9/12	-	-	-	-	-	rs324766236	-	-1	HGNC	HGNC:20323	A2	-
1:1208941-1208941	G	intron_variant	MODIFIER	SMOC2	ENSSSCG00000004013	Transcript	ENSSSCT00000004437	protein_coding	-	9/13	-	-	-	-	-	rs345481476	-	-1	HGNC	HGNC:20323	P5	-
1:1208941-1208941	G	intron_variant	MODIFIER	SMOC2	ENSSSCG00000004013	Transcript	ENSSSCT00000054680	protein_coding	-	9/12	-	-	-	-	-	rs345481476	-	-1	HGNC	HGNC:20323	A2	-
1:1289552-1289552	C	intron_variant	MODIFIER	SMOC2	ENSSSCG00000004013	Transcript	ENSSSCT00000004437	protein_coding	-	1/13	-	-	-	-	-	rs328564111	-	-1	HGNC	HGNC:20323	P5	-
1:1289552-1289552	C	intron_variant	MODIFIER	SMOC2	ENSSSCG00000004013	Transcript	ENSSSCT00000054680	protein_coding	-	1/12	-	-	-	-	-	rs328564111	-	-1	HGNC	HGNC:20323	A2	-
1:1289553-1289553	A	intron_variant	MODIFIER	SMOC2	ENSSSCG00000004013	Transcript	ENSSSCT00000004437	protein_coding	-	1/13	-	-	-	-	-	rs338555435	-	-1	HGNC	HGNC:20323	P5	-
1:1289553-1289553	A	intron_variant	MODIFIER	SMOC2	ENSSSCG00000004013	Transcript	ENSSSCT00000054680	protein_coding	-	1/12	-	-	-	-	-	rs338555435	-	-1	HGNC	HGNC:20323	A2	-
1:1289586-1289586	A	intron_variant	MODIFIER	SMOC2	ENSSSCG00000004013	Transcript	ENSSSCT00000004437	protein_coding	-	1/13	-	-	-	-	-	rs319832327	-	-1	HGNC	HGNC:20323	P5	-
1:1289586-1289586	A	intron_variant	MODIFIER	SMOC2	ENSSSCG00000004013	Transcript	ENSSSCT00000054680	protein_coding	-	1/12	-	-	-	-	-	rs319832327	-	-1	HGNC	HGNC:20323	A2	-
1:1289723-1289723	T	intron_variant	MODIFIER	SMOC2	ENSSSCG00000004013	Transcript	ENSSSCT00000004437	protein_coding	-	1/13	-	-	-	-	-	rs1108197658	-	-1	HGNC	HGNC:20323	P5	-
1:1289723-1289723	T	intron_variant	MODIFIER	SMOC2	ENSSSCG00000004013	Transcript	ENSSSCT00000054680	protein_coding	-	1/12	-	-	-	-	-	rs1108197658	-	-1	HGNC	HGNC:20323	A2	-
1:1289755-1289755	G	intron_variant	MODIFIER	SMOC2	ENSSSCG00000004013	Transcript	ENSSSCT00000004437	protein_coding	-	1/13	-	-	-	-	-	rs1107646381	-	-1	HGNC	HGNC:20323	P5	-
1:1289755-1289755	G	intron_variant	MODIFIER	SMOC2	ENSSSCG00000004013	Transcript	ENSSSCT00000054680	protein_coding	-	1/12	-	-	-	-	-	rs1107646381	-	-1	HGNC	HGNC:20323	A2	-
1:1289781-1289781	T	intron_variant	MODIFIER	SMOC2	ENSSSCG00000004013	Transcript	ENSSSCT00000004437	protein_coding	-	1/13	-	-	-	-	-	-	-	-1	HGNC	HGNC:20323	P5	-
1:1289781-1289781	T	intron_variant	MODIFIER	SMOC2	ENSSSCG00000004013	Transcript	ENSSSCT00000054680	protein_coding	-	1/12	-	-	-	-	-	-	-	-1	HGNC	HGNC:20323	A2	-
1:1289786-1289786	T	intron_variant	MODIFIER	SMOC2	ENSSSCG00000004013	Transcript	ENSSSCT00000004437	protein_coding	-	1/13	-	-	-	-	-	-	-	-1	HGNC	HGNC:20323	P5	-
1:1289786-1289786	T	intron_variant	MODIFIER	SMOC2	ENSSSCG00000004013	Transcript	ENSSSCT00000054680	protein_coding	-	1/12	-	-	-	-	-	-	-	-1	HGNC	HGNC:20323	A2	-
1:1290394-1290394	A	intron_variant	MODIFIER	SMOC2	ENSSSCG00000004013	Transcript	ENSSSCT00000004437	protein_coding	-	1/13	-	-	-	-	-	-	-	-1	HGNC	HGNC:20323	P5	-
1:1290394-1290394	A	intron_variant	MODIFIER	SMOC2	ENSSSCG00000004013	Transcript	ENSSSCT00000054680	protein_coding	-	1/12	-	-	-	-	-	-	-	-1	HGNC	HGNC:20323	A2	-
1:1496135-1496135	G	5_prime_UTR_variant	MODIFIER	FRMD1	ENSSSCG00000004017	Transcript	ENSSSCT00000004442	protein_coding	1/12	-	318	-	-	-	-	-	-	1	HGNC	HGNC:21240	P1	-
1:1496135-1496135	G	5_prime_UTR_variant	MODIFIER	FRMD1	ENSSSCG00000004017	Transcript	ENSSSCT00000027970	protein_coding	1/18	-	104	-	-	-	-	-	-	1	HGNC	HGNC:21240	-	-
1:1496147-1496147	G	5_prime_UTR_variant	MODIFIER	FRMD1	ENSSSCG00000004017	Transcript	ENSSSCT00000004442	protein_coding	1/12	-	330	-	-	-	-	rs1109727166	-	1	HGNC	HGNC:21240	P1	-
1:1496147-1496147	G	5_prime_UTR_variant	MODIFIER	FRMD1	ENSSSCG00000004017	Transcript	ENSSSCT00000027970	protein_coding	1/18	-	116	-	-	-	-	rs1109727166	-	1	HGNC	HGNC:21240	-	-
1:1496153-1496153	A	5_prime_UTR_variant	MODIFIER	FRMD1	ENSSSCG00000004017	Transcript	ENSSSCT00000004442	protein_coding	1/12	-	336	-	-	-	-	rs786648684	-	1	HGNC	HGNC:21240	P1	-
1:1496153-1496153	A	5_prime_UTR_variant	MODIFIER	FRMD1	ENSSSCG00000004017	Transcript	ENSSSCT00000027970	protein_coding	1/18	-	122	-	-	-	-	rs786648684	-	1	HGNC	HGNC:21240	-	-
1:1496160-1496160	G	5_prime_UTR_variant	MODIFIER	FRMD1	ENSSSCG00000004017	Transcript	ENSSSCT00000004442	protein_coding	1/12	-	343	-	-	-	-	rs788221289	-	1	HGNC	HGNC:21240	P1	-
1:1496160-1496160	G	5_prime_UTR_variant	MODIFIER	FRMD1	ENSSSCG00000004017	Transcript	ENSSSCT00000027970	protein_coding	1/18	-	129	-	-	-	-	rs788221289	-	1	HGNC	HGNC:21240	-	-
1:1516321-1516321	A	synonymous_variant	LOW	FRMD1	ENSSSCG00000004017	Transcript	ENSSSCT00000004442	protein_coding	10/12	-	1411	789	263	A	gcT/gcA	rs344804075	-	1	HGNC	HGNC:21240	P1	-
1:1516321-1516321	A	synonymous_variant	LOW	FRMD1	ENSSSCG00000004017	Transcript	ENSSSCT00000027970	protein_coding	14/18	-	3814	612	204	A	gcT/gcA	rs344804075	-	1	HGNC	HGNC:21240	-	-
1:1518521-1518521	T	downstream_gene_variant	MODIFIER	FRMD1	ENSSSCG00000004017	Transcript	ENSSSCT00000004442	protein_coding	-	-	-	-	-	-	-	rs705252624	537	1	HGNC	HGNC:21240	P1	-
1:1518521-1518521	T	intron_variant	MODIFIER	FRMD1	ENSSSCG00000004017	Transcript	ENSSSCT00000027970	protein_coding	-	16/17	-	-	-	-	-	rs705252624	-	1	HGNC	HGNC:21240	-	-
1:1518525-1518525	A	downstream_gene_variant	MODIFIER	FRMD1	ENSSSCG00000004017	Transcript	ENSSSCT00000004442	protein_coding	-	-	-	-	-	-	-	-	541	1	HGNC	HGNC:21240	P1	-
1:1518525-1518525	A	intron_variant	MODIFIER	FRMD1	ENSSSCG00000004017	Transcript	ENSSSCT00000027970	protein_coding	-	16/17	-	-	-	-	-	-	-	1	HGNC	HGNC:21240	-	-
1:1518526-1518526	G	downstream_gene_variant	MODIFIER	FRMD1	ENSSSCG00000004017	Transcript	ENSSSCT00000004442	protein_coding	-	-	-	-	-	-	-	rs712201046	542	1	HGNC	HGNC:21240	P1	-
1:1518526-1518526	G	intron_variant	MODIFIER	FRMD1	ENSSSCG00000004017	Transcript	ENSSSCT00000027970	protein_coding	-	16/17	-	-	-	-	-	rs712201046	-	1	HGNC	HGNC:21240	-	-
1:1518528-1518528	C	downstream_gene_variant	MODIFIER	FRMD1	ENSSSCG00000004017	Transcript	ENSSSCT00000004442	protein_coding	-	-	-	-	-	-	-	-	544	1	HGNC	HGNC:21240	P1	-
1:1518528-1518528	C	intron_variant	MODIFIER	FRMD1	ENSSSCG00000004017	Transcript	ENSSSCT00000027970	protein_coding	-	16/17	-	-	-	-	-	-	-	1	HGNC	HGNC:21240	-	-
1:1518598-1518598	C	downstream_gene_variant	MODIFIER	FRMD1	ENSSSCG00000004017	Transcript	ENSSSCT00000004442	protein_coding	-	-	-	-	-	-	-	rs325924552	614	1	HGNC	HGNC:21240	P1	-
1:1518598-1518598	C	intron_variant	MODIFIER	FRMD1	ENSSSCG00000004017	Transcript	ENSSSCT00000027970	protein_coding	-	16/17	-	-	-	-	-	rs325924552	-	1	HGNC	HGNC:21240	-	-
1:1518612-1518612	C	downstream_gene_variant	MODIFIER	FRMD1	ENSSSCG00000004017	Transcript	ENSSSCT00000004442	protein_coding	-	-	-	-	-	-	-	rs702119541	628	1	HGNC	HGNC:21240	P1	-
1:1518612-1518612	C	intron_variant	MODIFIER	FRMD1	ENSSSCG00000004017	Transcript	ENSSSCT00000027970	protein_coding	-	16/17	-	-	-	-	-	rs702119541	-	1	HGNC	HGNC:21240	-	-
1:1518741-1518741	T	downstream_gene_variant	MODIFIER	FRMD1	ENSSSCG00000004017	Transcript	ENSSSCT00000004442	protein_coding	-	-	-	-	-	-	-	-	757	1	HGNC	HGNC:21240	P1	-
1:1518741-1518741	T	intron_variant	MODIFIER	FRMD1	ENSSSCG00000004017	Transcript	ENSSSCT00000027970	protein_coding	-	16/17	-	-	-	-	-	-	-	1	HGNC	HGNC:21240	-	-
1:1518778-1518778	T	downstream_gene_variant	MODIFIER	FRMD1	ENSSSCG00000004017	Transcript	ENSSSCT00000004442	protein_coding	-	-	-	-	-	-	-	rs700420965	794	1	HGNC	HGNC:21240	P1	-
1:1518778-1518778	T	intron_variant	MODIFIER	FRMD1	ENSSSCG00000004017	Transcript	ENSSSCT00000027970	protein_coding	-	16/17	-	-	-	-	-	rs700420965	-	1	HGNC	HGNC:21240	-	-
1:1518831-1518831	C	downstream_gene_variant	MODIFIER	FRMD1	ENSSSCG00000004017	Transcript	ENSSSCT00000004442	protein_coding	-	-	-	-	-	-	-	-	847	1	HGNC	HGNC:21240	P1	-
1:1518831-1518831	C	intron_variant	MODIFIER	FRMD1	ENSSSCG00000004017	Transcript	ENSSSCT00000027970	protein_coding	-	16/17	-	-	-	-	-	-	-	1	HGNC	HGNC:21240	-	-
1:1574732-1574732	G	intergenic_variant	MODIFIER	-	-	-	-	-	-	-	-	-	-	-	-	rs345164958	-	-	-	-	-	-
1:1575396-1575396	A	intergenic_variant	MODIFIER	-	-	-	-	-	-	-	-	-	-	-	-	rs318676074	-	-	-	-	-	-
1:1576130-1576130	T	intergenic_variant	MODIFIER	-	-	-	-	-	-	-	-	-	-	-	-	rs319442968	-	-	-	-	-	-
1:1577776-1577776	T	downstream_gene_variant	MODIFIER	AFDN	ENSSSCG00000004018	Transcript	ENSSSCT00000004443	protein_coding	-	-	-	-	-	-	-	rs336342789	4219	-1	HGNC	HGNC:7137	A2	-
1:1577776-1577776	T	downstream_gene_variant	MODIFIER	AFDN	ENSSSCG00000004018	Transcript	ENSSSCT00000039396	protein_coding	-	-	-	-	-	-	-	rs336342789	4219	-1	HGNC	HGNC:7137	P5	-
1:1577776-1577776	T	downstream_gene_variant	MODIFIER	AFDN	ENSSSCG00000004018	Transcript	ENSSSCT00000051253	protein_coding	-	-	-	-	-	-	-	rs336342789	4219	-1	HGNC	HGNC:7137	A2	-
1:1577829-1577829	T	downstream_gene_variant	MODIFIER	AFDN	ENSSSCG00000004018	Transcript	ENSSSCT00000004443	protein_coding	-	-	-	-	-	-	-	rs342730449	4166	-1	HGNC	HGNC:7137	A2	-
1:1577829-1577829	T	downstream_gene_variant	MODIFIER	AFDN	ENSSSCG00000004018	Transcript	ENSSSCT00000039396	protein_coding	-	-	-	-	-	-	-	rs342730449	4166	-1	HGNC	HGNC:7137	P5	-
1:1577829-1577829	T	downstream_gene_variant	MODIFIER	AFDN	ENSSSCG00000004018	Transcript	ENSSSCT00000051253	protein_coding	-	-	-	-	-	-	-	rs342730449	4166	-1	HGNC	HGNC:7137	A2	-
1:1577901-1577901	A	downstream_gene_variant	MODIFIER	AFDN	ENSSSCG00000004018	Transcript	ENSSSCT00000004443	protein_coding	-	-	-	-	-	-	-	rs340475086	4094	-1	HGNC	HGNC:7137	A2	-
1:1577901-1577901	A	downstream_gene_variant	MODIFIER	AFDN	ENSSSCG00000004018	Transcript	ENSSSCT00000039396	protein_coding	-	-	-	-	-	-	-	rs340475086	4094	-1	HGNC	HGNC:7137	P5	-
1:1577901-1577901	A	downstream_gene_variant	MODIFIER	AFDN	ENSSSCG00000004018	Transcript	ENSSSCT00000051253	protein_coding	-	-	-	-	-	-	-	rs340475086	4094	-1	HGNC	HGNC:7137	A2	-
1:1578055-1578055	C	downstream_gene_variant	MODIFIER	AFDN	ENSSSCG00000004018	Transcript	ENSSSCT00000004443	protein_coding	-	-	-	-	-	-	-	rs328967825	3940	-1	HGNC	HGNC:7137	A2	-
1:1578055-1578055	C	downstream_gene_variant	MODIFIER	AFDN	ENSSSCG00000004018	Transcript	ENSSSCT00000039396	protein_coding	-	-	-	-	-	-	-	rs328967825	3940	-1	HGNC	HGNC:7137	P5	-
1:1578055-1578055	C	downstream_gene_variant	MODIFIER	AFDN	ENSSSCG00000004018	Transcript	ENSSSCT00000051253	protein_coding	-	-	-	-	-	-	-	rs328967825	3940	-1	HGNC	HGNC:7137	A2	-
1:1578572-1578572	A	downstream_gene_variant	MODIFIER	AFDN	ENSSSCG00000004018	Transcript	ENSSSCT00000004443	protein_coding	-	-	-	-	-	-	-	rs323626075	3423	-1	HGNC	HGNC:7137	A2	-
1:1578572-1578572	A	downstream_gene_variant	MODIFIER	AFDN	ENSSSCG00000004018	Transcript	ENSSSCT00000039396	protein_coding	-	-	-	-	-	-	-	rs323626075	3423	-1	HGNC	HGNC:7137	P5	-
1:1578572-1578572	A	downstream_gene_variant	MODIFIER	AFDN	ENSSSCG00000004018	Transcript	ENSSSCT00000051253	protein_coding	-	-	-	-	-	-	-	rs323626075	3423	-1	HGNC	HGNC:7137	A2	-
1:1578978-1578978	G	downstream_gene_variant	MODIFIER	AFDN	ENSSSCG00000004018	Transcript	ENSSSCT00000004443	protein_coding	-	-	-	-	-	-	-	rs345485264	3017	-1	HGNC	HGNC:7137	A2	-
1:1578978-1578978	G	downstream_gene_variant	MODIFIER	AFDN	ENSSSCG00000004018	Transcript	ENSSSCT00000039396	protein_coding	-	-	-	-	-	-	-	rs345485264	3017	-1	HGNC	HGNC:7137	P5	-
1:1578978-1578978	G	downstream_gene_variant	MODIFIER	AFDN	ENSSSCG00000004018	Transcript	ENSSSCT00000051253	protein_coding	-	-	-	-	-	-	-	rs345485264	3017	-1	HGNC	HGNC:7137	A2	-
1:1579045-1579050	CCCCCC	downstream_gene_variant	MODIFIER	AFDN	ENSSSCG00000004018	Transcript	ENSSSCT00000004443	protein_coding	-	-	-	-	-	-	-	rs710415126,rs788604301	2945	-1	HGNC	HGNC:7137	A2	-
1:1579045-1579050	CCCCCC	downstream_gene_variant	MODIFIER	AFDN	ENSSSCG00000004018	Transcript	ENSSSCT00000039396	protein_coding	-	-	-	-	-	-	-	rs710415126,rs788604301	2945	-1	HGNC	HGNC:7137	P5	-
1:1579045-1579050	CCCCCC	downstream_gene_variant	MODIFIER	AFDN	ENSSSCG00000004018	Transcript	ENSSSCT00000043070	protein_coding	-	-	-	-	-	-	-	rs710415126,rs788604301	4962	-1	HGNC	HGNC:7137	A2	-
1:1579045-1579050	CCCCCC	downstream_gene_variant	MODIFIER	AFDN	ENSSSCG00000004018	Transcript	ENSSSCT00000051253	protein_coding	-	-	-	-	-	-	-	rs710415126,rs788604301	2945	-1	HGNC	HGNC:7137	A2	-
1:1579357-1579360	AAAA	downstream_gene_variant	MODIFIER	AFDN	ENSSSCG00000004018	Transcript	ENSSSCT00000004443	protein_coding	-	-	-	-	-	-	-	rs693289050,rs791172842	2635	-1	HGNC	HGNC:7137	A2	-
1:1579357-1579360	AAAA	downstream_gene_variant	MODIFIER	AFDN	ENSSSCG00000004018	Transcript	ENSSSCT00000039396	protein_coding	-	-	-	-	-	-	-	rs693289050,rs791172842	2635	-1	HGNC	HGNC:7137	P5	-
1:1579357-1579360	AAAA	downstream_gene_variant	MODIFIER	AFDN	ENSSSCG00000004018	Transcript	ENSSSCT00000043070	protein_coding	-	-	-	-	-	-	-	rs693289050,rs791172842	4652	-1	HGNC	HGNC:7137	A2	-
1:1579357-1579360	AAAA	downstream_gene_variant	MODIFIER	AFDN	ENSSSCG00000004018	Transcript	ENSSSCT00000051253	protein_coding	-	-	-	-	-	-	-	rs693289050,rs791172842	2635	-1	HGNC	HGNC:7137	A2	-
1:1580524-1580524	T	downstream_gene_variant	MODIFIER	AFDN	ENSSSCG00000004018	Transcript	ENSSSCT00000004443	protein_coding	-	-	-	-	-	-	-	rs334981552	1471	-1	HGNC	HGNC:7137	A2	-
1:1580524-1580524	T	downstream_gene_variant	MODIFIER	AFDN	ENSSSCG00000004018	Transcript	ENSSSCT00000039396	protein_coding	-	-	-	-	-	-	-	rs334981552	1471	-1	HGNC	HGNC:7137	P5	-
1:1580524-1580524	T	downstream_gene_variant	MODIFIER	AFDN	ENSSSCG00000004018	Transcript	ENSSSCT00000043070	protein_coding	-	-	-	-	-	-	-	rs334981552	3488	-1	HGNC	HGNC:7137	A2	-
1:1580524-1580524	T	downstream_gene_variant	MODIFIER	AFDN	ENSSSCG00000004018	Transcript	ENSSSCT00000051253	protein_coding	-	-	-	-	-	-	-	rs334981552	1471	-1	HGNC	HGNC:7137	A2	-
1:1580846-1580846	A	downstream_gene_variant	MODIFIER	AFDN	ENSSSCG00000004018	Transcript	ENSSSCT00000004443	protein_coding	-	-	-	-	-	-	-	rs703067070	1149	-1	HGNC	HGNC:7137	A2	-
1:1580846-1580846	A	downstream_gene_variant	MODIFIER	AFDN	ENSSSCG00000004018	Transcript	ENSSSCT00000039396	protein_coding	-	-	-	-	-	-	-	rs703067070	1149	-1	HGNC	HGNC:7137	P5	-
1:1580846-1580846	A	downstream_gene_variant	MODIFIER	AFDN	ENSSSCG00000004018	Transcript	ENSSSCT00000043070	protein_coding	-	-	-	-	-	-	-	rs703067070	3166	-1	HGNC	HGNC:7137	A2	-
1:1580846-1580846	A	downstream_gene_variant	MODIFIER	AFDN	ENSSSCG00000004018	Transcript	ENSSSCT00000051253	protein_coding	-	-	-	-	-	-	-	rs703067070	1149	-1	HGNC	HGNC:7137	A2	-
1:1581317-1581320	AAAA	downstream_gene_variant	MODIFIER	AFDN	ENSSSCG00000004018	Transcript	ENSSSCT00000004443	protein_coding	-	-	-	-	-	-	-	rs712748326,rs787054084	675	-1	HGNC	HGNC:7137	A2	-
1:1581317-1581320	AAAA	downstream_gene_variant	MODIFIER	AFDN	ENSSSCG00000004018	Transcript	ENSSSCT00000039396	protein_coding	-	-	-	-	-	-	-	rs712748326,rs787054084	675	-1	HGNC	HGNC:7137	P5	-
1:1581317-1581320	AAAA	downstream_gene_variant	MODIFIER	AFDN	ENSSSCG00000004018	Transcript	ENSSSCT00000043070	protein_coding	-	-	-	-	-	-	-	rs712748326,rs787054084	2692	-1	HGNC	HGNC:7137	A2	-
1:1581317-1581320	AAAA	downstream_gene_variant	MODIFIER	AFDN	ENSSSCG00000004018	Transcript	ENSSSCT00000051253	protein_coding	-	-	-	-	-	-	-	rs712748326,rs787054084	675	-1	HGNC	HGNC:7137	A2	-
1:1581734-1581734	A	downstream_gene_variant	MODIFIER	AFDN	ENSSSCG00000004018	Transcript	ENSSSCT00000004443	protein_coding	-	-	-	-	-	-	-	rs324923364	261	-1	HGNC	HGNC:7137	A2	-
1:1581734-1581734	A	downstream_gene_variant	MODIFIER	AFDN	ENSSSCG00000004018	Transcript	ENSSSCT00000039396	protein_coding	-	-	-	-	-	-	-	rs324923364	261	-1	HGNC	HGNC:7137	P5	-
1:1581734-1581734	A	downstream_gene_variant	MODIFIER	AFDN	ENSSSCG00000004018	Transcript	ENSSSCT00000043070	protein_coding	-	-	-	-	-	-	-	rs324923364	2278	-1	HGNC	HGNC:7137	A2	-
1:1581734-1581734	A	downstream_gene_variant	MODIFIER	AFDN	ENSSSCG00000004018	Transcript	ENSSSCT00000051253	protein_coding	-	-	-	-	-	-	-	rs324923364	261	-1	HGNC	HGNC:7137	A2	-
1:1582217-1582217	A	intron_variant	MODIFIER	AFDN	ENSSSCG00000004018	Transcript	ENSSSCT00000004443	protein_coding	-	30/30	-	-	-	-	-	rs343139321	-	-1	HGNC	HGNC:7137	A2	-
1:1582217-1582217	A	intron_variant	MODIFIER	AFDN	ENSSSCG00000004018	Transcript	ENSSSCT00000039396	protein_coding	-	30/30	-	-	-	-	-	rs343139321	-	-1	HGNC	HGNC:7137	P5	-
1:1582217-1582217	A	downstream_gene_variant	MODIFIER	AFDN	ENSSSCG00000004018	Transcript	ENSSSCT00000043070	protein_coding	-	-	-	-	-	-	-	rs343139321	1795	-1	HGNC	HGNC:7137	A2	-
1:1582217-1582217	A	intron_variant	MODIFIER	AFDN	ENSSSCG00000004018	Transcript	ENSSSCT00000051253	protein_coding	-	28/28	-	-	-	-	-	rs343139321	-	-1	HGNC	HGNC:7137	A2	-
1:1582283-1582285	-	intron_variant	MODIFIER	AFDN	ENSSSCG00000004018	Transcript	ENSSSCT00000004443	protein_coding	-	30/30	-	-	-	-	-	rs787758733	-	-1	HGNC	HGNC:7137	A2	-
1:1582283-1582285	-	intron_variant	MODIFIER	AFDN	ENSSSCG00000004018	Transcript	ENSSSCT00000039396	protein_coding	-	30/30	-	-	-	-	-	rs787758733	-	-1	HGNC	HGNC:7137	P5	-
1:1582283-1582285	-	downstream_gene_variant	MODIFIER	AFDN	ENSSSCG00000004018	Transcript	ENSSSCT00000043070	protein_coding	-	-	-	-	-	-	-	rs787758733	1727	-1	HGNC	HGNC:7137	A2	-
1:1582283-1582285	-	intron_variant	MODIFIER	AFDN	ENSSSCG00000004018	Transcript	ENSSSCT00000051253	protein_coding	-	28/28	-	-	-	-	-	rs787758733	-	-1	HGNC	HGNC:7137	A2	-
1:1582750-1582750	T	intron_variant	MODIFIER	AFDN	ENSSSCG00000004018	Transcript	ENSSSCT00000004443	protein_coding	-	30/30	-	-	-	-	-	rs345493493	-	-1	HGNC	HGNC:7137	A2	-
1:1582750-1582750	T	intron_variant	MODIFIER	AFDN	ENSSSCG00000004018	Transcript	ENSSSCT00000039396	protein_coding	-	30/30	-	-	-	-	-	rs345493493	-	-1	HGNC	HGNC:7137	P5	-
1:1582750-1582750	T	downstream_gene_variant	MODIFIER	AFDN	ENSSSCG00000004018	Transcript	ENSSSCT00000043070	protein_coding	-	-	-	-	-	-	-	rs345493493	1262	-1	HGNC	HGNC:7137	A2	-
1:1582750-1582750	T	intron_variant	MODIFIER	AFDN	ENSSSCG00000004018	Transcript	ENSSSCT00000051253	protein_coding	-	28/28	-	-	-	-	-	rs345493493	-	-1	HGNC	HGNC:7137	A2	-
1:1583327-1583327	A	intron_variant	MODIFIER	AFDN	ENSSSCG00000004018	Transcript	ENSSSCT00000004443	protein_coding	-	30/30	-	-	-	-	-	rs338187467	-	-1	HGNC	HGNC:7137	A2	-
1:1583327-1583327	A	intron_variant	MODIFIER	AFDN	ENSSSCG00000004018	Transcript	ENSSSCT00000039396	protein_coding	-	30/30	-	-	-	-	-	rs338187467	-	-1	HGNC	HGNC:7137	P5	-
1:1583327-1583327	A	downstream_gene_variant	MODIFIER	AFDN	ENSSSCG00000004018	Transcript	ENSSSCT00000043070	protein_coding	-	-	-	-	-	-	-	rs338187467	685	-1	HGNC	HGNC:7137	A2	-
1:1583327-1583327	A	intron_variant	MODIFIER	AFDN	ENSSSCG00000004018	Transcript	ENSSSCT00000051253	protein_coding	-	28/28	-	-	-	-	-	rs338187467	-	-1	HGNC	HGNC:7137	A2	-
1:1583483-1583483	T	intron_variant	MODIFIER	AFDN	ENSSSCG00000004018	Transcript	ENSSSCT00000004443	protein_coding	-	30/30	-	-	-	-	-	rs331006999	-	-1	HGNC	HGNC:7137	A2	-
1:1583483-1583483	T	intron_variant	MODIFIER	AFDN	ENSSSCG00000004018	Transcript	ENSSSCT00000039396	protein_coding	-	30/30	-	-	-	-	-	rs331006999	-	-1	HGNC	HGNC:7137	P5	-
1:1583483-1583483	T	downstream_gene_variant	MODIFIER	AFDN	ENSSSCG00000004018	Transcript	ENSSSCT00000043070	protein_coding	-	-	-	-	-	-	-	rs331006999	529	-1	HGNC	HGNC:7137	A2	-
1:1583483-1583483	T	intron_variant	MODIFIER	AFDN	ENSSSCG00000004018	Transcript	ENSSSCT00000051253	protein_coding	-	28/28	-	-	-	-	-	rs331006999	-	-1	HGNC	HGNC:7137	A2	-
1:1583752-1583752	C	intron_variant	MODIFIER	AFDN	ENSSSCG00000004018	Transcript	ENSSSCT00000004443	protein_coding	-	30/30	-	-	-	-	-	rs343205727	-	-1	HGNC	HGNC:7137	A2	-
1:1583752-1583752	C	intron_variant	MODIFIER	AFDN	ENSSSCG00000004018	Transcript	ENSSSCT00000039396	protein_coding	-	30/30	-	-	-	-	-	rs343205727	-	-1	HGNC	HGNC:7137	P5	-
1:1583752-1583752	C	downstream_gene_variant	MODIFIER	AFDN	ENSSSCG00000004018	Transcript	ENSSSCT00000043070	protein_coding	-	-	-	-	-	-	-	rs343205727	260	-1	HGNC	HGNC:7137	A2	-
1:1583752-1583752	C	intron_variant	MODIFIER	AFDN	ENSSSCG00000004018	Transcript	ENSSSCT00000051253	protein_coding	-	28/28	-	-	-	-	-	rs343205727	-	-1	HGNC	HGNC:7137	A2	-
1:1587235-1587235	T	intron_variant	MODIFIER	AFDN	ENSSSCG00000004018	Transcript	ENSSSCT00000004443	protein_coding	-	26/30	-	-	-	-	-	rs343841372	-	-1	HGNC	HGNC:7137	A2	-
1:1587235-1587235	T	intron_variant	MODIFIER	AFDN	ENSSSCG00000004018	Transcript	ENSSSCT00000039396	protein_coding	-	26/30	-	-	-	-	-	rs343841372	-	-1	HGNC	HGNC:7137	P5	-
1:1587235-1587235	T	intron_variant	MODIFIER	AFDN	ENSSSCG00000004018	Transcript	ENSSSCT00000043070	protein_coding	-	25/28	-	-	-	-	-	rs343841372	-	-1	HGNC	HGNC:7137	A2	-
1:1587235-1587235	T	intron_variant	MODIFIER	AFDN	ENSSSCG00000004018	Transcript	ENSSSCT00000051253	protein_coding	-	24/28	-	-	-	-	-	rs343841372	-	-1	HGNC	HGNC:7137	A2	-
1:1587565-1587572	TTT	intron_variant	MODIFIER	AFDN	ENSSSCG00000004018	Transcript	ENSSSCT00000004443	protein_coding	-	26/30	-	-	-	-	-	rs790026244	-	-1	HGNC	HGNC:7137	A2	-
1:1587565-1587572	TTT	intron_variant	MODIFIER	AFDN	ENSSSCG00000004018	Transcript	ENSSSCT00000039396	protein_coding	-	26/30	-	-	-	-	-	rs790026244	-	-1	HGNC	HGNC:7137	P5	-
1:1587565-1587572	TTT	intron_variant	MODIFIER	AFDN	ENSSSCG00000004018	Transcript	ENSSSCT00000043070	protein_coding	-	25/28	-	-	-	-	-	rs790026244	-	-1	HGNC	HGNC:7137	A2	-
1:1587565-1587572	TTT	intron_variant	MODIFIER	AFDN	ENSSSCG00000004018	Transcript	ENSSSCT00000051253	protein_coding	-	24/28	-	-	-	-	-	rs790026244	-	-1	HGNC	HGNC:7137	A2	-
1:1642794-1642794	T	intron_variant	MODIFIER	AFDN	ENSSSCG00000004018	Transcript	ENSSSCT00000004443	protein_coding	-	5/30	-	-	-	-	-	rs334004019	-	-1	HGNC	HGNC:7137	A2	-
1:1642794-1642794	T	intron_variant	MODIFIER	AFDN	ENSSSCG00000004018	Transcript	ENSSSCT00000039396	protein_coding	-	5/30	-	-	-	-	-	rs334004019	-	-1	HGNC	HGNC:7137	P5	-
1:1642794-1642794	T	intron_variant	MODIFIER	AFDN	ENSSSCG00000004018	Transcript	ENSSSCT00000043070	protein_coding	-	5/28	-	-	-	-	-	rs334004019	-	-1	HGNC	HGNC:7137	A2	-
1:1642794-1642794	T	intron_variant	MODIFIER	AFDN	ENSSSCG00000004018	Transcript	ENSSSCT00000051253	protein_coding	-	5/28	-	-	-	-	-	rs334004019	-	-1	HGNC	HGNC:7137	A2	-
1:1642833-1642833	A	intron_variant	MODIFIER	AFDN	ENSSSCG00000004018	Transcript	ENSSSCT00000004443	protein_coding	-	5/30	-	-	-	-	-	rs328392432	-	-1	HGNC	HGNC:7137	A2	-
1:1642833-1642833	A	intron_variant	MODIFIER	AFDN	ENSSSCG00000004018	Transcript	ENSSSCT00000039396	protein_coding	-	5/30	-	-	-	-	-	rs328392432	-	-1	HGNC	HGNC:7137	P5	-
1:1642833-1642833	A	intron_variant	MODIFIER	AFDN	ENSSSCG00000004018	Transcript	ENSSSCT00000043070	protein_coding	-	5/28	-	-	-	-	-	rs328392432	-	-1	HGNC	HGNC:7137	A2	-
1:1642833-1642833	A	intron_variant	MODIFIER	AFDN	ENSSSCG00000004018	Transcript	ENSSSCT00000051253	protein_coding	-	5/28	-	-	-	-	-	rs328392432	-	-1	HGNC	HGNC:7137	A2	-
1:1642855-1642855	T	intron_variant	MODIFIER	AFDN	ENSSSCG00000004018	Transcript	ENSSSCT00000004443	protein_coding	-	5/30	-	-	-	-	-	rs337047573	-	-1	HGNC	HGNC:7137	A2	-
1:1642855-1642855	T	intron_variant	MODIFIER	AFDN	ENSSSCG00000004018	Transcript	ENSSSCT00000039396	protein_coding	-	5/30	-	-	-	-	-	rs337047573	-	-1	HGNC	HGNC:7137	P5	-
1:1642855-1642855	T	intron_variant	MODIFIER	AFDN	ENSSSCG00000004018	Transcript	ENSSSCT00000043070	protein_coding	-	5/28	-	-	-	-	-	rs337047573	-	-1	HGNC	HGNC:7137	A2	-
1:1642855-1642855	T	intron_variant	MODIFIER	AFDN	ENSSSCG00000004018	Transcript	ENSSSCT00000051253	protein_coding	-	5/28	-	-	-	-	-	rs337047573	-	-1	HGNC	HGNC:7137	A2	-
1:1643668-1643668	C	intron_variant	MODIFIER	AFDN	ENSSSCG00000004018	Transcript	ENSSSCT00000004443	protein_coding	-	5/30	-	-	-	-	-	rs338993208	-	-1	HGNC	HGNC:7137	A2	-
1:1643668-1643668	C	intron_variant	MODIFIER	AFDN	ENSSSCG00000004018	Transcript	ENSSSCT00000039396	protein_coding	-	5/30	-	-	-	-	-	rs338993208	-	-1	HGNC	HGNC:7137	P5	-
1:1643668-1643668	C	intron_variant	MODIFIER	AFDN	ENSSSCG00000004018	Transcript	ENSSSCT00000043070	protein_coding	-	5/28	-	-	-	-	-	rs338993208	-	-1	HGNC	HGNC:7137	A2	-
1:1643668-1643668	C	intron_variant	MODIFIER	AFDN	ENSSSCG00000004018	Transcript	ENSSSCT00000051253	protein_coding	-	5/28	-	-	-	-	-	rs338993208	-	-1	HGNC	HGNC:7137	A2	-
1:1703289-1703289	A	upstream_gene_variant	MODIFIER	AFDN	ENSSSCG00000004018	Transcript	ENSSSCT00000039396	protein_coding	-	-	-	-	-	-	-	rs334052091	4757	-1	HGNC	HGNC:7137	P5	-
1:1703289-1703289	A	upstream_gene_variant	MODIFIER	AFDN	ENSSSCG00000004018	Transcript	ENSSSCT00000051253	protein_coding	-	-	-	-	-	-	-	rs334052091	4757	-1	HGNC	HGNC:7137	A2	-
1:1725694-1725694	A	intergenic_variant	MODIFIER	-	-	-	-	-	-	-	-	-	-	-	-	rs339542160	-	-	-	-	-	-
1:1726775-1726775	G	intergenic_variant	MODIFIER	-	-	-	-	-	-	-	-	-	-	-	-	rs337056369	-	-	-	-	-	-
1:1726853-1726855	TTT	intergenic_variant	MODIFIER	-	-	-	-	-	-	-	-	-	-	-	-	rs1108630692,rs788842593	-	-	-	-	-	-
1:1727390-1727390	T	intergenic_variant	MODIFIER	-	-	-	-	-	-	-	-	-	-	-	-	rs339904349	-	-	-	-	-	-
1:1727694-1727694	C	intergenic_variant	MODIFIER	-	-	-	-	-	-	-	-	-	-	-	-	rs346338474	-	-	-	-	-	-
1:1938057-1938057	C	upstream_gene_variant	MODIFIER	UNC93A	ENSSSCG00000027404	Transcript	ENSSSCT00000004444	protein_coding	-	-	-	-	-	-	-	rs338570574	400	1	HGNC	HGNC:12570	P1	-
1:1938057-1938057	C	intron_variant	MODIFIER	UNC93A	ENSSSCG00000027404	Transcript	ENSSSCT00000023133	protein_coding	-	1/8	-	-	-	-	-	rs338570574	-	1	HGNC	HGNC:12570	P1	-
1:1938057-1938057	C	5_prime_UTR_variant	MODIFIER	UNC93A	ENSSSCG00000027404	Transcript	ENSSSCT00000048825	protein_coding	1/8	-	91	-	-	-	-	rs338570574	-	1	HGNC	HGNC:12570	P1	-
1:1938057-1938057	C	intron_variant	MODIFIER	UNC93A	ENSSSCG00000027404	Transcript	ENSSSCT00000060870	protein_coding	-	1/8	-	-	-	-	-	rs338570574	-	1	HGNC	HGNC:12570	P1	-
1:1951215-1951215	T	intron_variant	MODIFIER	UNC93A	ENSSSCG00000027404	Transcript	ENSSSCT00000004444	protein_coding	-	7/8	-	-	-	-	-	rs81350617	-	1	HGNC	HGNC:12570	P1	-
1:1951215-1951215	T	intron_variant	MODIFIER	UNC93A	ENSSSCG00000027404	Transcript	ENSSSCT00000023133	protein_coding	-	7/8	-	-	-	-	-	rs81350617	-	1	HGNC	HGNC:12570	P1	-
1:1951215-1951215	T	intron_variant	MODIFIER	UNC93A	ENSSSCG00000027404	Transcript	ENSSSCT00000048825	protein_coding	-	6/7	-	-	-	-	-	rs81350617	-	1	HGNC	HGNC:12570	P1	-
1:1951215-1951215	T	intron_variant	MODIFIER	UNC93A	ENSSSCG00000027404	Transcript	ENSSSCT00000059154	protein_coding	-	6/7	-	-	-	-	-	rs81350617	-	1	HGNC	HGNC:12570	-	-
1:1951215-1951215	T	intron_variant	MODIFIER	UNC93A	ENSSSCG00000027404	Transcript	ENSSSCT00000060870	protein_coding	-	7/8	-	-	-	-	-	rs81350617	-	1	HGNC	HGNC:12570	P1	-
1:1951219-1951219	G	intron_variant	MODIFIER	UNC93A	ENSSSCG00000027404	Transcript	ENSSSCT00000004444	protein_coding	-	7/8	-	-	-	-	-	rs709704243	-	1	HGNC	HGNC:12570	P1	-
1:1951219-1951219	G	intron_variant	MODIFIER	UNC93A	ENSSSCG00000027404	Transcript	ENSSSCT00000023133	protein_coding	-	7/8	-	-	-	-	-	rs709704243	-	1	HGNC	HGNC:12570	P1	-
1:1951219-1951219	G	intron_variant	MODIFIER	UNC93A	ENSSSCG00000027404	Transcript	ENSSSCT00000048825	protein_coding	-	6/7	-	-	-	-	-	rs709704243	-	1	HGNC	HGNC:12570	P1	-
1:1951219-1951219	G	intron_variant	MODIFIER	UNC93A	ENSSSCG00000027404	Transcript	ENSSSCT00000059154	protein_coding	-	6/7	-	-	-	-	-	rs709704243	-	1	HGNC	HGNC:12570	-	-
1:1951219-1951219	G	intron_variant	MODIFIER	UNC93A	ENSSSCG00000027404	Transcript	ENSSSCT00000060870	protein_coding	-	7/8	-	-	-	-	-	rs709704243	-	1	HGNC	HGNC:12570	P1	-
1:1951221-1951221	A	intron_variant	MODIFIER	UNC93A	ENSSSCG00000027404	Transcript	ENSSSCT00000004444	protein_coding	-	7/8	-	-	-	-	-	rs695641843	-	1	HGNC	HGNC:12570	P1	-
1:1951221-1951221	A	intron_variant	MODIFIER	UNC93A	ENSSSCG00000027404	Transcript	ENSSSCT00000023133	protein_coding	-	7/8	-	-	-	-	-	rs695641843	-	1	HGNC	HGNC:12570	P1	-
1:1951221-1951221	A	intron_variant	MODIFIER	UNC93A	ENSSSCG00000027404	Transcript	ENSSSCT00000048825	protein_coding	-	6/7	-	-	-	-	-	rs695641843	-	1	HGNC	HGNC:12570	P1	-
1:1951221-1951221	A	intron_variant	MODIFIER	UNC93A	ENSSSCG00000027404	Transcript	ENSSSCT00000059154	protein_coding	-	6/7	-	-	-	-	-	rs695641843	-	1	HGNC	HGNC:12570	-	-
1:1951221-1951221	A	intron_variant	MODIFIER	UNC93A	ENSSSCG00000027404	Transcript	ENSSSCT00000060870	protein_coding	-	7/8	-	-	-	-	-	rs695641843	-	1	HGNC	HGNC:12570	P1	-
1:1953793-1953802	TTTTTTTT	intron_variant	MODIFIER	UNC93A	ENSSSCG00000027404	Transcript	ENSSSCT00000004444	protein_coding	-	8/8	-	-	-	-	-	rs692499773,rs787450049	-	1	HGNC	HGNC:12570	P1	-
1:1953793-1953802	TTTTTTTT	intron_variant	MODIFIER	UNC93A	ENSSSCG00000027404	Transcript	ENSSSCT00000023133	protein_coding	-	8/8	-	-	-	-	-	rs692499773,rs787450049	-	1	HGNC	HGNC:12570	P1	-
1:1953793-1953802	TTTTTTTT	intron_variant	MODIFIER	UNC93A	ENSSSCG00000027404	Transcript	ENSSSCT00000048825	protein_coding	-	7/7	-	-	-	-	-	rs692499773,rs787450049	-	1	HGNC	HGNC:12570	P1	-
1:1953793-1953802	TTTTTTTT	intron_variant	MODIFIER	UNC93A	ENSSSCG00000027404	Transcript	ENSSSCT00000059154	protein_coding	-	7/7	-	-	-	-	-	rs692499773,rs787450049	-	1	HGNC	HGNC:12570	-	-
1:1953793-1953802	TTTTTTTT	intron_variant	MODIFIER	UNC93A	ENSSSCG00000027404	Transcript	ENSSSCT00000060870	protein_coding	-	8/8	-	-	-	-	-	rs692499773,rs787450049	-	1	HGNC	HGNC:12570	P1	-
1:1953843-1953843	T	intron_variant	MODIFIER	UNC93A	ENSSSCG00000027404	Transcript	ENSSSCT00000004444	protein_coding	-	8/8	-	-	-	-	-	rs337683082	-	1	HGNC	HGNC:12570	P1	-
1:1953843-1953843	T	intron_variant	MODIFIER	UNC93A	ENSSSCG00000027404	Transcript	ENSSSCT00000023133	protein_coding	-	8/8	-	-	-	-	-	rs337683082	-	1	HGNC	HGNC:12570	P1	-
1:1953843-1953843	T	intron_variant	MODIFIER	UNC93A	ENSSSCG00000027404	Transcript	ENSSSCT00000048825	protein_coding	-	7/7	-	-	-	-	-	rs337683082	-	1	HGNC	HGNC:12570	P1	-
1:1953843-1953843	T	intron_variant	MODIFIER	UNC93A	ENSSSCG00000027404	Transcript	ENSSSCT00000059154	protein_coding	-	7/7	-	-	-	-	-	rs337683082	-	1	HGNC	HGNC:12570	-	-
1:1953843-1953843	T	intron_variant	MODIFIER	UNC93A	ENSSSCG00000027404	Transcript	ENSSSCT00000060870	protein_coding	-	8/8	-	-	-	-	-	rs337683082	-	1	HGNC	HGNC:12570	P1	-
1:1954100-1954100	A	intron_variant	MODIFIER	UNC93A	ENSSSCG00000027404	Transcript	ENSSSCT00000004444	protein_coding	-	8/8	-	-	-	-	-	rs343277715	-	1	HGNC	HGNC:12570	P1	-
1:1954100-1954100	A	intron_variant	MODIFIER	UNC93A	ENSSSCG00000027404	Transcript	ENSSSCT00000023133	protein_coding	-	8/8	-	-	-	-	-	rs343277715	-	1	HGNC	HGNC:12570	P1	-
1:1954100-1954100	A	intron_variant	MODIFIER	UNC93A	ENSSSCG00000027404	Transcript	ENSSSCT00000048825	protein_coding	-	7/7	-	-	-	-	-	rs343277715	-	1	HGNC	HGNC:12570	P1	-
1:1954100-1954100	A	intron_variant	MODIFIER	UNC93A	ENSSSCG00000027404	Transcript	ENSSSCT00000059154	protein_coding	-	7/7	-	-	-	-	-	rs343277715	-	1	HGNC	HGNC:12570	-	-
1:1954100-1954100	A	intron_variant	MODIFIER	UNC93A	ENSSSCG00000027404	Transcript	ENSSSCT00000060870	protein_coding	-	8/8	-	-	-	-	-	rs343277715	-	1	HGNC	HGNC:12570	P1	-
1:1964201-1964201	T	intergenic_variant	MODIFIER	-	-	-	-	-	-	-	-	-	-	-	-	rs1112683385	-	-	-	-	-	-
1:1964318-1964318	G	intergenic_variant	MODIFIER	-	-	-	-	-	-	-	-	-	-	-	-	rs1108752794	-	-	-	-	-	-
1:1964382-1964382	C	intergenic_variant	MODIFIER	-	-	-	-	-	-	-	-	-	-	-	-	rs1109819344	-	-	-	-	-	-
1:1973487-1973487	C	upstream_gene_variant	MODIFIER	-	ENSSSCG00000022580	Transcript	ENSSSCT00000028127	protein_coding	-	-	-	-	-	-	-	rs1111961340	1078	1	-	-	P1	-
1:1973517-1973517	G	upstream_gene_variant	MODIFIER	-	ENSSSCG00000022580	Transcript	ENSSSCT00000028127	protein_coding	-	-	-	-	-	-	-	rs1112804462	1048	1	-	-	P1	-
1:1973685-1973685	C	upstream_gene_variant	MODIFIER	-	ENSSSCG00000022580	Transcript	ENSSSCT00000028127	protein_coding	-	-	-	-	-	-	-	rs81271577	880	1	-	-	P1	-
1:1973697-1973697	C	upstream_gene_variant	MODIFIER	-	ENSSSCG00000022580	Transcript	ENSSSCT00000028127	protein_coding	-	-	-	-	-	-	-	rs81271578	868	1	-	-	P1	-
1:1973703-1973703	T	upstream_gene_variant	MODIFIER	-	ENSSSCG00000022580	Transcript	ENSSSCT00000028127	protein_coding	-	-	-	-	-	-	-	rs81271580	862	1	-	-	P1	-
1:1973711-1973711	A	upstream_gene_variant	MODIFIER	-	ENSSSCG00000022580	Transcript	ENSSSCT00000028127	protein_coding	-	-	-	-	-	-	-	rs81271581	854	1	-	-	P1	-
1:1973721-1973721	C	upstream_gene_variant	MODIFIER	-	ENSSSCG00000022580	Transcript	ENSSSCT00000028127	protein_coding	-	-	-	-	-	-	-	rs1109847147	844	1	-	-	P1	-
1:1973727-1973727	G	upstream_gene_variant	MODIFIER	-	ENSSSCG00000022580	Transcript	ENSSSCT00000028127	protein_coding	-	-	-	-	-	-	-	rs1109253679	838	1	-	-	P1	-
1:1973756-1973756	C	upstream_gene_variant	MODIFIER	-	ENSSSCG00000022580	Transcript	ENSSSCT00000028127	protein_coding	-	-	-	-	-	-	-	rs1107803495	809	1	-	-	P1	-
1:1974133-1974133	G	upstream_gene_variant	MODIFIER	-	ENSSSCG00000022580	Transcript	ENSSSCT00000028127	protein_coding	-	-	-	-	-	-	-	rs1112525281	432	1	-	-	P1	-
1:1974289-1974289	A	upstream_gene_variant	MODIFIER	-	ENSSSCG00000022580	Transcript	ENSSSCT00000028127	protein_coding	-	-	-	-	-	-	-	-	276	1	-	-	P1	-
1:1976216-1976216	C	downstream_gene_variant	MODIFIER	-	ENSSSCG00000022580	Transcript	ENSSSCT00000028127	protein_coding	-	-	-	-	-	-	-	rs1113780477	67	1	-	-	P1	-
1:1976951-1976951	A	downstream_gene_variant	MODIFIER	-	ENSSSCG00000022580	Transcript	ENSSSCT00000028127	protein_coding	-	-	-	-	-	-	-	rs1111487035	802	1	-	-	P1	-
1:1976951-1976951	A	downstream_gene_variant	MODIFIER	-	ENSSSCG00000032403	Transcript	ENSSSCT00000058461	protein_coding	-	-	-	-	-	-	-	rs1111487035	5000	-1	-	-	P1	-
1:1977013-1977013	A	downstream_gene_variant	MODIFIER	-	ENSSSCG00000022580	Transcript	ENSSSCT00000028127	protein_coding	-	-	-	-	-	-	-	rs1109380773	864	1	-	-	P1	-
1:1977013-1977013	A	downstream_gene_variant	MODIFIER	-	ENSSSCG00000032403	Transcript	ENSSSCT00000058461	protein_coding	-	-	-	-	-	-	-	rs1109380773	4938	-1	-	-	P1	-
1:1977374-1977374	G	downstream_gene_variant	MODIFIER	-	ENSSSCG00000022580	Transcript	ENSSSCT00000028127	protein_coding	-	-	-	-	-	-	-	rs1113337497	1225	1	-	-	P1	-
1:1977374-1977374	G	downstream_gene_variant	MODIFIER	-	ENSSSCG00000032403	Transcript	ENSSSCT00000058461	protein_coding	-	-	-	-	-	-	-	rs1113337497	4577	-1	-	-	P1	-
1:1977495-1977495	T	downstream_gene_variant	MODIFIER	-	ENSSSCG00000022580	Transcript	ENSSSCT00000028127	protein_coding	-	-	-	-	-	-	-	rs1110292368	1346	1	-	-	P1	-
1:1977495-1977495	T	downstream_gene_variant	MODIFIER	-	ENSSSCG00000032403	Transcript	ENSSSCT00000058461	protein_coding	-	-	-	-	-	-	-	rs1110292368	4456	-1	-	-	P1	-
1:1977986-1977986	A	downstream_gene_variant	MODIFIER	-	ENSSSCG00000022580	Transcript	ENSSSCT00000028127	protein_coding	-	-	-	-	-	-	-	-	1837	1	-	-	P1	-
1:1977986-1977986	A	downstream_gene_variant	MODIFIER	-	ENSSSCG00000032403	Transcript	ENSSSCT00000058461	protein_coding	-	-	-	-	-	-	-	-	3965	-1	-	-	P1	-
1:1978693-1978693	T	downstream_gene_variant	MODIFIER	-	ENSSSCG00000022580	Transcript	ENSSSCT00000028127	protein_coding	-	-	-	-	-	-	-	-	2544	1	-	-	P1	-
1:1978693-1978693	T	downstream_gene_variant	MODIFIER	-	ENSSSCG00000032403	Transcript	ENSSSCT00000058461	protein_coding	-	-	-	-	-	-	-	-	3258	-1	-	-	P1	-
1:1979451-1979451	T	downstream_gene_variant	MODIFIER	-	ENSSSCG00000022580	Transcript	ENSSSCT00000028127	protein_coding	-	-	-	-	-	-	-	-	3302	1	-	-	P1	-
1:1979451-1979451	T	downstream_gene_variant	MODIFIER	-	ENSSSCG00000032403	Transcript	ENSSSCT00000058461	protein_coding	-	-	-	-	-	-	-	-	2500	-1	-	-	P1	-
1:1979854-1979854	A	downstream_gene_variant	MODIFIER	-	ENSSSCG00000022580	Transcript	ENSSSCT00000028127	protein_coding	-	-	-	-	-	-	-	-	3705	1	-	-	P1	-
1:1979854-1979854	A	downstream_gene_variant	MODIFIER	-	ENSSSCG00000032403	Transcript	ENSSSCT00000058461	protein_coding	-	-	-	-	-	-	-	-	2097	-1	-	-	P1	-
1:1986285-1986285	C	missense_variant	MODERATE	-	ENSSSCG00000032403	Transcript	ENSSSCT00000058461	protein_coding	6/6	-	836	835	279	R/G	Agg/Ggg	rs1111795206	-	-1	-	-	P1	deleterious_low_confidence(0)
1:1997376-1997376	T	upstream_gene_variant	MODIFIER	-	ENSSSCG00000032403	Transcript	ENSSSCT00000058461	protein_coding	-	-	-	-	-	-	-	rs1112934977	1263	-1	-	-	P1	-
1:1997436-1997436	A	upstream_gene_variant	MODIFIER	-	ENSSSCG00000032403	Transcript	ENSSSCT00000058461	protein_coding	-	-	-	-	-	-	-	rs1112011817	1323	-1	-	-	P1	-
1:1997438-1997438	T	upstream_gene_variant	MODIFIER	-	ENSSSCG00000032403	Transcript	ENSSSCT00000058461	protein_coding	-	-	-	-	-	-	-	rs1107432433	1325	-1	-	-	P1	-
1:1997488-1997488	A	upstream_gene_variant	MODIFIER	-	ENSSSCG00000032403	Transcript	ENSSSCT00000058461	protein_coding	-	-	-	-	-	-	-	rs1109712421	1375	-1	-	-	P1	-
1:2153185-2153185	C	synonymous_variant	LOW	-	ENSSSCG00000004024	Transcript	ENSSSCT00000004450	protein_coding	3/9	-	123	123	41	S	agT/agC	rs335984605	-	1	-	-	A2	-
1:2153185-2153185	C	synonymous_variant	LOW	-	ENSSSCG00000004024	Transcript	ENSSSCT00000044112	protein_coding	5/10	-	1754	102	34	S	agT/agC	rs335984605	-	1	-	-	P5	-
1:2153185-2153185	C	synonymous_variant	LOW	-	ENSSSCG00000004024	Transcript	ENSSSCT00000046761	protein_coding	3/7	-	239	102	34	S	agT/agC	rs335984605	-	1	-	-	-	-
1:2153185-2153185	C	synonymous_variant	LOW	-	ENSSSCG00000004024	Transcript	ENSSSCT00000064255	protein_coding	3/8	-	239	102	34	S	agT/agC	rs335984605	-	1	-	-	P5	-
1:2153185-2153185	C	synonymous_variant	LOW	-	ENSSSCG00000004024	Transcript	ENSSSCT00000064938	protein_coding	5/9	-	408	102	34	S	agT/agC	rs335984605	-	1	-	-	-	-
1:2155893-2155893	G	synonymous_variant	LOW	-	ENSSSCG00000004024	Transcript	ENSSSCT00000004450	protein_coding	4/9	-	216	216	72	S	tcA/tcG	rs1110323359	-	1	-	-	A2	-
1:2155893-2155893	G	synonymous_variant	LOW	-	ENSSSCG00000004024	Transcript	ENSSSCT00000044112	protein_coding	6/10	-	1847	195	65	S	tcA/tcG	rs1110323359	-	1	-	-	P5	-
1:2155893-2155893	G	synonymous_variant	LOW	-	ENSSSCG00000004024	Transcript	ENSSSCT00000046761	protein_coding	4/7	-	332	195	65	S	tcA/tcG	rs1110323359	-	1	-	-	-	-
1:2155893-2155893	G	synonymous_variant	LOW	-	ENSSSCG00000004024	Transcript	ENSSSCT00000064255	protein_coding	4/8	-	332	195	65	S	tcA/tcG	rs1110323359	-	1	-	-	P5	-
1:2155893-2155893	G	synonymous_variant	LOW	-	ENSSSCG00000004024	Transcript	ENSSSCT00000064938	protein_coding	6/9	-	501	195	65	S	tcA/tcG	rs1110323359	-	1	-	-	-	-
1:2209880-2209880	G	intron_variant	MODIFIER	RPS6KA2	ENSSSCG00000004022	Transcript	ENSSSCT00000049529	protein_coding	-	2/22	-	-	-	-	-	rs334110796	-	1	HGNC	HGNC:10431	A2	-
1:2211005-2211005	T	intron_variant	MODIFIER	RPS6KA2	ENSSSCG00000004022	Transcript	ENSSSCT00000049529	protein_coding	-	2/22	-	-	-	-	-	rs320996199	-	1	HGNC	HGNC:10431	A2	-
1:2211740-2211740	A	intron_variant	MODIFIER	RPS6KA2	ENSSSCG00000004022	Transcript	ENSSSCT00000049529	protein_coding	-	2/22	-	-	-	-	-	rs327708236	-	1	HGNC	HGNC:10431	A2	-
1:2240103-2240103	C	intron_variant	MODIFIER	RPS6KA2	ENSSSCG00000004022	Transcript	ENSSSCT00000049529	protein_coding	-	2/22	-	-	-	-	-	rs322651569	-	1	HGNC	HGNC:10431	A2	-
1:2240206-2240206	A	intron_variant	MODIFIER	RPS6KA2	ENSSSCG00000004022	Transcript	ENSSSCT00000049529	protein_coding	-	2/22	-	-	-	-	-	rs344146145	-	1	HGNC	HGNC:10431	A2	-
1:2240879-2240879	A	intron_variant	MODIFIER	RPS6KA2	ENSSSCG00000004022	Transcript	ENSSSCT00000049529	protein_coding	-	2/22	-	-	-	-	-	rs324292429	-	1	HGNC	HGNC:10431	A2	-
1:2549838-2549838	G	intron_variant	MODIFIER	MPC1	ENSSSCG00000032916	Transcript	ENSSSCT00000064731	protein_coding	-	2/4	-	-	-	-	-	rs342714018	-	1	HGNC	HGNC:21606	P1	-
1:2549850-2549850	A	intron_variant	MODIFIER	MPC1	ENSSSCG00000032916	Transcript	ENSSSCT00000064731	protein_coding	-	2/4	-	-	-	-	-	rs81350022	-	1	HGNC	HGNC:21606	P1	-
1:2550218-2550218	G	intron_variant	MODIFIER	MPC1	ENSSSCG00000032916	Transcript	ENSSSCT00000064731	protein_coding	-	2/4	-	-	-	-	-	rs329689898	-	1	HGNC	HGNC:21606	P1	-
1:2604560-2604560	T	downstream_gene_variant	MODIFIER	PRR18	ENSSSCG00000004021	Transcript	ENSSSCT00000004446	protein_coding	-	-	-	-	-	-	-	rs345212642	2294	1	HGNC	HGNC:28574	P1	-
1:2604560-2604560	T	upstream_gene_variant	MODIFIER	-	ENSSSCG00000036759	Transcript	ENSSSCT00000057225	lincRNA	-	-	-	-	-	-	-	rs345212642	4067	1	-	-	-	-
1:2744786-2744786	T	intergenic_variant	MODIFIER	-	-	-	-	-	-	-	-	-	-	-	-	-	-	-	-	-	-	-
1:2744791-2744791	T	intergenic_variant	MODIFIER	-	-	-	-	-	-	-	-	-	-	-	-	rs1112783295	-	-	-	-	-	-
1:2894476-2894476	G	intron_variant	MODIFIER	PDE10A	ENSSSCG00000004027	Transcript	ENSSSCT00000004453	protein_coding	-	1/20	-	-	-	-	-	-	-	1	HGNC	HGNC:8772	A2	-
1:2894476-2894476	G	downstream_gene_variant	MODIFIER	ssc-mir-9831	ENSSSCG00000034772	Transcript	ENSSSCT00000051543	miRNA	-	-	-	-	-	-	-	-	658	1	miRBase	-	-	-
1:2894534-2894534	T	intron_variant	MODIFIER	PDE10A	ENSSSCG00000004027	Transcript	ENSSSCT00000004453	protein_coding	-	1/20	-	-	-	-	-	-	-	1	HGNC	HGNC:8772	A2	-
1:2894534-2894534	T	downstream_gene_variant	MODIFIER	ssc-mir-9831	ENSSSCG00000034772	Transcript	ENSSSCT00000051543	miRNA	-	-	-	-	-	-	-	-	716	1	miRBase	-	-	-
1:2894671-2894671	T	intron_variant	MODIFIER	PDE10A	ENSSSCG00000004027	Transcript	ENSSSCT00000004453	protein_coding	-	1/20	-	-	-	-	-	-	-	1	HGNC	HGNC:8772	A2	-
1:2894671-2894671	T	downstream_gene_variant	MODIFIER	ssc-mir-9831	ENSSSCG00000034772	Transcript	ENSSSCT00000051543	miRNA	-	-	-	-	-	-	-	-	853	1	miRBase	-	-	-
1:2894672-2894672	G	intron_variant	MODIFIER	PDE10A	ENSSSCG00000004027	Transcript	ENSSSCT00000004453	protein_coding	-	1/20	-	-	-	-	-	rs1113498473	-	1	HGNC	HGNC:8772	A2	-
1:2894672-2894672	G	downstream_gene_variant	MODIFIER	ssc-mir-9831	ENSSSCG00000034772	Transcript	ENSSSCT00000051543	miRNA	-	-	-	-	-	-	-	rs1113498473	854	1	miRBase	-	-	-
1:2894714-2894714	T	intron_variant	MODIFIER	PDE10A	ENSSSCG00000004027	Transcript	ENSSSCT00000004453	protein_coding	-	1/20	-	-	-	-	-	-	-	1	HGNC	HGNC:8772	A2	-
1:2894714-2894714	T	downstream_gene_variant	MODIFIER	ssc-mir-9831	ENSSSCG00000034772	Transcript	ENSSSCT00000051543	miRNA	-	-	-	-	-	-	-	-	896	1	miRBase	-	-	-
1:2894739-2894739	C	intron_variant	MODIFIER	PDE10A	ENSSSCG00000004027	Transcript	ENSSSCT00000004453	protein_coding	-	1/20	-	-	-	-	-	rs321404949	-	1	HGNC	HGNC:8772	A2	-
1:2894739-2894739	C	downstream_gene_variant	MODIFIER	ssc-mir-9831	ENSSSCG00000034772	Transcript	ENSSSCT00000051543	miRNA	-	-	-	-	-	-	-	rs321404949	921	1	miRBase	-	-	-
1:2894767-2894767	A	intron_variant	MODIFIER	PDE10A	ENSSSCG00000004027	Transcript	ENSSSCT00000004453	protein_coding	-	1/20	-	-	-	-	-	-	-	1	HGNC	HGNC:8772	A2	-
1:2894767-2894767	A	downstream_gene_variant	MODIFIER	ssc-mir-9831	ENSSSCG00000034772	Transcript	ENSSSCT00000051543	miRNA	-	-	-	-	-	-	-	-	949	1	miRBase	-	-	-
1:2894774-2894774	G	intron_variant	MODIFIER	PDE10A	ENSSSCG00000004027	Transcript	ENSSSCT00000004453	protein_coding	-	1/20	-	-	-	-	-	-	-	1	HGNC	HGNC:8772	A2	-
1:2894774-2894774	G	downstream_gene_variant	MODIFIER	ssc-mir-9831	ENSSSCG00000034772	Transcript	ENSSSCT00000051543	miRNA	-	-	-	-	-	-	-	-	956	1	miRBase	-	-	-
1:2894801-2894801	G	intron_variant	MODIFIER	PDE10A	ENSSSCG00000004027	Transcript	ENSSSCT00000004453	protein_coding	-	1/20	-	-	-	-	-	-	-	1	HGNC	HGNC:8772	A2	-
1:2894801-2894801	G	downstream_gene_variant	MODIFIER	ssc-mir-9831	ENSSSCG00000034772	Transcript	ENSSSCT00000051543	miRNA	-	-	-	-	-	-	-	-	983	1	miRBase	-	-	-
1:2894809-2894809	C	intron_variant	MODIFIER	PDE10A	ENSSSCG00000004027	Transcript	ENSSSCT00000004453	protein_coding	-	1/20	-	-	-	-	-	-	-	1	HGNC	HGNC:8772	A2	-
1:2894809-2894809	C	downstream_gene_variant	MODIFIER	ssc-mir-9831	ENSSSCG00000034772	Transcript	ENSSSCT00000051543	miRNA	-	-	-	-	-	-	-	-	991	1	miRBase	-	-	-
1:2894821-2894821	G	intron_variant	MODIFIER	PDE10A	ENSSSCG00000004027	Transcript	ENSSSCT00000004453	protein_coding	-	1/20	-	-	-	-	-	rs696846076	-	1	HGNC	HGNC:8772	A2	-
1:2894821-2894821	G	downstream_gene_variant	MODIFIER	ssc-mir-9831	ENSSSCG00000034772	Transcript	ENSSSCT00000051543	miRNA	-	-	-	-	-	-	-	rs696846076	1003	1	miRBase	-	-	-
1:2894859-2894859	CTGG	intron_variant	MODIFIER	PDE10A	ENSSSCG00000004027	Transcript	ENSSSCT00000004453	protein_coding	-	1/20	-	-	-	-	-	-	-	1	HGNC	HGNC:8772	A2	-
1:2894859-2894859	CTGG	downstream_gene_variant	MODIFIER	ssc-mir-9831	ENSSSCG00000034772	Transcript	ENSSSCT00000051543	miRNA	-	-	-	-	-	-	-	-	1041	1	miRBase	-	-	-
1:2894878-2894879	-	intron_variant	MODIFIER	PDE10A	ENSSSCG00000004027	Transcript	ENSSSCT00000004453	protein_coding	-	1/20	-	-	-	-	-	-	-	1	HGNC	HGNC:8772	A2	-
1:2894878-2894879	-	downstream_gene_variant	MODIFIER	ssc-mir-9831	ENSSSCG00000034772	Transcript	ENSSSCT00000051543	miRNA	-	-	-	-	-	-	-	-	1061	1	miRBase	-	-	-
1:2894931-2894931	C	intron_variant	MODIFIER	PDE10A	ENSSSCG00000004027	Transcript	ENSSSCT00000004453	protein_coding	-	1/20	-	-	-	-	-	-	-	1	HGNC	HGNC:8772	A2	-
1:2894931-2894931	C	downstream_gene_variant	MODIFIER	ssc-mir-9831	ENSSSCG00000034772	Transcript	ENSSSCT00000051543	miRNA	-	-	-	-	-	-	-	-	1113	1	miRBase	-	-	-
1:3022365-3022365	G	intron_variant	MODIFIER	PDE10A	ENSSSCG00000004027	Transcript	ENSSSCT00000004453	protein_coding	-	1/20	-	-	-	-	-	rs344112488	-	1	HGNC	HGNC:8772	A2	-
1:3023949-3023953	GGGGG	intron_variant	MODIFIER	PDE10A	ENSSSCG00000004027	Transcript	ENSSSCT00000004453	protein_coding	-	1/20	-	-	-	-	-	-	-	1	HGNC	HGNC:8772	A2	-
1:3031612-3031612	C	intron_variant	MODIFIER	PDE10A	ENSSSCG00000004027	Transcript	ENSSSCT00000004453	protein_coding	-	1/20	-	-	-	-	-	rs330375608	-	1	HGNC	HGNC:8772	A2	-
1:3031937-3031937	T	intron_variant	MODIFIER	PDE10A	ENSSSCG00000004027	Transcript	ENSSSCT00000004453	protein_coding	-	1/20	-	-	-	-	-	rs344387180	-	1	HGNC	HGNC:8772	A2	-
1:3032078-3032078	G	intron_variant	MODIFIER	PDE10A	ENSSSCG00000004027	Transcript	ENSSSCT00000004453	protein_coding	-	1/20	-	-	-	-	-	rs333471253	-	1	HGNC	HGNC:8772	A2	-
1:3035859-3035859	C	intron_variant	MODIFIER	PDE10A	ENSSSCG00000004027	Transcript	ENSSSCT00000004453	protein_coding	-	1/20	-	-	-	-	-	rs336567279	-	1	HGNC	HGNC:8772	A2	-
1:3039606-3039606	C	intron_variant	MODIFIER	PDE10A	ENSSSCG00000004027	Transcript	ENSSSCT00000004453	protein_coding	-	1/20	-	-	-	-	-	rs80965486	-	1	HGNC	HGNC:8772	A2	-
1:3157834-3157834	C	intron_variant	MODIFIER	PDE10A	ENSSSCG00000004027	Transcript	ENSSSCT00000004453	protein_coding	-	2/20	-	-	-	-	-	rs331971744	-	1	HGNC	HGNC:8772	A2	-
1:3157834-3157834	C	intron_variant	MODIFIER	PDE10A	ENSSSCG00000004027	Transcript	ENSSSCT00000041923	protein_coding	-	1/18	-	-	-	-	-	rs331971744	-	1	HGNC	HGNC:8772	P5	-
1:3166815-3166815	T	intron_variant	MODIFIER	PDE10A	ENSSSCG00000004027	Transcript	ENSSSCT00000004453	protein_coding	-	2/20	-	-	-	-	-	-	-	1	HGNC	HGNC:8772	A2	-
1:3166815-3166815	T	intron_variant	MODIFIER	PDE10A	ENSSSCG00000004027	Transcript	ENSSSCT00000041923	protein_coding	-	1/18	-	-	-	-	-	-	-	1	HGNC	HGNC:8772	P5	-
1:3169390-3169390	T	intron_variant	MODIFIER	PDE10A	ENSSSCG00000004027	Transcript	ENSSSCT00000004453	protein_coding	-	2/20	-	-	-	-	-	-	-	1	HGNC	HGNC:8772	A2	-
1:3169390-3169390	T	intron_variant	MODIFIER	PDE10A	ENSSSCG00000004027	Transcript	ENSSSCT00000041923	protein_coding	-	1/18	-	-	-	-	-	-	-	1	HGNC	HGNC:8772	P5	-
1:3178973-3178973	G	intron_variant	MODIFIER	PDE10A	ENSSSCG00000004027	Transcript	ENSSSCT00000004453	protein_coding	-	2/20	-	-	-	-	-	rs339228585	-	1	HGNC	HGNC:8772	A2	-
1:3178973-3178973	G	intron_variant	MODIFIER	PDE10A	ENSSSCG00000004027	Transcript	ENSSSCT00000041923	protein_coding	-	1/18	-	-	-	-	-	rs339228585	-	1	HGNC	HGNC:8772	P5	-
1:3190477-3190477	G	intron_variant	MODIFIER	PDE10A	ENSSSCG00000004027	Transcript	ENSSSCT00000004453	protein_coding	-	2/20	-	-	-	-	-	rs320066979	-	1	HGNC	HGNC:8772	A2	-
1:3190477-3190477	G	intron_variant	MODIFIER	PDE10A	ENSSSCG00000004027	Transcript	ENSSSCT00000041923	protein_coding	-	1/18	-	-	-	-	-	rs320066979	-	1	HGNC	HGNC:8772	P5	-
1:3191918-3191921	TGTGT	intron_variant	MODIFIER	PDE10A	ENSSSCG00000004027	Transcript	ENSSSCT00000004453	protein_coding	-	2/20	-	-	-	-	-	-	-	1	HGNC	HGNC:8772	A2	-
1:3191918-3191921	TGTGT	intron_variant	MODIFIER	PDE10A	ENSSSCG00000004027	Transcript	ENSSSCT00000041923	protein_coding	-	1/18	-	-	-	-	-	-	-	1	HGNC	HGNC:8772	P5	-
1:3191964-3191964	T	intron_variant	MODIFIER	PDE10A	ENSSSCG00000004027	Transcript	ENSSSCT00000004453	protein_coding	-	2/20	-	-	-	-	-	-	-	1	HGNC	HGNC:8772	A2	-
1:3191964-3191964	T	intron_variant	MODIFIER	PDE10A	ENSSSCG00000004027	Transcript	ENSSSCT00000041923	protein_coding	-	1/18	-	-	-	-	-	-	-	1	HGNC	HGNC:8772	P5	-
1:3191968-3191968	A	intron_variant	MODIFIER	PDE10A	ENSSSCG00000004027	Transcript	ENSSSCT00000004453	protein_coding	-	2/20	-	-	-	-	-	-	-	1	HGNC	HGNC:8772	A2	-
1:3191968-3191968	A	intron_variant	MODIFIER	PDE10A	ENSSSCG00000004027	Transcript	ENSSSCT00000041923	protein_coding	-	1/18	-	-	-	-	-	-	-	1	HGNC	HGNC:8772	P5	-
1:3191999-3191999	G	intron_variant	MODIFIER	PDE10A	ENSSSCG00000004027	Transcript	ENSSSCT00000004453	protein_coding	-	2/20	-	-	-	-	-	-	-	1	HGNC	HGNC:8772	A2	-
1:3191999-3191999	G	intron_variant	MODIFIER	PDE10A	ENSSSCG00000004027	Transcript	ENSSSCT00000041923	protein_coding	-	1/18	-	-	-	-	-	-	-	1	HGNC	HGNC:8772	P5	-
1:3192000-3192000	C	intron_variant	MODIFIER	PDE10A	ENSSSCG00000004027	Transcript	ENSSSCT00000004453	protein_coding	-	2/20	-	-	-	-	-	-	-	1	HGNC	HGNC:8772	A2	-
1:3192000-3192000	C	intron_variant	MODIFIER	PDE10A	ENSSSCG00000004027	Transcript	ENSSSCT00000041923	protein_coding	-	1/18	-	-	-	-	-	-	-	1	HGNC	HGNC:8772	P5	-
1:3192052-3192052	G	intron_variant	MODIFIER	PDE10A	ENSSSCG00000004027	Transcript	ENSSSCT00000004453	protein_coding	-	2/20	-	-	-	-	-	-	-	1	HGNC	HGNC:8772	A2	-
1:3192052-3192052	G	intron_variant	MODIFIER	PDE10A	ENSSSCG00000004027	Transcript	ENSSSCT00000041923	protein_coding	-	1/18	-	-	-	-	-	-	-	1	HGNC	HGNC:8772	P5	-
1:3192053-3192053	C	intron_variant	MODIFIER	PDE10A	ENSSSCG00000004027	Transcript	ENSSSCT00000004453	protein_coding	-	2/20	-	-	-	-	-	-	-	1	HGNC	HGNC:8772	A2	-
1:3192053-3192053	C	intron_variant	MODIFIER	PDE10A	ENSSSCG00000004027	Transcript	ENSSSCT00000041923	protein_coding	-	1/18	-	-	-	-	-	-	-	1	HGNC	HGNC:8772	P5	-
1:3192070-3192070	A	intron_variant	MODIFIER	PDE10A	ENSSSCG00000004027	Transcript	ENSSSCT00000004453	protein_coding	-	2/20	-	-	-	-	-	-	-	1	HGNC	HGNC:8772	A2	-
1:3192070-3192070	A	intron_variant	MODIFIER	PDE10A	ENSSSCG00000004027	Transcript	ENSSSCT00000041923	protein_coding	-	1/18	-	-	-	-	-	-	-	1	HGNC	HGNC:8772	P5	-
1:3192079-3192079	G	intron_variant	MODIFIER	PDE10A	ENSSSCG00000004027	Transcript	ENSSSCT00000004453	protein_coding	-	2/20	-	-	-	-	-	-	-	1	HGNC	HGNC:8772	A2	-
1:3192079-3192079	G	intron_variant	MODIFIER	PDE10A	ENSSSCG00000004027	Transcript	ENSSSCT00000041923	protein_coding	-	1/18	-	-	-	-	-	-	-	1	HGNC	HGNC:8772	P5	-
1:3192183-3192183	T	intron_variant	MODIFIER	PDE10A	ENSSSCG00000004027	Transcript	ENSSSCT00000004453	protein_coding	-	2/20	-	-	-	-	-	-	-	1	HGNC	HGNC:8772	A2	-
1:3192183-3192183	T	intron_variant	MODIFIER	PDE10A	ENSSSCG00000004027	Transcript	ENSSSCT00000041923	protein_coding	-	1/18	-	-	-	-	-	-	-	1	HGNC	HGNC:8772	P5	-
1:3192189-3192189	G	intron_variant	MODIFIER	PDE10A	ENSSSCG00000004027	Transcript	ENSSSCT00000004453	protein_coding	-	2/20	-	-	-	-	-	-	-	1	HGNC	HGNC:8772	A2	-
1:3192189-3192189	G	intron_variant	MODIFIER	PDE10A	ENSSSCG00000004027	Transcript	ENSSSCT00000041923	protein_coding	-	1/18	-	-	-	-	-	-	-	1	HGNC	HGNC:8772	P5	-
1:3192421-3192421	C	intron_variant	MODIFIER	PDE10A	ENSSSCG00000004027	Transcript	ENSSSCT00000004453	protein_coding	-	2/20	-	-	-	-	-	-	-	1	HGNC	HGNC:8772	A2	-
1:3192421-3192421	C	intron_variant	MODIFIER	PDE10A	ENSSSCG00000004027	Transcript	ENSSSCT00000041923	protein_coding	-	1/18	-	-	-	-	-	-	-	1	HGNC	HGNC:8772	P5	-
1:3192666-3192666	T	intron_variant	MODIFIER	PDE10A	ENSSSCG00000004027	Transcript	ENSSSCT00000004453	protein_coding	-	2/20	-	-	-	-	-	-	-	1	HGNC	HGNC:8772	A2	-
1:3192666-3192666	T	intron_variant	MODIFIER	PDE10A	ENSSSCG00000004027	Transcript	ENSSSCT00000041923	protein_coding	-	1/18	-	-	-	-	-	-	-	1	HGNC	HGNC:8772	P5	-
1:3192672-3192672	G	intron_variant	MODIFIER	PDE10A	ENSSSCG00000004027	Transcript	ENSSSCT00000004453	protein_coding	-	2/20	-	-	-	-	-	-	-	1	HGNC	HGNC:8772	A2	-
1:3192672-3192672	G	intron_variant	MODIFIER	PDE10A	ENSSSCG00000004027	Transcript	ENSSSCT00000041923	protein_coding	-	1/18	-	-	-	-	-	-	-	1	HGNC	HGNC:8772	P5	-
1:3192711-3192711	T	intron_variant	MODIFIER	PDE10A	ENSSSCG00000004027	Transcript	ENSSSCT00000004453	protein_coding	-	2/20	-	-	-	-	-	-	-	1	HGNC	HGNC:8772	A2	-
1:3192711-3192711	T	intron_variant	MODIFIER	PDE10A	ENSSSCG00000004027	Transcript	ENSSSCT00000041923	protein_coding	-	1/18	-	-	-	-	-	-	-	1	HGNC	HGNC:8772	P5	-
1:3193182-3193182	C	intron_variant	MODIFIER	PDE10A	ENSSSCG00000004027	Transcript	ENSSSCT00000004453	protein_coding	-	2/20	-	-	-	-	-	-	-	1	HGNC	HGNC:8772	A2	-
1:3193182-3193182	C	intron_variant	MODIFIER	PDE10A	ENSSSCG00000004027	Transcript	ENSSSCT00000041923	protein_coding	-	1/18	-	-	-	-	-	-	-	1	HGNC	HGNC:8772	P5	-
1:3193206-3193208	TTGTCTT	intron_variant	MODIFIER	PDE10A	ENSSSCG00000004027	Transcript	ENSSSCT00000004453	protein_coding	-	2/20	-	-	-	-	-	-	-	1	HGNC	HGNC:8772	A2	-
1:3193206-3193208	TTGTCTT	intron_variant	MODIFIER	PDE10A	ENSSSCG00000004027	Transcript	ENSSSCT00000041923	protein_coding	-	1/18	-	-	-	-	-	-	-	1	HGNC	HGNC:8772	P5	-
1:3193344-3193344	G	intron_variant	MODIFIER	PDE10A	ENSSSCG00000004027	Transcript	ENSSSCT00000004453	protein_coding	-	2/20	-	-	-	-	-	-	-	1	HGNC	HGNC:8772	A2	-
1:3193344-3193344	G	intron_variant	MODIFIER	PDE10A	ENSSSCG00000004027	Transcript	ENSSSCT00000041923	protein_coding	-	1/18	-	-	-	-	-	-	-	1	HGNC	HGNC:8772	P5	-
1:3193397-3193397	A	intron_variant	MODIFIER	PDE10A	ENSSSCG00000004027	Transcript	ENSSSCT00000004453	protein_coding	-	2/20	-	-	-	-	-	-	-	1	HGNC	HGNC:8772	A2	-
1:3193397-3193397	A	intron_variant	MODIFIER	PDE10A	ENSSSCG00000004027	Transcript	ENSSSCT00000041923	protein_coding	-	1/18	-	-	-	-	-	-	-	1	HGNC	HGNC:8772	P5	-
1:3193411-3193411	C	intron_variant	MODIFIER	PDE10A	ENSSSCG00000004027	Transcript	ENSSSCT00000004453	protein_coding	-	2/20	-	-	-	-	-	-	-	1	HGNC	HGNC:8772	A2	-
1:3193411-3193411	C	intron_variant	MODIFIER	PDE10A	ENSSSCG00000004027	Transcript	ENSSSCT00000041923	protein_coding	-	1/18	-	-	-	-	-	-	-	1	HGNC	HGNC:8772	P5	-
1:3193542-3193542	G	intron_variant	MODIFIER	PDE10A	ENSSSCG00000004027	Transcript	ENSSSCT00000004453	protein_coding	-	2/20	-	-	-	-	-	-	-	1	HGNC	HGNC:8772	A2	-
1:3193542-3193542	G	intron_variant	MODIFIER	PDE10A	ENSSSCG00000004027	Transcript	ENSSSCT00000041923	protein_coding	-	1/18	-	-	-	-	-	-	-	1	HGNC	HGNC:8772	P5	-
1:3193585-3193585	A	intron_variant	MODIFIER	PDE10A	ENSSSCG00000004027	Transcript	ENSSSCT00000004453	protein_coding	-	2/20	-	-	-	-	-	-	-	1	HGNC	HGNC:8772	A2	-
1:3193585-3193585	A	intron_variant	MODIFIER	PDE10A	ENSSSCG00000004027	Transcript	ENSSSCT00000041923	protein_coding	-	1/18	-	-	-	-	-	-	-	1	HGNC	HGNC:8772	P5	-
1:3208942-3208942	T	intron_variant	MODIFIER	PDE10A	ENSSSCG00000004027	Transcript	ENSSSCT00000004453	protein_coding	-	2/20	-	-	-	-	-	rs338031693	-	1	HGNC	HGNC:8772	A2	-
1:3208942-3208942	T	intron_variant	MODIFIER	PDE10A	ENSSSCG00000004027	Transcript	ENSSSCT00000041923	protein_coding	-	1/18	-	-	-	-	-	rs338031693	-	1	HGNC	HGNC:8772	P5	-
1:3213487-3213487	A	intron_variant	MODIFIER	PDE10A	ENSSSCG00000004027	Transcript	ENSSSCT00000004453	protein_coding	-	2/20	-	-	-	-	-	rs322264722	-	1	HGNC	HGNC:8772	A2	-
1:3213487-3213487	A	intron_variant	MODIFIER	PDE10A	ENSSSCG00000004027	Transcript	ENSSSCT00000041923	protein_coding	-	1/18	-	-	-	-	-	rs322264722	-	1	HGNC	HGNC:8772	P5	-
1:3213520-3213520	T	intron_variant	MODIFIER	PDE10A	ENSSSCG00000004027	Transcript	ENSSSCT00000004453	protein_coding	-	2/20	-	-	-	-	-	rs341252954	-	1	HGNC	HGNC:8772	A2	-
1:3213520-3213520	T	intron_variant	MODIFIER	PDE10A	ENSSSCG00000004027	Transcript	ENSSSCT00000041923	protein_coding	-	1/18	-	-	-	-	-	rs341252954	-	1	HGNC	HGNC:8772	P5	-
1:3213554-3213554	T	intron_variant	MODIFIER	PDE10A	ENSSSCG00000004027	Transcript	ENSSSCT00000004453	protein_coding	-	2/20	-	-	-	-	-	rs325596962	-	1	HGNC	HGNC:8772	A2	-
1:3213554-3213554	T	intron_variant	MODIFIER	PDE10A	ENSSSCG00000004027	Transcript	ENSSSCT00000041923	protein_coding	-	1/18	-	-	-	-	-	rs325596962	-	1	HGNC	HGNC:8772	P5	-
1:3334415-3334415	C	synonymous_variant	LOW	PDE10A	ENSSSCG00000004027	Transcript	ENSSSCT00000004453	protein_coding	13/21	-	1180	1005	335	A	gcT/gcC	rs336362680	-	1	HGNC	HGNC:8772	A2	-
1:3334415-3334415	C	synonymous_variant	LOW	PDE10A	ENSSSCG00000004027	Transcript	ENSSSCT00000041923	protein_coding	12/19	-	1678	1023	341	A	gcT/gcC	rs336362680	-	1	HGNC	HGNC:8772	P5	-
1:3367620-3367620	A	intron_variant	MODIFIER	PDE10A	ENSSSCG00000004027	Transcript	ENSSSCT00000004453	protein_coding	-	18/20	-	-	-	-	-	rs324279227	-	1	HGNC	HGNC:8772	A2	-
1:3367620-3367620	A	intron_variant	MODIFIER	PDE10A	ENSSSCG00000004027	Transcript	ENSSSCT00000041923	protein_coding	-	17/18	-	-	-	-	-	rs324279227	-	1	HGNC	HGNC:8772	P5	-
1:3367863-3367863	G	intron_variant	MODIFIER	PDE10A	ENSSSCG00000004027	Transcript	ENSSSCT00000004453	protein_coding	-	18/20	-	-	-	-	-	rs344547996	-	1	HGNC	HGNC:8772	A2	-
1:3367863-3367863	G	intron_variant	MODIFIER	PDE10A	ENSSSCG00000004027	Transcript	ENSSSCT00000041923	protein_coding	-	17/18	-	-	-	-	-	rs344547996	-	1	HGNC	HGNC:8772	P5	-
1:3367902-3367902	C	intron_variant	MODIFIER	PDE10A	ENSSSCG00000004027	Transcript	ENSSSCT00000004453	protein_coding	-	18/20	-	-	-	-	-	rs328393631	-	1	HGNC	HGNC:8772	A2	-
1:3367902-3367902	C	intron_variant	MODIFIER	PDE10A	ENSSSCG00000004027	Transcript	ENSSSCT00000041923	protein_coding	-	17/18	-	-	-	-	-	rs328393631	-	1	HGNC	HGNC:8772	P5	-
1:3368966-3368966	C	intron_variant	MODIFIER	PDE10A	ENSSSCG00000004027	Transcript	ENSSSCT00000004453	protein_coding	-	19/20	-	-	-	-	-	rs787526045	-	1	HGNC	HGNC:8772	A2	-
1:3368966-3368966	C	intron_variant	MODIFIER	PDE10A	ENSSSCG00000004027	Transcript	ENSSSCT00000041923	protein_coding	-	18/18	-	-	-	-	-	rs787526045	-	1	HGNC	HGNC:8772	P5	-
1:3369272-3369272	A	intron_variant	MODIFIER	PDE10A	ENSSSCG00000004027	Transcript	ENSSSCT00000004453	protein_coding	-	19/20	-	-	-	-	-	rs340081508	-	1	HGNC	HGNC:8772	A2	-
1:3369272-3369272	A	intron_variant	MODIFIER	PDE10A	ENSSSCG00000004027	Transcript	ENSSSCT00000041923	protein_coding	-	18/18	-	-	-	-	-	rs340081508	-	1	HGNC	HGNC:8772	P5	-
1:3369276-3369276	G	intron_variant	MODIFIER	PDE10A	ENSSSCG00000004027	Transcript	ENSSSCT00000004453	protein_coding	-	19/20	-	-	-	-	-	rs320424719	-	1	HGNC	HGNC:8772	A2	-
1:3369276-3369276	G	intron_variant	MODIFIER	PDE10A	ENSSSCG00000004027	Transcript	ENSSSCT00000041923	protein_coding	-	18/18	-	-	-	-	-	rs320424719	-	1	HGNC	HGNC:8772	P5	-
1:3369348-3369348	G	intron_variant	MODIFIER	PDE10A	ENSSSCG00000004027	Transcript	ENSSSCT00000004453	protein_coding	-	19/20	-	-	-	-	-	rs323656699	-	1	HGNC	HGNC:8772	A2	-
1:3369348-3369348	G	intron_variant	MODIFIER	PDE10A	ENSSSCG00000004027	Transcript	ENSSSCT00000041923	protein_coding	-	18/18	-	-	-	-	-	rs323656699	-	1	HGNC	HGNC:8772	P5	-
1:3369395-3369395	A	intron_variant	MODIFIER	PDE10A	ENSSSCG00000004027	Transcript	ENSSSCT00000004453	protein_coding	-	19/20	-	-	-	-	-	rs332228810	-	1	HGNC	HGNC:8772	A2	-
1:3369395-3369395	A	intron_variant	MODIFIER	PDE10A	ENSSSCG00000004027	Transcript	ENSSSCT00000041923	protein_coding	-	18/18	-	-	-	-	-	rs332228810	-	1	HGNC	HGNC:8772	P5	-
1:3370244-3370244	G	intron_variant	MODIFIER	PDE10A	ENSSSCG00000004027	Transcript	ENSSSCT00000004453	protein_coding	-	19/20	-	-	-	-	-	rs325404011	-	1	HGNC	HGNC:8772	A2	-
1:3370244-3370244	G	intron_variant	MODIFIER	PDE10A	ENSSSCG00000004027	Transcript	ENSSSCT00000041923	protein_coding	-	18/18	-	-	-	-	-	rs325404011	-	1	HGNC	HGNC:8772	P5	-
1:3370291-3370291	G	intron_variant	MODIFIER	PDE10A	ENSSSCG00000004027	Transcript	ENSSSCT00000004453	protein_coding	-	19/20	-	-	-	-	-	rs343697411	-	1	HGNC	HGNC:8772	A2	-
1:3370291-3370291	G	intron_variant	MODIFIER	PDE10A	ENSSSCG00000004027	Transcript	ENSSSCT00000041923	protein_coding	-	18/18	-	-	-	-	-	rs343697411	-	1	HGNC	HGNC:8772	P5	-
1:3371052-3371052	C	intron_variant	MODIFIER	PDE10A	ENSSSCG00000004027	Transcript	ENSSSCT00000004453	protein_coding	-	19/20	-	-	-	-	-	rs318983930	-	1	HGNC	HGNC:8772	A2	-
1:3371052-3371052	C	intron_variant	MODIFIER	PDE10A	ENSSSCG00000004027	Transcript	ENSSSCT00000041923	protein_coding	-	18/18	-	-	-	-	-	rs318983930	-	1	HGNC	HGNC:8772	P5	-
1:3371815-3371815	T	intron_variant	MODIFIER	PDE10A	ENSSSCG00000004027	Transcript	ENSSSCT00000004453	protein_coding	-	19/20	-	-	-	-	-	rs328113970	-	1	HGNC	HGNC:8772	A2	-
1:3371815-3371815	T	intron_variant	MODIFIER	PDE10A	ENSSSCG00000004027	Transcript	ENSSSCT00000041923	protein_coding	-	18/18	-	-	-	-	-	rs328113970	-	1	HGNC	HGNC:8772	P5	-
1:3373559-3373559	G	intron_variant	MODIFIER	PDE10A	ENSSSCG00000004027	Transcript	ENSSSCT00000004453	protein_coding	-	19/20	-	-	-	-	-	rs337513713	-	1	HGNC	HGNC:8772	A2	-
1:3373559-3373559	G	intron_variant	MODIFIER	PDE10A	ENSSSCG00000004027	Transcript	ENSSSCT00000041923	protein_coding	-	18/18	-	-	-	-	-	rs337513713	-	1	HGNC	HGNC:8772	P5	-
1:3373651-3373651	G	intron_variant	MODIFIER	PDE10A	ENSSSCG00000004027	Transcript	ENSSSCT00000004453	protein_coding	-	19/20	-	-	-	-	-	rs692158691	-	1	HGNC	HGNC:8772	A2	-
1:3373651-3373651	G	intron_variant	MODIFIER	PDE10A	ENSSSCG00000004027	Transcript	ENSSSCT00000041923	protein_coding	-	18/18	-	-	-	-	-	rs692158691	-	1	HGNC	HGNC:8772	P5	-
1:3374220-3374220	T	intron_variant	MODIFIER	PDE10A	ENSSSCG00000004027	Transcript	ENSSSCT00000004453	protein_coding	-	19/20	-	-	-	-	-	rs326177204	-	1	HGNC	HGNC:8772	A2	-
1:3374220-3374220	T	intron_variant	MODIFIER	PDE10A	ENSSSCG00000004027	Transcript	ENSSSCT00000041923	protein_coding	-	18/18	-	-	-	-	-	rs326177204	-	1	HGNC	HGNC:8772	P5	-
1:3375093-3375093	T	intron_variant	MODIFIER	PDE10A	ENSSSCG00000004027	Transcript	ENSSSCT00000004453	protein_coding	-	19/20	-	-	-	-	-	rs1109470719	-	1	HGNC	HGNC:8772	A2	-
1:3375093-3375093	T	intron_variant	MODIFIER	PDE10A	ENSSSCG00000004027	Transcript	ENSSSCT00000041923	protein_coding	-	18/18	-	-	-	-	-	rs1109470719	-	1	HGNC	HGNC:8772	P5	-
1:3375096-3375096	T	intron_variant	MODIFIER	PDE10A	ENSSSCG00000004027	Transcript	ENSSSCT00000004453	protein_coding	-	19/20	-	-	-	-	-	rs1111059118	-	1	HGNC	HGNC:8772	A2	-
1:3375096-3375096	T	intron_variant	MODIFIER	PDE10A	ENSSSCG00000004027	Transcript	ENSSSCT00000041923	protein_coding	-	18/18	-	-	-	-	-	rs1111059118	-	1	HGNC	HGNC:8772	P5	-
1:3375099-3375099	T	intron_variant	MODIFIER	PDE10A	ENSSSCG00000004027	Transcript	ENSSSCT00000004453	protein_coding	-	19/20	-	-	-	-	-	rs1108135994	-	1	HGNC	HGNC:8772	A2	-
1:3375099-3375099	T	intron_variant	MODIFIER	PDE10A	ENSSSCG00000004027	Transcript	ENSSSCT00000041923	protein_coding	-	18/18	-	-	-	-	-	rs1108135994	-	1	HGNC	HGNC:8772	P5	-
1:3375262-3375262	A	intron_variant	MODIFIER	PDE10A	ENSSSCG00000004027	Transcript	ENSSSCT00000004453	protein_coding	-	19/20	-	-	-	-	-	rs343242692	-	1	HGNC	HGNC:8772	A2	-
1:3375262-3375262	A	intron_variant	MODIFIER	PDE10A	ENSSSCG00000004027	Transcript	ENSSSCT00000041923	protein_coding	-	18/18	-	-	-	-	-	rs343242692	-	1	HGNC	HGNC:8772	P5	-
1:3375296-3375296	T	intron_variant	MODIFIER	PDE10A	ENSSSCG00000004027	Transcript	ENSSSCT00000004453	protein_coding	-	19/20	-	-	-	-	-	rs328173695	-	1	HGNC	HGNC:8772	A2	-
1:3375296-3375296	T	intron_variant	MODIFIER	PDE10A	ENSSSCG00000004027	Transcript	ENSSSCT00000041923	protein_coding	-	18/18	-	-	-	-	-	rs328173695	-	1	HGNC	HGNC:8772	P5	-
1:3375340-3375340	A	intron_variant	MODIFIER	PDE10A	ENSSSCG00000004027	Transcript	ENSSSCT00000004453	protein_coding	-	19/20	-	-	-	-	-	rs341151251	-	1	HGNC	HGNC:8772	A2	-
1:3375340-3375340	A	intron_variant	MODIFIER	PDE10A	ENSSSCG00000004027	Transcript	ENSSSCT00000041923	protein_coding	-	18/18	-	-	-	-	-	rs341151251	-	1	HGNC	HGNC:8772	P5	-
1:3376268-3376268	G	intron_variant	MODIFIER	PDE10A	ENSSSCG00000004027	Transcript	ENSSSCT00000004453	protein_coding	-	19/20	-	-	-	-	-	rs326554662	-	1	HGNC	HGNC:8772	A2	-
1:3376268-3376268	G	intron_variant	MODIFIER	PDE10A	ENSSSCG00000004027	Transcript	ENSSSCT00000041923	protein_coding	-	18/18	-	-	-	-	-	rs326554662	-	1	HGNC	HGNC:8772	P5	-
1:3376286-3376286	C	intron_variant	MODIFIER	PDE10A	ENSSSCG00000004027	Transcript	ENSSSCT00000004453	protein_coding	-	19/20	-	-	-	-	-	rs337022420	-	1	HGNC	HGNC:8772	A2	-
1:3376286-3376286	C	intron_variant	MODIFIER	PDE10A	ENSSSCG00000004027	Transcript	ENSSSCT00000041923	protein_coding	-	18/18	-	-	-	-	-	rs337022420	-	1	HGNC	HGNC:8772	P5	-
1:3376315-3376328	GCCGAGCC	intron_variant	MODIFIER	PDE10A	ENSSSCG00000004027	Transcript	ENSSSCT00000004453	protein_coding	-	19/20	-	-	-	-	-	-	-	1	HGNC	HGNC:8772	A2	-
1:3376315-3376328	GCCGAGCC	intron_variant	MODIFIER	PDE10A	ENSSSCG00000004027	Transcript	ENSSSCT00000041923	protein_coding	-	18/18	-	-	-	-	-	-	-	1	HGNC	HGNC:8772	P5	-
1:3376359-3376359	T	intron_variant	MODIFIER	PDE10A	ENSSSCG00000004027	Transcript	ENSSSCT00000004453	protein_coding	-	19/20	-	-	-	-	-	rs320852654	-	1	HGNC	HGNC:8772	A2	-
1:3376359-3376359	T	intron_variant	MODIFIER	PDE10A	ENSSSCG00000004027	Transcript	ENSSSCT00000041923	protein_coding	-	18/18	-	-	-	-	-	rs320852654	-	1	HGNC	HGNC:8772	P5	-
1:3376478-3376482	GGG	intron_variant	MODIFIER	PDE10A	ENSSSCG00000004027	Transcript	ENSSSCT00000004453	protein_coding	-	19/20	-	-	-	-	-	rs701291852,rs787400417	-	1	HGNC	HGNC:8772	A2	-
1:3376478-3376482	GGG	intron_variant	MODIFIER	PDE10A	ENSSSCG00000004027	Transcript	ENSSSCT00000041923	protein_coding	-	18/18	-	-	-	-	-	rs701291852,rs787400417	-	1	HGNC	HGNC:8772	P5	-
1:3376564-3376564	T	intron_variant	MODIFIER	PDE10A	ENSSSCG00000004027	Transcript	ENSSSCT00000004453	protein_coding	-	19/20	-	-	-	-	-	rs708029612	-	1	HGNC	HGNC:8772	A2	-
1:3376564-3376564	T	intron_variant	MODIFIER	PDE10A	ENSSSCG00000004027	Transcript	ENSSSCT00000041923	protein_coding	-	18/18	-	-	-	-	-	rs708029612	-	1	HGNC	HGNC:8772	P5	-
1:3376565-3376565	G	intron_variant	MODIFIER	PDE10A	ENSSSCG00000004027	Transcript	ENSSSCT00000004453	protein_coding	-	19/20	-	-	-	-	-	rs345742723	-	1	HGNC	HGNC:8772	A2	-
1:3376565-3376565	G	intron_variant	MODIFIER	PDE10A	ENSSSCG00000004027	Transcript	ENSSSCT00000041923	protein_coding	-	18/18	-	-	-	-	-	rs345742723	-	1	HGNC	HGNC:8772	P5	-
1:3376567-3376567	G	intron_variant	MODIFIER	PDE10A	ENSSSCG00000004027	Transcript	ENSSSCT00000004453	protein_coding	-	19/20	-	-	-	-	-	rs323827576	-	1	HGNC	HGNC:8772	A2	-
1:3376567-3376567	G	intron_variant	MODIFIER	PDE10A	ENSSSCG00000004027	Transcript	ENSSSCT00000041923	protein_coding	-	18/18	-	-	-	-	-	rs323827576	-	1	HGNC	HGNC:8772	P5	-
1:3376579-3376579	C	intron_variant	MODIFIER	PDE10A	ENSSSCG00000004027	Transcript	ENSSSCT00000004453	protein_coding	-	19/20	-	-	-	-	-	rs336067748	-	1	HGNC	HGNC:8772	A2	-
1:3376579-3376579	C	intron_variant	MODIFIER	PDE10A	ENSSSCG00000004027	Transcript	ENSSSCT00000041923	protein_coding	-	18/18	-	-	-	-	-	rs336067748	-	1	HGNC	HGNC:8772	P5	-
1:3376649-3376649	G	intron_variant	MODIFIER	PDE10A	ENSSSCG00000004027	Transcript	ENSSSCT00000004453	protein_coding	-	19/20	-	-	-	-	-	rs326331957	-	1	HGNC	HGNC:8772	A2	-
1:3376649-3376649	G	intron_variant	MODIFIER	PDE10A	ENSSSCG00000004027	Transcript	ENSSSCT00000041923	protein_coding	-	18/18	-	-	-	-	-	rs326331957	-	1	HGNC	HGNC:8772	P5	-
1:3376849-3376851	TTT	intron_variant	MODIFIER	PDE10A	ENSSSCG00000004027	Transcript	ENSSSCT00000004453	protein_coding	-	19/20	-	-	-	-	-	-	-	1	HGNC	HGNC:8772	A2	-
1:3376849-3376851	TTT	intron_variant	MODIFIER	PDE10A	ENSSSCG00000004027	Transcript	ENSSSCT00000041923	protein_coding	-	18/18	-	-	-	-	-	-	-	1	HGNC	HGNC:8772	P5	-
1:3376885-3376885	G	intron_variant	MODIFIER	PDE10A	ENSSSCG00000004027	Transcript	ENSSSCT00000004453	protein_coding	-	19/20	-	-	-	-	-	rs342081880	-	1	HGNC	HGNC:8772	A2	-
1:3376885-3376885	G	intron_variant	MODIFIER	PDE10A	ENSSSCG00000004027	Transcript	ENSSSCT00000041923	protein_coding	-	18/18	-	-	-	-	-	rs342081880	-	1	HGNC	HGNC:8772	P5	-
1:3379444-3379444	C	intron_variant	MODIFIER	PDE10A	ENSSSCG00000004027	Transcript	ENSSSCT00000004453	protein_coding	-	19/20	-	-	-	-	-	rs711076918	-	1	HGNC	HGNC:8772	A2	-
1:3379444-3379444	C	intron_variant	MODIFIER	PDE10A	ENSSSCG00000004027	Transcript	ENSSSCT00000041923	protein_coding	-	18/18	-	-	-	-	-	rs711076918	-	1	HGNC	HGNC:8772	P5	-
1:3379445-3379445	A	intron_variant	MODIFIER	PDE10A	ENSSSCG00000004027	Transcript	ENSSSCT00000004453	protein_coding	-	19/20	-	-	-	-	-	rs342865481	-	1	HGNC	HGNC:8772	A2	-
1:3379445-3379445	A	intron_variant	MODIFIER	PDE10A	ENSSSCG00000004027	Transcript	ENSSSCT00000041923	protein_coding	-	18/18	-	-	-	-	-	rs342865481	-	1	HGNC	HGNC:8772	P5	-
1:3379453-3379453	A	intron_variant	MODIFIER	PDE10A	ENSSSCG00000004027	Transcript	ENSSSCT00000004453	protein_coding	-	19/20	-	-	-	-	-	rs323931904	-	1	HGNC	HGNC:8772	A2	-
1:3379453-3379453	A	intron_variant	MODIFIER	PDE10A	ENSSSCG00000004027	Transcript	ENSSSCT00000041923	protein_coding	-	18/18	-	-	-	-	-	rs323931904	-	1	HGNC	HGNC:8772	P5	-
1:3380899-3380899	T	intron_variant	MODIFIER	PDE10A	ENSSSCG00000004027	Transcript	ENSSSCT00000004453	protein_coding	-	19/20	-	-	-	-	-	rs328944869	-	1	HGNC	HGNC:8772	A2	-
1:3380899-3380899	T	intron_variant	MODIFIER	PDE10A	ENSSSCG00000004027	Transcript	ENSSSCT00000041923	protein_coding	-	18/18	-	-	-	-	-	rs328944869	-	1	HGNC	HGNC:8772	P5	-
1:3380906-3380908	CCC	intron_variant	MODIFIER	PDE10A	ENSSSCG00000004027	Transcript	ENSSSCT00000004453	protein_coding	-	19/20	-	-	-	-	-	-	-	1	HGNC	HGNC:8772	A2	-
1:3380906-3380908	CCC	intron_variant	MODIFIER	PDE10A	ENSSSCG00000004027	Transcript	ENSSSCT00000041923	protein_coding	-	18/18	-	-	-	-	-	-	-	1	HGNC	HGNC:8772	P5	-
1:3380951-3380951	A	intron_variant	MODIFIER	PDE10A	ENSSSCG00000004027	Transcript	ENSSSCT00000004453	protein_coding	-	19/20	-	-	-	-	-	rs339120398	-	1	HGNC	HGNC:8772	A2	-
1:3380951-3380951	A	intron_variant	MODIFIER	PDE10A	ENSSSCG00000004027	Transcript	ENSSSCT00000041923	protein_coding	-	18/18	-	-	-	-	-	rs339120398	-	1	HGNC	HGNC:8772	P5	-
1:3381042-3381042	A	intron_variant	MODIFIER	PDE10A	ENSSSCG00000004027	Transcript	ENSSSCT00000004453	protein_coding	-	19/20	-	-	-	-	-	rs331814727	-	1	HGNC	HGNC:8772	A2	-
1:3381042-3381042	A	intron_variant	MODIFIER	PDE10A	ENSSSCG00000004027	Transcript	ENSSSCT00000041923	protein_coding	-	18/18	-	-	-	-	-	rs331814727	-	1	HGNC	HGNC:8772	P5	-
1:3381115-3381115	G	intron_variant	MODIFIER	PDE10A	ENSSSCG00000004027	Transcript	ENSSSCT00000004453	protein_coding	-	19/20	-	-	-	-	-	-	-	1	HGNC	HGNC:8772	A2	-
1:3381115-3381115	G	intron_variant	MODIFIER	PDE10A	ENSSSCG00000004027	Transcript	ENSSSCT00000041923	protein_coding	-	18/18	-	-	-	-	-	-	-	1	HGNC	HGNC:8772	P5	-
1:3381177-3381177	T	intron_variant	MODIFIER	PDE10A	ENSSSCG00000004027	Transcript	ENSSSCT00000004453	protein_coding	-	19/20	-	-	-	-	-	rs323049599	-	1	HGNC	HGNC:8772	A2	-
1:3381177-3381177	T	intron_variant	MODIFIER	PDE10A	ENSSSCG00000004027	Transcript	ENSSSCT00000041923	protein_coding	-	18/18	-	-	-	-	-	rs323049599	-	1	HGNC	HGNC:8772	P5	-
1:3381907-3381907	T	intron_variant	MODIFIER	PDE10A	ENSSSCG00000004027	Transcript	ENSSSCT00000004453	protein_coding	-	19/20	-	-	-	-	-	rs342282614	-	1	HGNC	HGNC:8772	A2	-
1:3381907-3381907	T	intron_variant	MODIFIER	PDE10A	ENSSSCG00000004027	Transcript	ENSSSCT00000041923	protein_coding	-	18/18	-	-	-	-	-	rs342282614	-	1	HGNC	HGNC:8772	P5	-
1:3382718-3382729	AAAAAAAAAA	intron_variant	MODIFIER	PDE10A	ENSSSCG00000004027	Transcript	ENSSSCT00000004453	protein_coding	-	19/20	-	-	-	-	-	-	-	1	HGNC	HGNC:8772	A2	-
1:3382718-3382729	AAAAAAAAAA	intron_variant	MODIFIER	PDE10A	ENSSSCG00000004027	Transcript	ENSSSCT00000041923	protein_coding	-	18/18	-	-	-	-	-	-	-	1	HGNC	HGNC:8772	P5	-
1:3382948-3382948	T	intron_variant	MODIFIER	PDE10A	ENSSSCG00000004027	Transcript	ENSSSCT00000004453	protein_coding	-	19/20	-	-	-	-	-	rs340973044	-	1	HGNC	HGNC:8772	A2	-
1:3382948-3382948	T	intron_variant	MODIFIER	PDE10A	ENSSSCG00000004027	Transcript	ENSSSCT00000041923	protein_coding	-	18/18	-	-	-	-	-	rs340973044	-	1	HGNC	HGNC:8772	P5	-
1:3382962-3382962	T	intron_variant	MODIFIER	PDE10A	ENSSSCG00000004027	Transcript	ENSSSCT00000004453	protein_coding	-	19/20	-	-	-	-	-	rs322944505	-	1	HGNC	HGNC:8772	A2	-
1:3382962-3382962	T	intron_variant	MODIFIER	PDE10A	ENSSSCG00000004027	Transcript	ENSSSCT00000041923	protein_coding	-	18/18	-	-	-	-	-	rs322944505	-	1	HGNC	HGNC:8772	P5	-
1:3382994-3382994	C	intron_variant	MODIFIER	PDE10A	ENSSSCG00000004027	Transcript	ENSSSCT00000004453	protein_coding	-	19/20	-	-	-	-	-	-	-	1	HGNC	HGNC:8772	A2	-
1:3382994-3382994	C	intron_variant	MODIFIER	PDE10A	ENSSSCG00000004027	Transcript	ENSSSCT00000041923	protein_coding	-	18/18	-	-	-	-	-	-	-	1	HGNC	HGNC:8772	P5	-
1:3383028-3383028	A	intron_variant	MODIFIER	PDE10A	ENSSSCG00000004027	Transcript	ENSSSCT00000004453	protein_coding	-	19/20	-	-	-	-	-	rs334922123	-	1	HGNC	HGNC:8772	A2	-
1:3383028-3383028	A	intron_variant	MODIFIER	PDE10A	ENSSSCG00000004027	Transcript	ENSSSCT00000041923	protein_coding	-	18/18	-	-	-	-	-	rs334922123	-	1	HGNC	HGNC:8772	P5	-
1:3383146-3383146	T	intron_variant	MODIFIER	PDE10A	ENSSSCG00000004027	Transcript	ENSSSCT00000004453	protein_coding	-	19/20	-	-	-	-	-	rs345832037	-	1	HGNC	HGNC:8772	A2	-
1:3383146-3383146	T	intron_variant	MODIFIER	PDE10A	ENSSSCG00000004027	Transcript	ENSSSCT00000041923	protein_coding	-	18/18	-	-	-	-	-	rs345832037	-	1	HGNC	HGNC:8772	P5	-
1:3383303-3383303	G	intron_variant	MODIFIER	PDE10A	ENSSSCG00000004027	Transcript	ENSSSCT00000004453	protein_coding	-	19/20	-	-	-	-	-	rs329929246	-	1	HGNC	HGNC:8772	A2	-
1:3383303-3383303	G	intron_variant	MODIFIER	PDE10A	ENSSSCG00000004027	Transcript	ENSSSCT00000041923	protein_coding	-	18/18	-	-	-	-	-	rs329929246	-	1	HGNC	HGNC:8772	P5	-
1:3383791-3383791	A	intron_variant	MODIFIER	PDE10A	ENSSSCG00000004027	Transcript	ENSSSCT00000004453	protein_coding	-	20/20	-	-	-	-	-	rs324636020	-	1	HGNC	HGNC:8772	A2	-
1:3383791-3383791	A	downstream_gene_variant	MODIFIER	PDE10A	ENSSSCG00000004027	Transcript	ENSSSCT00000041923	protein_coding	-	-	-	-	-	-	-	rs324636020	248	1	HGNC	HGNC:8772	P5	-
1:3384001-3384001	T	intron_variant	MODIFIER	PDE10A	ENSSSCG00000004027	Transcript	ENSSSCT00000004453	protein_coding	-	20/20	-	-	-	-	-	-	-	1	HGNC	HGNC:8772	A2	-
1:3384001-3384001	T	downstream_gene_variant	MODIFIER	PDE10A	ENSSSCG00000004027	Transcript	ENSSSCT00000041923	protein_coding	-	-	-	-	-	-	-	-	458	1	HGNC	HGNC:8772	P5	-
1:3384163-3384163	C	intron_variant	MODIFIER	PDE10A	ENSSSCG00000004027	Transcript	ENSSSCT00000004453	protein_coding	-	20/20	-	-	-	-	-	rs337887555	-	1	HGNC	HGNC:8772	A2	-
1:3384163-3384163	C	downstream_gene_variant	MODIFIER	PDE10A	ENSSSCG00000004027	Transcript	ENSSSCT00000041923	protein_coding	-	-	-	-	-	-	-	rs337887555	620	1	HGNC	HGNC:8772	P5	-
1:3384667-3384667	C	intron_variant	MODIFIER	PDE10A	ENSSSCG00000004027	Transcript	ENSSSCT00000004453	protein_coding	-	20/20	-	-	-	-	-	rs335080046	-	1	HGNC	HGNC:8772	A2	-
1:3384667-3384667	C	downstream_gene_variant	MODIFIER	PDE10A	ENSSSCG00000004027	Transcript	ENSSSCT00000041923	protein_coding	-	-	-	-	-	-	-	rs335080046	1124	1	HGNC	HGNC:8772	P5	-
1:3384744-3384744	A	intron_variant	MODIFIER	PDE10A	ENSSSCG00000004027	Transcript	ENSSSCT00000004453	protein_coding	-	20/20	-	-	-	-	-	rs333884880	-	1	HGNC	HGNC:8772	A2	-
1:3384744-3384744	A	downstream_gene_variant	MODIFIER	PDE10A	ENSSSCG00000004027	Transcript	ENSSSCT00000041923	protein_coding	-	-	-	-	-	-	-	rs333884880	1201	1	HGNC	HGNC:8772	P5	-
1:3385857-3385857	G	intron_variant	MODIFIER	PDE10A	ENSSSCG00000004027	Transcript	ENSSSCT00000004453	protein_coding	-	20/20	-	-	-	-	-	rs341542893	-	1	HGNC	HGNC:8772	A2	-
1:3385857-3385857	G	downstream_gene_variant	MODIFIER	PDE10A	ENSSSCG00000004027	Transcript	ENSSSCT00000041923	protein_coding	-	-	-	-	-	-	-	rs341542893	2314	1	HGNC	HGNC:8772	P5	-
1:3385957-3385957	G	intron_variant	MODIFIER	PDE10A	ENSSSCG00000004027	Transcript	ENSSSCT00000004453	protein_coding	-	20/20	-	-	-	-	-	rs320097992	-	1	HGNC	HGNC:8772	A2	-
1:3385957-3385957	G	downstream_gene_variant	MODIFIER	PDE10A	ENSSSCG00000004027	Transcript	ENSSSCT00000041923	protein_coding	-	-	-	-	-	-	-	rs320097992	2414	1	HGNC	HGNC:8772	P5	-
1:3385968-3385968	C	intron_variant	MODIFIER	PDE10A	ENSSSCG00000004027	Transcript	ENSSSCT00000004453	protein_coding	-	20/20	-	-	-	-	-	rs80969036	-	1	HGNC	HGNC:8772	A2	-
1:3385968-3385968	C	downstream_gene_variant	MODIFIER	PDE10A	ENSSSCG00000004027	Transcript	ENSSSCT00000041923	protein_coding	-	-	-	-	-	-	-	rs80969036	2425	1	HGNC	HGNC:8772	P5	-
1:3386154-3386154	C	intron_variant	MODIFIER	PDE10A	ENSSSCG00000004027	Transcript	ENSSSCT00000004453	protein_coding	-	20/20	-	-	-	-	-	rs80946046	-	1	HGNC	HGNC:8772	A2	-
1:3386154-3386154	C	downstream_gene_variant	MODIFIER	PDE10A	ENSSSCG00000004027	Transcript	ENSSSCT00000041923	protein_coding	-	-	-	-	-	-	-	rs80946046	2611	1	HGNC	HGNC:8772	P5	-
1:3386576-3386576	A	downstream_gene_variant	MODIFIER	PDE10A	ENSSSCG00000004027	Transcript	ENSSSCT00000004453	protein_coding	-	-	-	-	-	-	-	rs342746868	96	1	HGNC	HGNC:8772	A2	-
1:3386576-3386576	A	downstream_gene_variant	MODIFIER	PDE10A	ENSSSCG00000004027	Transcript	ENSSSCT00000041923	protein_coding	-	-	-	-	-	-	-	rs342746868	3033	1	HGNC	HGNC:8772	P5	-
1:3386619-3386619	T	downstream_gene_variant	MODIFIER	PDE10A	ENSSSCG00000004027	Transcript	ENSSSCT00000004453	protein_coding	-	-	-	-	-	-	-	rs336594413	139	1	HGNC	HGNC:8772	A2	-
1:3386619-3386619	T	downstream_gene_variant	MODIFIER	PDE10A	ENSSSCG00000004027	Transcript	ENSSSCT00000041923	protein_coding	-	-	-	-	-	-	-	rs336594413	3076	1	HGNC	HGNC:8772	P5	-
1:3386792-3386794	GGG	downstream_gene_variant	MODIFIER	PDE10A	ENSSSCG00000004027	Transcript	ENSSSCT00000004453	protein_coding	-	-	-	-	-	-	-	-	313	1	HGNC	HGNC:8772	A2	-
1:3386792-3386794	GGG	downstream_gene_variant	MODIFIER	PDE10A	ENSSSCG00000004027	Transcript	ENSSSCT00000041923	protein_coding	-	-	-	-	-	-	-	-	3250	1	HGNC	HGNC:8772	P5	-
1:3386809-3386809	G	downstream_gene_variant	MODIFIER	PDE10A	ENSSSCG00000004027	Transcript	ENSSSCT00000004453	protein_coding	-	-	-	-	-	-	-	rs344153797	329	1	HGNC	HGNC:8772	A2	-
1:3386809-3386809	G	downstream_gene_variant	MODIFIER	PDE10A	ENSSSCG00000004027	Transcript	ENSSSCT00000041923	protein_coding	-	-	-	-	-	-	-	rs344153797	3266	1	HGNC	HGNC:8772	P5	-
1:3386848-3386850	GGG	downstream_gene_variant	MODIFIER	PDE10A	ENSSSCG00000004027	Transcript	ENSSSCT00000004453	protein_coding	-	-	-	-	-	-	-	-	369	1	HGNC	HGNC:8772	A2	-
1:3386848-3386850	GGG	downstream_gene_variant	MODIFIER	PDE10A	ENSSSCG00000004027	Transcript	ENSSSCT00000041923	protein_coding	-	-	-	-	-	-	-	-	3306	1	HGNC	HGNC:8772	P5	-
1:3386908-3386908	A	downstream_gene_variant	MODIFIER	PDE10A	ENSSSCG00000004027	Transcript	ENSSSCT00000004453	protein_coding	-	-	-	-	-	-	-	rs335531197	428	1	HGNC	HGNC:8772	A2	-
1:3386908-3386908	A	downstream_gene_variant	MODIFIER	PDE10A	ENSSSCG00000004027	Transcript	ENSSSCT00000041923	protein_coding	-	-	-	-	-	-	-	rs335531197	3365	1	HGNC	HGNC:8772	P5	-
1:3386996-3386996	A	downstream_gene_variant	MODIFIER	PDE10A	ENSSSCG00000004027	Transcript	ENSSSCT00000004453	protein_coding	-	-	-	-	-	-	-	rs338943922	516	1	HGNC	HGNC:8772	A2	-
1:3386996-3386996	A	downstream_gene_variant	MODIFIER	PDE10A	ENSSSCG00000004027	Transcript	ENSSSCT00000041923	protein_coding	-	-	-	-	-	-	-	rs338943922	3453	1	HGNC	HGNC:8772	P5	-
1:3387107-3387107	T	downstream_gene_variant	MODIFIER	PDE10A	ENSSSCG00000004027	Transcript	ENSSSCT00000004453	protein_coding	-	-	-	-	-	-	-	rs706736054	627	1	HGNC	HGNC:8772	A2	-
1:3387107-3387107	T	downstream_gene_variant	MODIFIER	PDE10A	ENSSSCG00000004027	Transcript	ENSSSCT00000041923	protein_coding	-	-	-	-	-	-	-	rs706736054	3564	1	HGNC	HGNC:8772	P5	-
1:3387212-3387212	C	downstream_gene_variant	MODIFIER	PDE10A	ENSSSCG00000004027	Transcript	ENSSSCT00000004453	protein_coding	-	-	-	-	-	-	-	rs323927774	732	1	HGNC	HGNC:8772	A2	-
1:3387212-3387212	C	downstream_gene_variant	MODIFIER	PDE10A	ENSSSCG00000004027	Transcript	ENSSSCT00000041923	protein_coding	-	-	-	-	-	-	-	rs323927774	3669	1	HGNC	HGNC:8772	P5	-
1:3387328-3387328	C	downstream_gene_variant	MODIFIER	PDE10A	ENSSSCG00000004027	Transcript	ENSSSCT00000004453	protein_coding	-	-	-	-	-	-	-	rs323456980	848	1	HGNC	HGNC:8772	A2	-
1:3387328-3387328	C	downstream_gene_variant	MODIFIER	PDE10A	ENSSSCG00000004027	Transcript	ENSSSCT00000041923	protein_coding	-	-	-	-	-	-	-	rs323456980	3785	1	HGNC	HGNC:8772	P5	-
1:3387560-3387560	A	downstream_gene_variant	MODIFIER	PDE10A	ENSSSCG00000004027	Transcript	ENSSSCT00000004453	protein_coding	-	-	-	-	-	-	-	rs343279908	1080	1	HGNC	HGNC:8772	A2	-
1:3387560-3387560	A	downstream_gene_variant	MODIFIER	PDE10A	ENSSSCG00000004027	Transcript	ENSSSCT00000041923	protein_coding	-	-	-	-	-	-	-	rs343279908	4017	1	HGNC	HGNC:8772	P5	-
1:3387847-3387847	A	downstream_gene_variant	MODIFIER	PDE10A	ENSSSCG00000004027	Transcript	ENSSSCT00000004453	protein_coding	-	-	-	-	-	-	-	-	1367	1	HGNC	HGNC:8772	A2	-
1:3387847-3387847	A	downstream_gene_variant	MODIFIER	PDE10A	ENSSSCG00000004027	Transcript	ENSSSCT00000041923	protein_coding	-	-	-	-	-	-	-	-	4304	1	HGNC	HGNC:8772	P5	-
1:3387849-3387849	T	downstream_gene_variant	MODIFIER	PDE10A	ENSSSCG00000004027	Transcript	ENSSSCT00000004453	protein_coding	-	-	-	-	-	-	-	-	1369	1	HGNC	HGNC:8772	A2	-
1:3387849-3387849	T	downstream_gene_variant	MODIFIER	PDE10A	ENSSSCG00000004027	Transcript	ENSSSCT00000041923	protein_coding	-	-	-	-	-	-	-	-	4306	1	HGNC	HGNC:8772	P5	-
1:3387850-3387850	C	downstream_gene_variant	MODIFIER	PDE10A	ENSSSCG00000004027	Transcript	ENSSSCT00000004453	protein_coding	-	-	-	-	-	-	-	-	1370	1	HGNC	HGNC:8772	A2	-
1:3387850-3387850	C	downstream_gene_variant	MODIFIER	PDE10A	ENSSSCG00000004027	Transcript	ENSSSCT00000041923	protein_coding	-	-	-	-	-	-	-	-	4307	1	HGNC	HGNC:8772	P5	-
1:3387853-3387853	C	downstream_gene_variant	MODIFIER	PDE10A	ENSSSCG00000004027	Transcript	ENSSSCT00000004453	protein_coding	-	-	-	-	-	-	-	-	1373	1	HGNC	HGNC:8772	A2	-
1:3387853-3387853	C	downstream_gene_variant	MODIFIER	PDE10A	ENSSSCG00000004027	Transcript	ENSSSCT00000041923	protein_coding	-	-	-	-	-	-	-	-	4310	1	HGNC	HGNC:8772	P5	-
1:3387970-3387970	G	downstream_gene_variant	MODIFIER	PDE10A	ENSSSCG00000004027	Transcript	ENSSSCT00000004453	protein_coding	-	-	-	-	-	-	-	rs320956268	1490	1	HGNC	HGNC:8772	A2	-
1:3387970-3387970	G	downstream_gene_variant	MODIFIER	PDE10A	ENSSSCG00000004027	Transcript	ENSSSCT00000041923	protein_coding	-	-	-	-	-	-	-	rs320956268	4427	1	HGNC	HGNC:8772	P5	-
1:3387992-3387992	TTCCCGAGA	downstream_gene_variant	MODIFIER	PDE10A	ENSSSCG00000004027	Transcript	ENSSSCT00000004453	protein_coding	-	-	-	-	-	-	-	-	1512	1	HGNC	HGNC:8772	A2	-
1:3387992-3387992	TTCCCGAGA	downstream_gene_variant	MODIFIER	PDE10A	ENSSSCG00000004027	Transcript	ENSSSCT00000041923	protein_coding	-	-	-	-	-	-	-	-	4449	1	HGNC	HGNC:8772	P5	-
1:3388156-3388156	G	downstream_gene_variant	MODIFIER	PDE10A	ENSSSCG00000004027	Transcript	ENSSSCT00000004453	protein_coding	-	-	-	-	-	-	-	rs692357218	1676	1	HGNC	HGNC:8772	A2	-
1:3388156-3388156	G	downstream_gene_variant	MODIFIER	PDE10A	ENSSSCG00000004027	Transcript	ENSSSCT00000041923	protein_coding	-	-	-	-	-	-	-	rs692357218	4613	1	HGNC	HGNC:8772	P5	-
1:3388157-3388157	T	downstream_gene_variant	MODIFIER	PDE10A	ENSSSCG00000004027	Transcript	ENSSSCT00000004453	protein_coding	-	-	-	-	-	-	-	rs698987611	1677	1	HGNC	HGNC:8772	A2	-
1:3388157-3388157	T	downstream_gene_variant	MODIFIER	PDE10A	ENSSSCG00000004027	Transcript	ENSSSCT00000041923	protein_coding	-	-	-	-	-	-	-	rs698987611	4614	1	HGNC	HGNC:8772	P5	-
1:3388208-3388208	T	downstream_gene_variant	MODIFIER	PDE10A	ENSSSCG00000004027	Transcript	ENSSSCT00000004453	protein_coding	-	-	-	-	-	-	-	rs342257869	1728	1	HGNC	HGNC:8772	A2	-
1:3388208-3388208	T	downstream_gene_variant	MODIFIER	PDE10A	ENSSSCG00000004027	Transcript	ENSSSCT00000041923	protein_coding	-	-	-	-	-	-	-	rs342257869	4665	1	HGNC	HGNC:8772	P5	-
1:3388311-3388311	T	downstream_gene_variant	MODIFIER	PDE10A	ENSSSCG00000004027	Transcript	ENSSSCT00000004453	protein_coding	-	-	-	-	-	-	-	rs322362909	1831	1	HGNC	HGNC:8772	A2	-
1:3388311-3388311	T	downstream_gene_variant	MODIFIER	PDE10A	ENSSSCG00000004027	Transcript	ENSSSCT00000041923	protein_coding	-	-	-	-	-	-	-	rs322362909	4768	1	HGNC	HGNC:8772	P5	-
1:3388488-3388488	C	downstream_gene_variant	MODIFIER	PDE10A	ENSSSCG00000004027	Transcript	ENSSSCT00000004453	protein_coding	-	-	-	-	-	-	-	rs327705974	2008	1	HGNC	HGNC:8772	A2	-
1:3388488-3388488	C	downstream_gene_variant	MODIFIER	PDE10A	ENSSSCG00000004027	Transcript	ENSSSCT00000041923	protein_coding	-	-	-	-	-	-	-	rs327705974	4945	1	HGNC	HGNC:8772	P5	-
1:3388568-3388568	A	downstream_gene_variant	MODIFIER	PDE10A	ENSSSCG00000004027	Transcript	ENSSSCT00000004453	protein_coding	-	-	-	-	-	-	-	rs335591887	2088	1	HGNC	HGNC:8772	A2	-
1:3388727-3388727	A	downstream_gene_variant	MODIFIER	PDE10A	ENSSSCG00000004027	Transcript	ENSSSCT00000004453	protein_coding	-	-	-	-	-	-	-	rs336836798	2247	1	HGNC	HGNC:8772	A2	-
1:3388733-3388733	A	downstream_gene_variant	MODIFIER	PDE10A	ENSSSCG00000004027	Transcript	ENSSSCT00000004453	protein_coding	-	-	-	-	-	-	-	rs345217740	2253	1	HGNC	HGNC:8772	A2	-
1:3388829-3388829	T	downstream_gene_variant	MODIFIER	PDE10A	ENSSSCG00000004027	Transcript	ENSSSCT00000004453	protein_coding	-	-	-	-	-	-	-	rs325399370	2349	1	HGNC	HGNC:8772	A2	-
1:3388846-3388846	T	downstream_gene_variant	MODIFIER	PDE10A	ENSSSCG00000004027	Transcript	ENSSSCT00000004453	protein_coding	-	-	-	-	-	-	-	rs692685465	2366	1	HGNC	HGNC:8772	A2	-
1:3388858-3388858	T	downstream_gene_variant	MODIFIER	PDE10A	ENSSSCG00000004027	Transcript	ENSSSCT00000004453	protein_coding	-	-	-	-	-	-	-	rs695698546	2378	1	HGNC	HGNC:8772	A2	-
1:3389005-3389005	A	downstream_gene_variant	MODIFIER	PDE10A	ENSSSCG00000004027	Transcript	ENSSSCT00000004453	protein_coding	-	-	-	-	-	-	-	rs331834620	2525	1	HGNC	HGNC:8772	A2	-
1:3389027-3389027	A	downstream_gene_variant	MODIFIER	PDE10A	ENSSSCG00000004027	Transcript	ENSSSCT00000004453	protein_coding	-	-	-	-	-	-	-	rs337618655	2547	1	HGNC	HGNC:8772	A2	-
1:3389061-3389061	T	downstream_gene_variant	MODIFIER	PDE10A	ENSSSCG00000004027	Transcript	ENSSSCT00000004453	protein_coding	-	-	-	-	-	-	-	rs319591474	2581	1	HGNC	HGNC:8772	A2	-
1:3389104-3389104	A	downstream_gene_variant	MODIFIER	PDE10A	ENSSSCG00000004027	Transcript	ENSSSCT00000004453	protein_coding	-	-	-	-	-	-	-	rs330938259	2624	1	HGNC	HGNC:8772	A2	-
1:3389189-3389201	TTTTTTTTTTTTTTTT	downstream_gene_variant	MODIFIER	PDE10A	ENSSSCG00000004027	Transcript	ENSSSCT00000004453	protein_coding	-	-	-	-	-	-	-	rs792353424	2710	1	HGNC	HGNC:8772	A2	-
1:3389189-3389201	TTTTTTTTTTTTTT	downstream_gene_variant	MODIFIER	PDE10A	ENSSSCG00000004027	Transcript	ENSSSCT00000004453	protein_coding	-	-	-	-	-	-	-	rs704523977,rs792353424	2710	1	HGNC	HGNC:8772	A2	-
1:3389201-3389201	TT	downstream_gene_variant	MODIFIER	PDE10A	ENSSSCG00000004027	Transcript	ENSSSCT00000004453	protein_coding	-	-	-	-	-	-	-	rs792353424	2721	1	HGNC	HGNC:8772	A2	-
1:3389201-3389201	TTTT	downstream_gene_variant	MODIFIER	PDE10A	ENSSSCG00000004027	Transcript	ENSSSCT00000004453	protein_coding	-	-	-	-	-	-	-	rs792353424	2721	1	HGNC	HGNC:8772	A2	-
1:3389774-3389774	A	downstream_gene_variant	MODIFIER	PDE10A	ENSSSCG00000004027	Transcript	ENSSSCT00000004453	protein_coding	-	-	-	-	-	-	-	rs344397186	3294	1	HGNC	HGNC:8772	A2	-
1:3389799-3389799	T	downstream_gene_variant	MODIFIER	PDE10A	ENSSSCG00000004027	Transcript	ENSSSCT00000004453	protein_coding	-	-	-	-	-	-	-	rs336129961	3319	1	HGNC	HGNC:8772	A2	-
1:3389847-3389847	C	downstream_gene_variant	MODIFIER	PDE10A	ENSSSCG00000004027	Transcript	ENSSSCT00000004453	protein_coding	-	-	-	-	-	-	-	rs337792347	3367	1	HGNC	HGNC:8772	A2	-
1:3389879-3389879	T	downstream_gene_variant	MODIFIER	PDE10A	ENSSSCG00000004027	Transcript	ENSSSCT00000004453	protein_coding	-	-	-	-	-	-	-	rs330784477	3399	1	HGNC	HGNC:8772	A2	-
1:3389881-3389881	C	downstream_gene_variant	MODIFIER	PDE10A	ENSSSCG00000004027	Transcript	ENSSSCT00000004453	protein_coding	-	-	-	-	-	-	-	rs338498146	3401	1	HGNC	HGNC:8772	A2	-
1:3389985-3389985	C	downstream_gene_variant	MODIFIER	PDE10A	ENSSSCG00000004027	Transcript	ENSSSCT00000004453	protein_coding	-	-	-	-	-	-	-	rs80797668	3505	1	HGNC	HGNC:8772	A2	-
1:3390064-3390064	A	downstream_gene_variant	MODIFIER	PDE10A	ENSSSCG00000004027	Transcript	ENSSSCT00000004453	protein_coding	-	-	-	-	-	-	-	rs330094015	3584	1	HGNC	HGNC:8772	A2	-
1:3390342-3390342	A	downstream_gene_variant	MODIFIER	PDE10A	ENSSSCG00000004027	Transcript	ENSSSCT00000004453	protein_coding	-	-	-	-	-	-	-	rs333689126	3862	1	HGNC	HGNC:8772	A2	-
1:3390381-3390383	AAA	downstream_gene_variant	MODIFIER	PDE10A	ENSSSCG00000004027	Transcript	ENSSSCT00000004453	protein_coding	-	-	-	-	-	-	-	rs713422507,rs791325280	3902	1	HGNC	HGNC:8772	A2	-
1:3390560-3390560	G	downstream_gene_variant	MODIFIER	PDE10A	ENSSSCG00000004027	Transcript	ENSSSCT00000004453	protein_coding	-	-	-	-	-	-	-	rs333449070	4080	1	HGNC	HGNC:8772	A2	-
1:3390734-3390736	AAA	downstream_gene_variant	MODIFIER	PDE10A	ENSSSCG00000004027	Transcript	ENSSSCT00000004453	protein_coding	-	-	-	-	-	-	-	-	4255	1	HGNC	HGNC:8772	A2	-
1:3390806-3390806	C	downstream_gene_variant	MODIFIER	PDE10A	ENSSSCG00000004027	Transcript	ENSSSCT00000004453	protein_coding	-	-	-	-	-	-	-	rs345904582	4326	1	HGNC	HGNC:8772	A2	-
1:3391061-3391061	G	downstream_gene_variant	MODIFIER	PDE10A	ENSSSCG00000004027	Transcript	ENSSSCT00000004453	protein_coding	-	-	-	-	-	-	-	rs337712770	4581	1	HGNC	HGNC:8772	A2	-
1:3391254-3391279	TGTGTGTGTGTGTGTGTGTGTGT	downstream_gene_variant	MODIFIER	PDE10A	ENSSSCG00000004027	Transcript	ENSSSCT00000004453	protein_coding	-	-	-	-	-	-	-	rs702700707,rs789671150	4775	1	HGNC	HGNC:8772	A2	-
1:3391279-3391279	GT	downstream_gene_variant	MODIFIER	PDE10A	ENSSSCG00000004027	Transcript	ENSSSCT00000004453	protein_coding	-	-	-	-	-	-	-	rs792683738	4799	1	HGNC	HGNC:8772	A2	-
1:3391338-3391338	C	downstream_gene_variant	MODIFIER	PDE10A	ENSSSCG00000004027	Transcript	ENSSSCT00000004453	protein_coding	-	-	-	-	-	-	-	rs338579932	4858	1	HGNC	HGNC:8772	A2	-
1:3391512-3391512	T	intergenic_variant	MODIFIER	-	-	-	-	-	-	-	-	-	-	-	-	rs340972935	-	-	-	-	-	-
1:3391623-3391623	G	intergenic_variant	MODIFIER	-	-	-	-	-	-	-	-	-	-	-	-	rs319217225	-	-	-	-	-	-
1:3391683-3391695	ATTCATTC	intergenic_variant	MODIFIER	-	-	-	-	-	-	-	-	-	-	-	-	rs712517841,rs787873188	-	-	-	-	-	-
1:3391733-3391751	CCA	intergenic_variant	MODIFIER	-	-	-	-	-	-	-	-	-	-	-	-	rs698299863,rs792866118	-	-	-	-	-	-
1:3391863-3391863	A	intergenic_variant	MODIFIER	-	-	-	-	-	-	-	-	-	-	-	-	rs340556341	-	-	-	-	-	-
1:3392528-3392528	G	intergenic_variant	MODIFIER	-	-	-	-	-	-	-	-	-	-	-	-	rs331908157	-	-	-	-	-	-
1:3392955-3392955	T	intergenic_variant	MODIFIER	-	-	-	-	-	-	-	-	-	-	-	-	rs329505410	-	-	-	-	-	-
1:3393105-3393105	T	intergenic_variant	MODIFIER	-	-	-	-	-	-	-	-	-	-	-	-	rs324636036	-	-	-	-	-	-
1:3393191-3393191	T	intergenic_variant	MODIFIER	-	-	-	-	-	-	-	-	-	-	-	-	rs332415666	-	-	-	-	-	-
1:3393288-3393288	T	intergenic_variant	MODIFIER	-	-	-	-	-	-	-	-	-	-	-	-	rs339193959	-	-	-	-	-	-
1:3393296-3393296	A	intergenic_variant	MODIFIER	-	-	-	-	-	-	-	-	-	-	-	-	rs323692342	-	-	-	-	-	-
1:3393413-3393413	A	intergenic_variant	MODIFIER	-	-	-	-	-	-	-	-	-	-	-	-	rs342818425	-	-	-	-	-	-
1:3393452-3393452	T	intergenic_variant	MODIFIER	-	-	-	-	-	-	-	-	-	-	-	-	rs335173809	-	-	-	-	-	-
1:3393547-3393552	-	intergenic_variant	MODIFIER	-	-	-	-	-	-	-	-	-	-	-	-	-	-	-	-	-	-	-
1:3393917-3393917	G	intergenic_variant	MODIFIER	-	-	-	-	-	-	-	-	-	-	-	-	rs335811089	-	-	-	-	-	-
1:3394021-3394021	C	intergenic_variant	MODIFIER	-	-	-	-	-	-	-	-	-	-	-	-	rs329662492	-	-	-	-	-	-
1:3394026-3394026	T	intergenic_variant	MODIFIER	-	-	-	-	-	-	-	-	-	-	-	-	rs340200000	-	-	-	-	-	-
1:3394163-3394163	G	intergenic_variant	MODIFIER	-	-	-	-	-	-	-	-	-	-	-	-	rs328694132	-	-	-	-	-	-
1:3394530-3394534	GAGAGA	intergenic_variant	MODIFIER	-	-	-	-	-	-	-	-	-	-	-	-	rs788283582	-	-	-	-	-	-
1:3394682-3394682	T	intergenic_variant	MODIFIER	-	-	-	-	-	-	-	-	-	-	-	-	rs323894808	-	-	-	-	-	-
1:3394821-3394821	T	intergenic_variant	MODIFIER	-	-	-	-	-	-	-	-	-	-	-	-	rs331582318	-	-	-	-	-	-
1:3394868-3394868	C	intergenic_variant	MODIFIER	-	-	-	-	-	-	-	-	-	-	-	-	rs338353236	-	-	-	-	-	-
1:3394969-3394969	A	intergenic_variant	MODIFIER	-	-	-	-	-	-	-	-	-	-	-	-	rs335263957	-	-	-	-	-	-
1:3395187-3395187	G	intergenic_variant	MODIFIER	-	-	-	-	-	-	-	-	-	-	-	-	rs322335095	-	-	-	-	-	-
1:3395228-3395228	T	intergenic_variant	MODIFIER	-	-	-	-	-	-	-	-	-	-	-	-	rs333326940	-	-	-	-	-	-
1:3395263-3395266	TAAA	intergenic_variant	MODIFIER	-	-	-	-	-	-	-	-	-	-	-	-	-	-	-	-	-	-	-
1:3395290-3395290	A	intergenic_variant	MODIFIER	-	-	-	-	-	-	-	-	-	-	-	-	rs344848526	-	-	-	-	-	-
1:3395360-3395360	T	intergenic_variant	MODIFIER	-	-	-	-	-	-	-	-	-	-	-	-	rs328593701	-	-	-	-	-	-
1:3395362-3395362	A	intergenic_variant	MODIFIER	-	-	-	-	-	-	-	-	-	-	-	-	rs336152181	-	-	-	-	-	-
1:3395390-3395390	T	intergenic_variant	MODIFIER	-	-	-	-	-	-	-	-	-	-	-	-	rs345923674	-	-	-	-	-	-
1:3395512-3395512	C	intergenic_variant	MODIFIER	-	-	-	-	-	-	-	-	-	-	-	-	rs327593652	-	-	-	-	-	-
1:3395881-3395881	A	intergenic_variant	MODIFIER	-	-	-	-	-	-	-	-	-	-	-	-	rs331608459	-	-	-	-	-	-
1:3396507-3396507	G	intergenic_variant	MODIFIER	-	-	-	-	-	-	-	-	-	-	-	-	rs340048274	-	-	-	-	-	-
1:3396781-3396781	AT	intergenic_variant	MODIFIER	-	-	-	-	-	-	-	-	-	-	-	-	-	-	-	-	-	-	-
1:3396798-3396798	TA	intergenic_variant	MODIFIER	-	-	-	-	-	-	-	-	-	-	-	-	rs788607973	-	-	-	-	-	-
1:3396882-3396882	T	intergenic_variant	MODIFIER	-	-	-	-	-	-	-	-	-	-	-	-	rs345961167	-	-	-	-	-	-
1:3397009-3397009	C	intergenic_variant	MODIFIER	-	-	-	-	-	-	-	-	-	-	-	-	rs336561024	-	-	-	-	-	-
1:3397040-3397040	A	intergenic_variant	MODIFIER	-	-	-	-	-	-	-	-	-	-	-	-	rs346234608	-	-	-	-	-	-
1:3397087-3397087	T	intergenic_variant	MODIFIER	-	-	-	-	-	-	-	-	-	-	-	-	rs336379329	-	-	-	-	-	-
1:3397236-3397236	A	intergenic_variant	MODIFIER	-	-	-	-	-	-	-	-	-	-	-	-	rs327889346	-	-	-	-	-	-
1:3397326-3397326	A	intergenic_variant	MODIFIER	-	-	-	-	-	-	-	-	-	-	-	-	rs319555593	-	-	-	-	-	-
1:3397628-3397628	A	intergenic_variant	MODIFIER	-	-	-	-	-	-	-	-	-	-	-	-	rs331491499	-	-	-	-	-	-
1:3397690-3397690	T	intergenic_variant	MODIFIER	-	-	-	-	-	-	-	-	-	-	-	-	rs342271867	-	-	-	-	-	-
1:3397691-3397691	A	intergenic_variant	MODIFIER	-	-	-	-	-	-	-	-	-	-	-	-	rs318834089	-	-	-	-	-	-
1:3397745-3397745	C	intergenic_variant	MODIFIER	-	-	-	-	-	-	-	-	-	-	-	-	rs330038418	-	-	-	-	-	-
1:3399385-3399388	AAAAA	intergenic_variant	MODIFIER	-	-	-	-	-	-	-	-	-	-	-	-	rs693641338,rs793847601	-	-	-	-	-	-
1:3399424-3399424	A	intergenic_variant	MODIFIER	-	-	-	-	-	-	-	-	-	-	-	-	rs333084852	-	-	-	-	-	-
1:3399437-3399437	C	intergenic_variant	MODIFIER	-	-	-	-	-	-	-	-	-	-	-	-	rs343736066	-	-	-	-	-	-
1:3399438-3399438	T	intergenic_variant	MODIFIER	-	-	-	-	-	-	-	-	-	-	-	-	rs700489365	-	-	-	-	-	-
1:3400060-3400060	A	intergenic_variant	MODIFIER	-	-	-	-	-	-	-	-	-	-	-	-	rs343808566	-	-	-	-	-	-
1:3400553-3400553	A	intergenic_variant	MODIFIER	-	-	-	-	-	-	-	-	-	-	-	-	rs318919317	-	-	-	-	-	-
1:3400847-3400847	C	intergenic_variant	MODIFIER	-	-	-	-	-	-	-	-	-	-	-	-	rs328386246	-	-	-	-	-	-
1:3402505-3402505	G	intergenic_variant	MODIFIER	-	-	-	-	-	-	-	-	-	-	-	-	rs324541398	-	-	-	-	-	-
1:3402735-3402735	G	intergenic_variant	MODIFIER	-	-	-	-	-	-	-	-	-	-	-	-	rs327104629	-	-	-	-	-	-
1:3402778-3402778	C	intergenic_variant	MODIFIER	-	-	-	-	-	-	-	-	-	-	-	-	rs325924734	-	-	-	-	-	-
1:3402803-3402803	C	intergenic_variant	MODIFIER	-	-	-	-	-	-	-	-	-	-	-	-	rs336502297	-	-	-	-	-	-
1:3402853-3402853	T	intergenic_variant	MODIFIER	-	-	-	-	-	-	-	-	-	-	-	-	rs341061972	-	-	-	-	-	-
1:3402872-3402872	C	intergenic_variant	MODIFIER	-	-	-	-	-	-	-	-	-	-	-	-	rs318266740	-	-	-	-	-	-
1:3402896-3402896	T	intergenic_variant	MODIFIER	-	-	-	-	-	-	-	-	-	-	-	-	rs329516837	-	-	-	-	-	-
1:3403117-3403117	C	intergenic_variant	MODIFIER	-	-	-	-	-	-	-	-	-	-	-	-	rs323252631	-	-	-	-	-	-
1:3403669-3403669	G	intergenic_variant	MODIFIER	-	-	-	-	-	-	-	-	-	-	-	-	rs320152402	-	-	-	-	-	-
1:3404133-3404133	A	intergenic_variant	MODIFIER	-	-	-	-	-	-	-	-	-	-	-	-	rs344866529	-	-	-	-	-	-
1:3404150-3404150	A	intergenic_variant	MODIFIER	-	-	-	-	-	-	-	-	-	-	-	-	rs328418916	-	-	-	-	-	-
1:3406131-3406131	A	upstream_gene_variant	MODIFIER	C6orf118	ENSSSCG00000004028	Transcript	ENSSSCT00000004454	protein_coding	-	-	-	-	-	-	-	rs321396533	3080	1	HGNC	HGNC:21233	P1	-
1:3406139-3406139	C	upstream_gene_variant	MODIFIER	C6orf118	ENSSSCG00000004028	Transcript	ENSSSCT00000004454	protein_coding	-	-	-	-	-	-	-	rs329112323	3072	1	HGNC	HGNC:21233	P1	-
1:3406155-3406155	T	upstream_gene_variant	MODIFIER	C6orf118	ENSSSCG00000004028	Transcript	ENSSSCT00000004454	protein_coding	-	-	-	-	-	-	-	rs343372671	3056	1	HGNC	HGNC:21233	P1	-
1:3406233-3406233	C	upstream_gene_variant	MODIFIER	C6orf118	ENSSSCG00000004028	Transcript	ENSSSCT00000004454	protein_coding	-	-	-	-	-	-	-	rs324347169	2978	1	HGNC	HGNC:21233	P1	-
1:3406316-3406316	G	upstream_gene_variant	MODIFIER	C6orf118	ENSSSCG00000004028	Transcript	ENSSSCT00000004454	protein_coding	-	-	-	-	-	-	-	rs331863919	2895	1	HGNC	HGNC:21233	P1	-
1:3406406-3406406	C	upstream_gene_variant	MODIFIER	C6orf118	ENSSSCG00000004028	Transcript	ENSSSCT00000004454	protein_coding	-	-	-	-	-	-	-	rs323328275	2805	1	HGNC	HGNC:21233	P1	-
1:3406411-3406411	C	upstream_gene_variant	MODIFIER	C6orf118	ENSSSCG00000004028	Transcript	ENSSSCT00000004454	protein_coding	-	-	-	-	-	-	-	rs333149900	2800	1	HGNC	HGNC:21233	P1	-
1:3406420-3406420	T	upstream_gene_variant	MODIFIER	C6orf118	ENSSSCG00000004028	Transcript	ENSSSCT00000004454	protein_coding	-	-	-	-	-	-	-	rs341249452	2791	1	HGNC	HGNC:21233	P1	-
1:3406463-3406463	T	upstream_gene_variant	MODIFIER	C6orf118	ENSSSCG00000004028	Transcript	ENSSSCT00000004454	protein_coding	-	-	-	-	-	-	-	rs333153934	2748	1	HGNC	HGNC:21233	P1	-
1:3406486-3406486	T	upstream_gene_variant	MODIFIER	C6orf118	ENSSSCG00000004028	Transcript	ENSSSCT00000004454	protein_coding	-	-	-	-	-	-	-	rs344015562	2725	1	HGNC	HGNC:21233	P1	-
1:3406557-3406563	TTTTTTTTTTT	upstream_gene_variant	MODIFIER	C6orf118	ENSSSCG00000004028	Transcript	ENSSSCT00000004454	protein_coding	-	-	-	-	-	-	-	rs793142698	2648	1	HGNC	HGNC:21233	P1	-
1:3407679-3407679	T	upstream_gene_variant	MODIFIER	C6orf118	ENSSSCG00000004028	Transcript	ENSSSCT00000004454	protein_coding	-	-	-	-	-	-	-	rs323004859	1532	1	HGNC	HGNC:21233	P1	-
1:3407686-3407686	A	upstream_gene_variant	MODIFIER	C6orf118	ENSSSCG00000004028	Transcript	ENSSSCT00000004454	protein_coding	-	-	-	-	-	-	-	rs334567290	1525	1	HGNC	HGNC:21233	P1	-
1:3408259-3408259	G	upstream_gene_variant	MODIFIER	C6orf118	ENSSSCG00000004028	Transcript	ENSSSCT00000004454	protein_coding	-	-	-	-	-	-	-	rs338148676	952	1	HGNC	HGNC:21233	P1	-
1:3408280-3408280	G	upstream_gene_variant	MODIFIER	C6orf118	ENSSSCG00000004028	Transcript	ENSSSCT00000004454	protein_coding	-	-	-	-	-	-	-	rs322687155	931	1	HGNC	HGNC:21233	P1	-
1:3408532-3408532	G	upstream_gene_variant	MODIFIER	C6orf118	ENSSSCG00000004028	Transcript	ENSSSCT00000004454	protein_coding	-	-	-	-	-	-	-	rs344663008	679	1	HGNC	HGNC:21233	P1	-
1:3409680-3409680	G	synonymous_variant	LOW	C6orf118	ENSSSCG00000004028	Transcript	ENSSSCT00000004454	protein_coding	3/7	-	414	414	138	A	gcA/gcG	rs80856118	-	1	HGNC	HGNC:21233	P1	-
1:3409873-3409873	T	intron_variant	MODIFIER	C6orf118	ENSSSCG00000004028	Transcript	ENSSSCT00000004454	protein_coding	-	3/6	-	-	-	-	-	rs339855777	-	1	HGNC	HGNC:21233	P1	-
1:3409879-3409879	T	intron_variant	MODIFIER	C6orf118	ENSSSCG00000004028	Transcript	ENSSSCT00000004454	protein_coding	-	3/6	-	-	-	-	-	rs332598490	-	1	HGNC	HGNC:21233	P1	-
1:3409946-3409946	T	intron_variant	MODIFIER	C6orf118	ENSSSCG00000004028	Transcript	ENSSSCT00000004454	protein_coding	-	3/6	-	-	-	-	-	rs336078891	-	1	HGNC	HGNC:21233	P1	-
1:3409995-3409995	C	intron_variant	MODIFIER	C6orf118	ENSSSCG00000004028	Transcript	ENSSSCT00000004454	protein_coding	-	3/6	-	-	-	-	-	rs326933061	-	1	HGNC	HGNC:21233	P1	-
1:3683052-3683052	A	intergenic_variant	MODIFIER	-	-	-	-	-	-	-	-	-	-	-	-	rs692494065	-	-	-	-	-	-
1:4245369-4245369	A	intergenic_variant	MODIFIER	-	-	-	-	-	-	-	-	-	-	-	-	rs1109478228	-	-	-	-	-	-
1:4246643-4246643	A	intergenic_variant	MODIFIER	-	-	-	-	-	-	-	-	-	-	-	-	-	-	-	-	-	-	-
1:4246670-4246670	A	intergenic_variant	MODIFIER	-	-	-	-	-	-	-	-	-	-	-	-	-	-	-	-	-	-	-
1:4246700-4246703	AA	intergenic_variant	MODIFIER	-	-	-	-	-	-	-	-	-	-	-	-	-	-	-	-	-	-	-
1:4246707-4246707	C	intergenic_variant	MODIFIER	-	-	-	-	-	-	-	-	-	-	-	-	rs1110810809	-	-	-	-	-	-
1:4246741-4246741	A	intergenic_variant	MODIFIER	-	-	-	-	-	-	-	-	-	-	-	-	rs1108313862	-	-	-	-	-	-
1:4246742-4246742	G	intergenic_variant	MODIFIER	-	-	-	-	-	-	-	-	-	-	-	-	rs1109939235	-	-	-	-	-	-
1:4246765-4246765	C	intergenic_variant	MODIFIER	-	-	-	-	-	-	-	-	-	-	-	-	rs1111507273	-	-	-	-	-	-
1:4255068-4255068	C	intergenic_variant	MODIFIER	-	-	-	-	-	-	-	-	-	-	-	-	-	-	-	-	-	-	-
1:4256201-4256201	C	intergenic_variant	MODIFIER	-	-	-	-	-	-	-	-	-	-	-	-	-	-	-	-	-	-	-
1:4261820-4261820	G	intergenic_variant	MODIFIER	-	-	-	-	-	-	-	-	-	-	-	-	rs1113271368	-	-	-	-	-	-
1:4262035-4262035	A	intergenic_variant	MODIFIER	-	-	-	-	-	-	-	-	-	-	-	-	rs1108046778	-	-	-	-	-	-
1:4262053-4262053	G	intergenic_variant	MODIFIER	-	-	-	-	-	-	-	-	-	-	-	-	rs1112390061	-	-	-	-	-	-
1:4262072-4262072	A	intergenic_variant	MODIFIER	-	-	-	-	-	-	-	-	-	-	-	-	rs1113063145	-	-	-	-	-	-
1:4262277-4262277	A	intergenic_variant	MODIFIER	-	-	-	-	-	-	-	-	-	-	-	-	-	-	-	-	-	-	-
1:4262409-4262409	A	intergenic_variant	MODIFIER	-	-	-	-	-	-	-	-	-	-	-	-	rs1111097119	-	-	-	-	-	-
1:4262827-4262827	G	intergenic_variant	MODIFIER	-	-	-	-	-	-	-	-	-	-	-	-	rs708355493	-	-	-	-	-	-
1:4263670-4263670	G	intergenic_variant	MODIFIER	-	-	-	-	-	-	-	-	-	-	-	-	rs1111511969	-	-	-	-	-	-
1:4263702-4263702	A	intergenic_variant	MODIFIER	-	-	-	-	-	-	-	-	-	-	-	-	rs1108852874	-	-	-	-	-	-
1:4511387-4511387	C	intergenic_variant	MODIFIER	-	-	-	-	-	-	-	-	-	-	-	-	rs342272224	-	-	-	-	-	-
1:4511389-4511389	A	intergenic_variant	MODIFIER	-	-	-	-	-	-	-	-	-	-	-	-	rs701535125	-	-	-	-	-	-
1:4511390-4511390	T	intergenic_variant	MODIFIER	-	-	-	-	-	-	-	-	-	-	-	-	rs705369307	-	-	-	-	-	-
1:4619761-4619761	A	intergenic_variant	MODIFIER	-	-	-	-	-	-	-	-	-	-	-	-	rs339626129	-	-	-	-	-	-
1:4619981-4619981	T	intergenic_variant	MODIFIER	-	-	-	-	-	-	-	-	-	-	-	-	rs323775398	-	-	-	-	-	-
1:4619987-4619987	G	intergenic_variant	MODIFIER	-	-	-	-	-	-	-	-	-	-	-	-	rs334712466	-	-	-	-	-	-
1:4620017-4620017	C	intergenic_variant	MODIFIER	-	-	-	-	-	-	-	-	-	-	-	-	rs342628616	-	-	-	-	-	-
1:4624228-4624228	T	intergenic_variant	MODIFIER	-	-	-	-	-	-	-	-	-	-	-	-	rs345165344	-	-	-	-	-	-
1:4629241-4629241	C	intergenic_variant	MODIFIER	-	-	-	-	-	-	-	-	-	-	-	-	rs334769996	-	-	-	-	-	-
1:4629272-4629272	A	intergenic_variant	MODIFIER	-	-	-	-	-	-	-	-	-	-	-	-	rs339397359	-	-	-	-	-	-
1:4639659-4639659	G	intergenic_variant	MODIFIER	-	-	-	-	-	-	-	-	-	-	-	-	rs335623503	-	-	-	-	-	-
1:4639707-4639707	T	intergenic_variant	MODIFIER	-	-	-	-	-	-	-	-	-	-	-	-	rs322964176	-	-	-	-	-	-
1:4639884-4639884	G	intergenic_variant	MODIFIER	-	-	-	-	-	-	-	-	-	-	-	-	rs346182177	-	-	-	-	-	-
1:4639906-4639906	A	intergenic_variant	MODIFIER	-	-	-	-	-	-	-	-	-	-	-	-	rs337640671	-	-	-	-	-	-
1:4645409-4645411	AATAAGAA	intergenic_variant	MODIFIER	-	-	-	-	-	-	-	-	-	-	-	-	-	-	-	-	-	-	-
1:4645422-4645422	A	intergenic_variant	MODIFIER	-	-	-	-	-	-	-	-	-	-	-	-	rs787160847	-	-	-	-	-	-
1:4645737-4645737	C	intergenic_variant	MODIFIER	-	-	-	-	-	-	-	-	-	-	-	-	rs333059274	-	-	-	-	-	-
1:4691731-4691731	A	intergenic_variant	MODIFIER	-	-	-	-	-	-	-	-	-	-	-	-	rs344580693	-	-	-	-	-	-
1:4691824-4691824	A	intergenic_variant	MODIFIER	-	-	-	-	-	-	-	-	-	-	-	-	rs327902823	-	-	-	-	-	-
1:4692237-4692237	T	intergenic_variant	MODIFIER	-	-	-	-	-	-	-	-	-	-	-	-	rs324086865	-	-	-	-	-	-
1:4692499-4692499	A	intergenic_variant	MODIFIER	-	-	-	-	-	-	-	-	-	-	-	-	rs334249242	-	-	-	-	-	-
1:4693115-4693115	G	intergenic_variant	MODIFIER	-	-	-	-	-	-	-	-	-	-	-	-	rs339929399	-	-	-	-	-	-
1:4693165-4693165	C	intergenic_variant	MODIFIER	-	-	-	-	-	-	-	-	-	-	-	-	rs318498159	-	-	-	-	-	-
1:4693260-4693260	A	intergenic_variant	MODIFIER	-	-	-	-	-	-	-	-	-	-	-	-	rs324690956	-	-	-	-	-	-
1:4693279-4693279	A	intergenic_variant	MODIFIER	-	-	-	-	-	-	-	-	-	-	-	-	rs332045628	-	-	-	-	-	-
1:4724267-4724267	A	intergenic_variant	MODIFIER	-	-	-	-	-	-	-	-	-	-	-	-	rs340706852	-	-	-	-	-	-
1:4725562-4725562	T	intergenic_variant	MODIFIER	-	-	-	-	-	-	-	-	-	-	-	-	rs341443415	-	-	-	-	-	-
1:4727703-4727703	A	downstream_gene_variant	MODIFIER	QKI	ENSSSCG00000004029	Transcript	ENSSSCT00000056118	protein_coding	-	-	-	-	-	-	-	rs327462228	4998	-1	HGNC	HGNC:21100	P1	-
1:4727703-4727703	A	downstream_gene_variant	MODIFIER	QKI	ENSSSCG00000004029	Transcript	ENSSSCT00000057600	protein_coding	-	-	-	-	-	-	-	rs327462228	4875	-1	HGNC	HGNC:21100	-	-
1:4728625-4728625	T	downstream_gene_variant	MODIFIER	QKI	ENSSSCG00000004029	Transcript	ENSSSCT00000056118	protein_coding	-	-	-	-	-	-	-	rs343524600	4076	-1	HGNC	HGNC:21100	P1	-
1:4728625-4728625	T	downstream_gene_variant	MODIFIER	QKI	ENSSSCG00000004029	Transcript	ENSSSCT00000057600	protein_coding	-	-	-	-	-	-	-	rs343524600	3953	-1	HGNC	HGNC:21100	-	-
1:4729542-4729542	T	downstream_gene_variant	MODIFIER	QKI	ENSSSCG00000004029	Transcript	ENSSSCT00000056118	protein_coding	-	-	-	-	-	-	-	rs324624176	3159	-1	HGNC	HGNC:21100	P1	-
1:4729542-4729542	T	downstream_gene_variant	MODIFIER	QKI	ENSSSCG00000004029	Transcript	ENSSSCT00000057600	protein_coding	-	-	-	-	-	-	-	rs324624176	3036	-1	HGNC	HGNC:21100	-	-
1:4730184-4730184	T	downstream_gene_variant	MODIFIER	QKI	ENSSSCG00000004029	Transcript	ENSSSCT00000056118	protein_coding	-	-	-	-	-	-	-	-	2516	-1	HGNC	HGNC:21100	P1	-
1:4730184-4730184	TT	downstream_gene_variant	MODIFIER	QKI	ENSSSCG00000004029	Transcript	ENSSSCT00000056118	protein_coding	-	-	-	-	-	-	-	-	2516	-1	HGNC	HGNC:21100	P1	-
1:4730184-4730184	T	downstream_gene_variant	MODIFIER	QKI	ENSSSCG00000004029	Transcript	ENSSSCT00000057600	protein_coding	-	-	-	-	-	-	-	-	2393	-1	HGNC	HGNC:21100	-	-
1:4730184-4730184	TT	downstream_gene_variant	MODIFIER	QKI	ENSSSCG00000004029	Transcript	ENSSSCT00000057600	protein_coding	-	-	-	-	-	-	-	-	2393	-1	HGNC	HGNC:21100	-	-
1:4730455-4730455	A	downstream_gene_variant	MODIFIER	QKI	ENSSSCG00000004029	Transcript	ENSSSCT00000056118	protein_coding	-	-	-	-	-	-	-	rs332990491	2246	-1	HGNC	HGNC:21100	P1	-
1:4730455-4730455	A	downstream_gene_variant	MODIFIER	QKI	ENSSSCG00000004029	Transcript	ENSSSCT00000057600	protein_coding	-	-	-	-	-	-	-	rs332990491	2123	-1	HGNC	HGNC:21100	-	-
1:4730459-4730459	T	downstream_gene_variant	MODIFIER	QKI	ENSSSCG00000004029	Transcript	ENSSSCT00000056118	protein_coding	-	-	-	-	-	-	-	rs340153895	2242	-1	HGNC	HGNC:21100	P1	-
1:4730459-4730459	T	downstream_gene_variant	MODIFIER	QKI	ENSSSCG00000004029	Transcript	ENSSSCT00000057600	protein_coding	-	-	-	-	-	-	-	rs340153895	2119	-1	HGNC	HGNC:21100	-	-
1:4730501-4730501	G	downstream_gene_variant	MODIFIER	QKI	ENSSSCG00000004029	Transcript	ENSSSCT00000056118	protein_coding	-	-	-	-	-	-	-	rs319609557	2200	-1	HGNC	HGNC:21100	P1	-
1:4730501-4730501	G	downstream_gene_variant	MODIFIER	QKI	ENSSSCG00000004029	Transcript	ENSSSCT00000057600	protein_coding	-	-	-	-	-	-	-	rs319609557	2077	-1	HGNC	HGNC:21100	-	-
1:4731798-4731798	G	downstream_gene_variant	MODIFIER	QKI	ENSSSCG00000004029	Transcript	ENSSSCT00000056118	protein_coding	-	-	-	-	-	-	-	rs320747276	903	-1	HGNC	HGNC:21100	P1	-
1:4731798-4731798	G	downstream_gene_variant	MODIFIER	QKI	ENSSSCG00000004029	Transcript	ENSSSCT00000057600	protein_coding	-	-	-	-	-	-	-	rs320747276	780	-1	HGNC	HGNC:21100	-	-
1:4732160-4732162	TATA	downstream_gene_variant	MODIFIER	QKI	ENSSSCG00000004029	Transcript	ENSSSCT00000056118	protein_coding	-	-	-	-	-	-	-	rs791393298	539	-1	HGNC	HGNC:21100	P1	-
1:4732160-4732162	TATA	downstream_gene_variant	MODIFIER	QKI	ENSSSCG00000004029	Transcript	ENSSSCT00000057600	protein_coding	-	-	-	-	-	-	-	rs791393298	416	-1	HGNC	HGNC:21100	-	-
1:4733456-4733461	AT	3_prime_UTR_variant	MODIFIER	QKI	ENSSSCG00000004029	Transcript	ENSSSCT00000056118	protein_coding	8/9	-	6701-6705	-	-	-	-	-	-	-1	HGNC	HGNC:21100	P1	-
1:4733456-4733461	AT	3_prime_UTR_variant	MODIFIER	QKI	ENSSSCG00000004029	Transcript	ENSSSCT00000057600	protein_coding	8/8	-	6053-6057	-	-	-	-	-	-	-1	HGNC	HGNC:21100	-	-
1:4733489-4733489	T	3_prime_UTR_variant	MODIFIER	QKI	ENSSSCG00000004029	Transcript	ENSSSCT00000056118	protein_coding	8/9	-	6673	-	-	-	-	rs344948414	-	-1	HGNC	HGNC:21100	P1	-
1:4733489-4733489	T	3_prime_UTR_variant	MODIFIER	QKI	ENSSSCG00000004029	Transcript	ENSSSCT00000057600	protein_coding	8/8	-	6025	-	-	-	-	rs344948414	-	-1	HGNC	HGNC:21100	-	-
1:4733541-4733541	A	3_prime_UTR_variant	MODIFIER	QKI	ENSSSCG00000004029	Transcript	ENSSSCT00000056118	protein_coding	8/9	-	6621	-	-	-	-	rs321749549	-	-1	HGNC	HGNC:21100	P1	-
1:4733541-4733541	A	3_prime_UTR_variant	MODIFIER	QKI	ENSSSCG00000004029	Transcript	ENSSSCT00000057600	protein_coding	8/8	-	5973	-	-	-	-	rs321749549	-	-1	HGNC	HGNC:21100	-	-
1:4734115-4734115	T	3_prime_UTR_variant	MODIFIER	QKI	ENSSSCG00000004029	Transcript	ENSSSCT00000056118	protein_coding	8/9	-	6047	-	-	-	-	rs327742353	-	-1	HGNC	HGNC:21100	P1	-
1:4734115-4734115	T	3_prime_UTR_variant	MODIFIER	QKI	ENSSSCG00000004029	Transcript	ENSSSCT00000057600	protein_coding	8/8	-	5399	-	-	-	-	rs327742353	-	-1	HGNC	HGNC:21100	-	-
1:4734566-4734566	A	3_prime_UTR_variant	MODIFIER	QKI	ENSSSCG00000004029	Transcript	ENSSSCT00000056118	protein_coding	8/9	-	5596	-	-	-	-	rs318695926	-	-1	HGNC	HGNC:21100	P1	-
1:4734566-4734566	A	3_prime_UTR_variant	MODIFIER	QKI	ENSSSCG00000004029	Transcript	ENSSSCT00000057600	protein_coding	8/8	-	4948	-	-	-	-	rs318695926	-	-1	HGNC	HGNC:21100	-	-
1:4734618-4734618	G	3_prime_UTR_variant	MODIFIER	QKI	ENSSSCG00000004029	Transcript	ENSSSCT00000056118	protein_coding	8/9	-	5544	-	-	-	-	rs329985739	-	-1	HGNC	HGNC:21100	P1	-
1:4734618-4734618	G	3_prime_UTR_variant	MODIFIER	QKI	ENSSSCG00000004029	Transcript	ENSSSCT00000057600	protein_coding	8/8	-	4896	-	-	-	-	rs329985739	-	-1	HGNC	HGNC:21100	-	-
1:4734625-4734625	G	3_prime_UTR_variant	MODIFIER	QKI	ENSSSCG00000004029	Transcript	ENSSSCT00000056118	protein_coding	8/9	-	5537	-	-	-	-	rs340625980	-	-1	HGNC	HGNC:21100	P1	-
1:4734625-4734625	G	3_prime_UTR_variant	MODIFIER	QKI	ENSSSCG00000004029	Transcript	ENSSSCT00000057600	protein_coding	8/8	-	4889	-	-	-	-	rs340625980	-	-1	HGNC	HGNC:21100	-	-
1:4736934-4736934	A	3_prime_UTR_variant	MODIFIER	QKI	ENSSSCG00000004029	Transcript	ENSSSCT00000056118	protein_coding	8/9	-	3228	-	-	-	-	rs333975395	-	-1	HGNC	HGNC:21100	P1	-
1:4736934-4736934	A	3_prime_UTR_variant	MODIFIER	QKI	ENSSSCG00000004029	Transcript	ENSSSCT00000057600	protein_coding	8/8	-	2580	-	-	-	-	rs333975395	-	-1	HGNC	HGNC:21100	-	-
1:4738314-4738323	AAAAAAAAAA	downstream_gene_variant	MODIFIER	QKI	ENSSSCG00000004029	Transcript	ENSSSCT00000004455	protein_coding	-	-	-	-	-	-	-	rs1112539574	4991	-1	HGNC	HGNC:21100	-	-
1:4738314-4738323	AAAAAAAAAA	3_prime_UTR_variant	MODIFIER	QKI	ENSSSCG00000004029	Transcript	ENSSSCT00000056118	protein_coding	8/9	-	1839-1847	-	-	-	-	rs1112539574	-	-1	HGNC	HGNC:21100	P1	-
1:4738314-4738323	AAAAAAAAAA	3_prime_UTR_variant	MODIFIER	QKI	ENSSSCG00000004029	Transcript	ENSSSCT00000057600	protein_coding	8/8	-	1191-1199	-	-	-	-	rs1112539574	-	-1	HGNC	HGNC:21100	-	-
1:4738314-4738323	AAAAAAAAAA	downstream_gene_variant	MODIFIER	QKI	ENSSSCG00000004029	Transcript	ENSSSCT00000060412	protein_coding	-	-	-	-	-	-	-	rs1112539574	4991	-1	HGNC	HGNC:21100	-	-
1:4738806-4738806	G	downstream_gene_variant	MODIFIER	QKI	ENSSSCG00000004029	Transcript	ENSSSCT00000004455	protein_coding	-	-	-	-	-	-	-	rs340530612	4508	-1	HGNC	HGNC:21100	-	-
1:4738806-4738806	G	intron_variant	MODIFIER	QKI	ENSSSCG00000004029	Transcript	ENSSSCT00000056118	protein_coding	-	7/8	-	-	-	-	-	rs340530612	-	-1	HGNC	HGNC:21100	P1	-
1:4738806-4738806	G	intron_variant	MODIFIER	QKI	ENSSSCG00000004029	Transcript	ENSSSCT00000057600	protein_coding	-	7/7	-	-	-	-	-	rs340530612	-	-1	HGNC	HGNC:21100	-	-
1:4738806-4738806	G	downstream_gene_variant	MODIFIER	QKI	ENSSSCG00000004029	Transcript	ENSSSCT00000060412	protein_coding	-	-	-	-	-	-	-	rs340530612	4508	-1	HGNC	HGNC:21100	-	-
1:4739417-4739417	C	downstream_gene_variant	MODIFIER	QKI	ENSSSCG00000004029	Transcript	ENSSSCT00000004455	protein_coding	-	-	-	-	-	-	-	rs330592803	3897	-1	HGNC	HGNC:21100	-	-
1:4739417-4739417	C	downstream_gene_variant	MODIFIER	QKI	ENSSSCG00000004029	Transcript	ENSSSCT00000042383	protein_coding	-	-	-	-	-	-	-	rs330592803	4536	-1	HGNC	HGNC:21100	-	-
1:4739417-4739417	C	intron_variant	MODIFIER	QKI	ENSSSCG00000004029	Transcript	ENSSSCT00000056118	protein_coding	-	7/8	-	-	-	-	-	rs330592803	-	-1	HGNC	HGNC:21100	P1	-
1:4739417-4739417	C	intron_variant	MODIFIER	QKI	ENSSSCG00000004029	Transcript	ENSSSCT00000057600	protein_coding	-	7/7	-	-	-	-	-	rs330592803	-	-1	HGNC	HGNC:21100	-	-
1:4739417-4739417	C	downstream_gene_variant	MODIFIER	QKI	ENSSSCG00000004029	Transcript	ENSSSCT00000060412	protein_coding	-	-	-	-	-	-	-	rs330592803	3897	-1	HGNC	HGNC:21100	-	-
1:4739586-4739586	C	downstream_gene_variant	MODIFIER	QKI	ENSSSCG00000004029	Transcript	ENSSSCT00000004455	protein_coding	-	-	-	-	-	-	-	rs341684459	3728	-1	HGNC	HGNC:21100	-	-
1:4739586-4739586	C	downstream_gene_variant	MODIFIER	QKI	ENSSSCG00000004029	Transcript	ENSSSCT00000042383	protein_coding	-	-	-	-	-	-	-	rs341684459	4367	-1	HGNC	HGNC:21100	-	-
1:4739586-4739586	C	intron_variant	MODIFIER	QKI	ENSSSCG00000004029	Transcript	ENSSSCT00000056118	protein_coding	-	7/8	-	-	-	-	-	rs341684459	-	-1	HGNC	HGNC:21100	P1	-
1:4739586-4739586	C	intron_variant	MODIFIER	QKI	ENSSSCG00000004029	Transcript	ENSSSCT00000057600	protein_coding	-	7/7	-	-	-	-	-	rs341684459	-	-1	HGNC	HGNC:21100	-	-
1:4739586-4739586	C	downstream_gene_variant	MODIFIER	QKI	ENSSSCG00000004029	Transcript	ENSSSCT00000060412	protein_coding	-	-	-	-	-	-	-	rs341684459	3728	-1	HGNC	HGNC:21100	-	-
1:4740267-4740279	TTTTTTTTT	downstream_gene_variant	MODIFIER	QKI	ENSSSCG00000004029	Transcript	ENSSSCT00000004455	protein_coding	-	-	-	-	-	-	-	-	3035	-1	HGNC	HGNC:21100	-	-
1:4740267-4740279	TTTTTTTTT	downstream_gene_variant	MODIFIER	QKI	ENSSSCG00000004029	Transcript	ENSSSCT00000042383	protein_coding	-	-	-	-	-	-	-	-	3674	-1	HGNC	HGNC:21100	-	-
1:4740267-4740279	TTTTTTTTT	intron_variant	MODIFIER	QKI	ENSSSCG00000004029	Transcript	ENSSSCT00000056118	protein_coding	-	7/8	-	-	-	-	-	-	-	-1	HGNC	HGNC:21100	P1	-
1:4740267-4740279	TTTTTTTTT	intron_variant	MODIFIER	QKI	ENSSSCG00000004029	Transcript	ENSSSCT00000057600	protein_coding	-	7/7	-	-	-	-	-	-	-	-1	HGNC	HGNC:21100	-	-
1:4740267-4740279	TTTTTTTTT	downstream_gene_variant	MODIFIER	QKI	ENSSSCG00000004029	Transcript	ENSSSCT00000060412	protein_coding	-	-	-	-	-	-	-	-	3035	-1	HGNC	HGNC:21100	-	-
1:4741227-4741227	A	downstream_gene_variant	MODIFIER	QKI	ENSSSCG00000004029	Transcript	ENSSSCT00000004455	protein_coding	-	-	-	-	-	-	-	rs341120029	2087	-1	HGNC	HGNC:21100	-	-
1:4741227-4741227	A	downstream_gene_variant	MODIFIER	QKI	ENSSSCG00000004029	Transcript	ENSSSCT00000042383	protein_coding	-	-	-	-	-	-	-	rs341120029	2726	-1	HGNC	HGNC:21100	-	-
1:4741227-4741227	A	intron_variant	MODIFIER	QKI	ENSSSCG00000004029	Transcript	ENSSSCT00000056118	protein_coding	-	7/8	-	-	-	-	-	rs341120029	-	-1	HGNC	HGNC:21100	P1	-
1:4741227-4741227	A	intron_variant	MODIFIER	QKI	ENSSSCG00000004029	Transcript	ENSSSCT00000057600	protein_coding	-	7/7	-	-	-	-	-	rs341120029	-	-1	HGNC	HGNC:21100	-	-
1:4741227-4741227	A	downstream_gene_variant	MODIFIER	QKI	ENSSSCG00000004029	Transcript	ENSSSCT00000060412	protein_coding	-	-	-	-	-	-	-	rs341120029	2087	-1	HGNC	HGNC:21100	-	-
1:4741429-4741429	C	downstream_gene_variant	MODIFIER	QKI	ENSSSCG00000004029	Transcript	ENSSSCT00000004455	protein_coding	-	-	-	-	-	-	-	rs324809106	1885	-1	HGNC	HGNC:21100	-	-
1:4741429-4741429	C	downstream_gene_variant	MODIFIER	QKI	ENSSSCG00000004029	Transcript	ENSSSCT00000042383	protein_coding	-	-	-	-	-	-	-	rs324809106	2524	-1	HGNC	HGNC:21100	-	-
1:4741429-4741429	C	intron_variant	MODIFIER	QKI	ENSSSCG00000004029	Transcript	ENSSSCT00000056118	protein_coding	-	7/8	-	-	-	-	-	rs324809106	-	-1	HGNC	HGNC:21100	P1	-
1:4741429-4741429	C	intron_variant	MODIFIER	QKI	ENSSSCG00000004029	Transcript	ENSSSCT00000057600	protein_coding	-	7/7	-	-	-	-	-	rs324809106	-	-1	HGNC	HGNC:21100	-	-
1:4741429-4741429	C	downstream_gene_variant	MODIFIER	QKI	ENSSSCG00000004029	Transcript	ENSSSCT00000060412	protein_coding	-	-	-	-	-	-	-	rs324809106	1885	-1	HGNC	HGNC:21100	-	-
1:4742836-4742836	C	downstream_gene_variant	MODIFIER	QKI	ENSSSCG00000004029	Transcript	ENSSSCT00000004455	protein_coding	-	-	-	-	-	-	-	-	478	-1	HGNC	HGNC:21100	-	-
1:4742836-4742836	C	downstream_gene_variant	MODIFIER	QKI	ENSSSCG00000004029	Transcript	ENSSSCT00000042383	protein_coding	-	-	-	-	-	-	-	-	1117	-1	HGNC	HGNC:21100	-	-
1:4742836-4742836	C	intron_variant	MODIFIER	QKI	ENSSSCG00000004029	Transcript	ENSSSCT00000056118	protein_coding	-	6/8	-	-	-	-	-	-	-	-1	HGNC	HGNC:21100	P1	-
1:4742836-4742836	C	intron_variant	MODIFIER	QKI	ENSSSCG00000004029	Transcript	ENSSSCT00000057600	protein_coding	-	6/7	-	-	-	-	-	-	-	-1	HGNC	HGNC:21100	-	-
1:4742836-4742836	C	downstream_gene_variant	MODIFIER	QKI	ENSSSCG00000004029	Transcript	ENSSSCT00000060412	protein_coding	-	-	-	-	-	-	-	-	478	-1	HGNC	HGNC:21100	-	-
1:4743475-4743475	G	intron_variant	MODIFIER	QKI	ENSSSCG00000004029	Transcript	ENSSSCT00000004455	protein_coding	-	6/6	-	-	-	-	-	rs335427065	-	-1	HGNC	HGNC:21100	-	-
1:4743475-4743475	G	downstream_gene_variant	MODIFIER	QKI	ENSSSCG00000004029	Transcript	ENSSSCT00000042383	protein_coding	-	-	-	-	-	-	-	rs335427065	478	-1	HGNC	HGNC:21100	-	-
1:4743475-4743475	G	intron_variant	MODIFIER	QKI	ENSSSCG00000004029	Transcript	ENSSSCT00000056118	protein_coding	-	6/8	-	-	-	-	-	rs335427065	-	-1	HGNC	HGNC:21100	P1	-
1:4743475-4743475	G	intron_variant	MODIFIER	QKI	ENSSSCG00000004029	Transcript	ENSSSCT00000057600	protein_coding	-	6/7	-	-	-	-	-	rs335427065	-	-1	HGNC	HGNC:21100	-	-
1:4743475-4743475	G	intron_variant	MODIFIER	QKI	ENSSSCG00000004029	Transcript	ENSSSCT00000060412	protein_coding	-	5/5	-	-	-	-	-	rs335427065	-	-1	HGNC	HGNC:21100	-	-
1:4744907-4744907	T	intron_variant	MODIFIER	QKI	ENSSSCG00000004029	Transcript	ENSSSCT00000004455	protein_coding	-	6/6	-	-	-	-	-	rs339386303	-	-1	HGNC	HGNC:21100	-	-
1:4744907-4744907	T	intron_variant	MODIFIER	QKI	ENSSSCG00000004029	Transcript	ENSSSCT00000042383	protein_coding	-	7/7	-	-	-	-	-	rs339386303	-	-1	HGNC	HGNC:21100	-	-
1:4744907-4744907	T	intron_variant	MODIFIER	QKI	ENSSSCG00000004029	Transcript	ENSSSCT00000056118	protein_coding	-	6/8	-	-	-	-	-	rs339386303	-	-1	HGNC	HGNC:21100	P1	-
1:4744907-4744907	T	intron_variant	MODIFIER	QKI	ENSSSCG00000004029	Transcript	ENSSSCT00000057600	protein_coding	-	6/7	-	-	-	-	-	rs339386303	-	-1	HGNC	HGNC:21100	-	-
1:4744907-4744907	T	intron_variant	MODIFIER	QKI	ENSSSCG00000004029	Transcript	ENSSSCT00000060412	protein_coding	-	5/5	-	-	-	-	-	rs339386303	-	-1	HGNC	HGNC:21100	-	-
1:4748140-4748140	C	intron_variant	MODIFIER	QKI	ENSSSCG00000004029	Transcript	ENSSSCT00000004455	protein_coding	-	4/6	-	-	-	-	-	rs335295027	-	-1	HGNC	HGNC:21100	-	-
1:4748140-4748140	C	intron_variant	MODIFIER	QKI	ENSSSCG00000004029	Transcript	ENSSSCT00000042383	protein_coding	-	5/7	-	-	-	-	-	rs335295027	-	-1	HGNC	HGNC:21100	-	-
1:4748140-4748140	C	intron_variant	MODIFIER	QKI	ENSSSCG00000004029	Transcript	ENSSSCT00000056118	protein_coding	-	4/8	-	-	-	-	-	rs335295027	-	-1	HGNC	HGNC:21100	P1	-
1:4748140-4748140	C	intron_variant	MODIFIER	QKI	ENSSSCG00000004029	Transcript	ENSSSCT00000057600	protein_coding	-	4/7	-	-	-	-	-	rs335295027	-	-1	HGNC	HGNC:21100	-	-
1:4748140-4748140	C	intron_variant	MODIFIER	QKI	ENSSSCG00000004029	Transcript	ENSSSCT00000060412	protein_coding	-	3/5	-	-	-	-	-	rs335295027	-	-1	HGNC	HGNC:21100	-	-
1:4748156-4748156	G	intron_variant	MODIFIER	QKI	ENSSSCG00000004029	Transcript	ENSSSCT00000004455	protein_coding	-	4/6	-	-	-	-	-	rs346403593	-	-1	HGNC	HGNC:21100	-	-
1:4748156-4748156	G	intron_variant	MODIFIER	QKI	ENSSSCG00000004029	Transcript	ENSSSCT00000042383	protein_coding	-	5/7	-	-	-	-	-	rs346403593	-	-1	HGNC	HGNC:21100	-	-
1:4748156-4748156	G	intron_variant	MODIFIER	QKI	ENSSSCG00000004029	Transcript	ENSSSCT00000056118	protein_coding	-	4/8	-	-	-	-	-	rs346403593	-	-1	HGNC	HGNC:21100	P1	-
1:4748156-4748156	G	intron_variant	MODIFIER	QKI	ENSSSCG00000004029	Transcript	ENSSSCT00000057600	protein_coding	-	4/7	-	-	-	-	-	rs346403593	-	-1	HGNC	HGNC:21100	-	-
1:4748156-4748156	G	intron_variant	MODIFIER	QKI	ENSSSCG00000004029	Transcript	ENSSSCT00000060412	protein_coding	-	3/5	-	-	-	-	-	rs346403593	-	-1	HGNC	HGNC:21100	-	-
1:4748380-4748380	TAT	intron_variant	MODIFIER	QKI	ENSSSCG00000004029	Transcript	ENSSSCT00000004455	protein_coding	-	4/6	-	-	-	-	-	-	-	-1	HGNC	HGNC:21100	-	-
1:4748380-4748380	TAT	intron_variant	MODIFIER	QKI	ENSSSCG00000004029	Transcript	ENSSSCT00000042383	protein_coding	-	5/7	-	-	-	-	-	-	-	-1	HGNC	HGNC:21100	-	-
1:4748380-4748380	TAT	intron_variant	MODIFIER	QKI	ENSSSCG00000004029	Transcript	ENSSSCT00000056118	protein_coding	-	4/8	-	-	-	-	-	-	-	-1	HGNC	HGNC:21100	P1	-
1:4748380-4748380	TAT	intron_variant	MODIFIER	QKI	ENSSSCG00000004029	Transcript	ENSSSCT00000057600	protein_coding	-	4/7	-	-	-	-	-	-	-	-1	HGNC	HGNC:21100	-	-
1:4748380-4748380	TAT	intron_variant	MODIFIER	QKI	ENSSSCG00000004029	Transcript	ENSSSCT00000060412	protein_coding	-	3/5	-	-	-	-	-	-	-	-1	HGNC	HGNC:21100	-	-
1:4748838-4748838	G	intron_variant	MODIFIER	QKI	ENSSSCG00000004029	Transcript	ENSSSCT00000004455	protein_coding	-	4/6	-	-	-	-	-	rs328360722	-	-1	HGNC	HGNC:21100	-	-
1:4748838-4748838	G	intron_variant	MODIFIER	QKI	ENSSSCG00000004029	Transcript	ENSSSCT00000042383	protein_coding	-	5/7	-	-	-	-	-	rs328360722	-	-1	HGNC	HGNC:21100	-	-
1:4748838-4748838	G	intron_variant	MODIFIER	QKI	ENSSSCG00000004029	Transcript	ENSSSCT00000056118	protein_coding	-	4/8	-	-	-	-	-	rs328360722	-	-1	HGNC	HGNC:21100	P1	-
1:4748838-4748838	G	intron_variant	MODIFIER	QKI	ENSSSCG00000004029	Transcript	ENSSSCT00000057600	protein_coding	-	4/7	-	-	-	-	-	rs328360722	-	-1	HGNC	HGNC:21100	-	-
1:4748838-4748838	G	intron_variant	MODIFIER	QKI	ENSSSCG00000004029	Transcript	ENSSSCT00000060412	protein_coding	-	3/5	-	-	-	-	-	rs328360722	-	-1	HGNC	HGNC:21100	-	-
1:4749203-4749203	C	intron_variant	MODIFIER	QKI	ENSSSCG00000004029	Transcript	ENSSSCT00000004455	protein_coding	-	4/6	-	-	-	-	-	rs336114297	-	-1	HGNC	HGNC:21100	-	-
1:4749203-4749203	C	intron_variant	MODIFIER	QKI	ENSSSCG00000004029	Transcript	ENSSSCT00000042383	protein_coding	-	5/7	-	-	-	-	-	rs336114297	-	-1	HGNC	HGNC:21100	-	-
1:4749203-4749203	C	intron_variant	MODIFIER	QKI	ENSSSCG00000004029	Transcript	ENSSSCT00000056118	protein_coding	-	4/8	-	-	-	-	-	rs336114297	-	-1	HGNC	HGNC:21100	P1	-
1:4749203-4749203	C	intron_variant	MODIFIER	QKI	ENSSSCG00000004029	Transcript	ENSSSCT00000057600	protein_coding	-	4/7	-	-	-	-	-	rs336114297	-	-1	HGNC	HGNC:21100	-	-
1:4749203-4749203	C	intron_variant	MODIFIER	QKI	ENSSSCG00000004029	Transcript	ENSSSCT00000060412	protein_coding	-	3/5	-	-	-	-	-	rs336114297	-	-1	HGNC	HGNC:21100	-	-
1:4749591-4749591	C	intron_variant	MODIFIER	QKI	ENSSSCG00000004029	Transcript	ENSSSCT00000004455	protein_coding	-	4/6	-	-	-	-	-	rs329784114	-	-1	HGNC	HGNC:21100	-	-
1:4749591-4749591	C	intron_variant	MODIFIER	QKI	ENSSSCG00000004029	Transcript	ENSSSCT00000042383	protein_coding	-	5/7	-	-	-	-	-	rs329784114	-	-1	HGNC	HGNC:21100	-	-
1:4749591-4749591	C	intron_variant	MODIFIER	QKI	ENSSSCG00000004029	Transcript	ENSSSCT00000056118	protein_coding	-	4/8	-	-	-	-	-	rs329784114	-	-1	HGNC	HGNC:21100	P1	-
1:4749591-4749591	C	intron_variant	MODIFIER	QKI	ENSSSCG00000004029	Transcript	ENSSSCT00000057600	protein_coding	-	4/7	-	-	-	-	-	rs329784114	-	-1	HGNC	HGNC:21100	-	-
1:4749591-4749591	C	intron_variant	MODIFIER	QKI	ENSSSCG00000004029	Transcript	ENSSSCT00000060412	protein_coding	-	3/5	-	-	-	-	-	rs329784114	-	-1	HGNC	HGNC:21100	-	-
1:4751219-4751219	G	intron_variant	MODIFIER	QKI	ENSSSCG00000004029	Transcript	ENSSSCT00000004455	protein_coding	-	4/6	-	-	-	-	-	rs332607502	-	-1	HGNC	HGNC:21100	-	-
1:4751219-4751219	G	intron_variant	MODIFIER	QKI	ENSSSCG00000004029	Transcript	ENSSSCT00000042383	protein_coding	-	5/7	-	-	-	-	-	rs332607502	-	-1	HGNC	HGNC:21100	-	-
1:4751219-4751219	G	intron_variant	MODIFIER	QKI	ENSSSCG00000004029	Transcript	ENSSSCT00000056118	protein_coding	-	4/8	-	-	-	-	-	rs332607502	-	-1	HGNC	HGNC:21100	P1	-
1:4751219-4751219	G	intron_variant	MODIFIER	QKI	ENSSSCG00000004029	Transcript	ENSSSCT00000057600	protein_coding	-	4/7	-	-	-	-	-	rs332607502	-	-1	HGNC	HGNC:21100	-	-
1:4751219-4751219	G	intron_variant	MODIFIER	QKI	ENSSSCG00000004029	Transcript	ENSSSCT00000060412	protein_coding	-	3/5	-	-	-	-	-	rs332607502	-	-1	HGNC	HGNC:21100	-	-
1:4752125-4752125	C	intron_variant	MODIFIER	QKI	ENSSSCG00000004029	Transcript	ENSSSCT00000004455	protein_coding	-	4/6	-	-	-	-	-	rs335285310	-	-1	HGNC	HGNC:21100	-	-
1:4752125-4752125	C	intron_variant	MODIFIER	QKI	ENSSSCG00000004029	Transcript	ENSSSCT00000042383	protein_coding	-	5/7	-	-	-	-	-	rs335285310	-	-1	HGNC	HGNC:21100	-	-
1:4752125-4752125	C	intron_variant	MODIFIER	QKI	ENSSSCG00000004029	Transcript	ENSSSCT00000056118	protein_coding	-	4/8	-	-	-	-	-	rs335285310	-	-1	HGNC	HGNC:21100	P1	-
1:4752125-4752125	C	intron_variant	MODIFIER	QKI	ENSSSCG00000004029	Transcript	ENSSSCT00000057600	protein_coding	-	4/7	-	-	-	-	-	rs335285310	-	-1	HGNC	HGNC:21100	-	-
1:4752125-4752125	C	intron_variant	MODIFIER	QKI	ENSSSCG00000004029	Transcript	ENSSSCT00000060412	protein_coding	-	3/5	-	-	-	-	-	rs335285310	-	-1	HGNC	HGNC:21100	-	-
1:4752229-4752229	T	intron_variant	MODIFIER	QKI	ENSSSCG00000004029	Transcript	ENSSSCT00000004455	protein_coding	-	4/6	-	-	-	-	-	rs330548671	-	-1	HGNC	HGNC:21100	-	-
1:4752229-4752229	T	intron_variant	MODIFIER	QKI	ENSSSCG00000004029	Transcript	ENSSSCT00000042383	protein_coding	-	5/7	-	-	-	-	-	rs330548671	-	-1	HGNC	HGNC:21100	-	-
1:4752229-4752229	T	intron_variant	MODIFIER	QKI	ENSSSCG00000004029	Transcript	ENSSSCT00000056118	protein_coding	-	4/8	-	-	-	-	-	rs330548671	-	-1	HGNC	HGNC:21100	P1	-
1:4752229-4752229	T	intron_variant	MODIFIER	QKI	ENSSSCG00000004029	Transcript	ENSSSCT00000057600	protein_coding	-	4/7	-	-	-	-	-	rs330548671	-	-1	HGNC	HGNC:21100	-	-
1:4752229-4752229	T	intron_variant	MODIFIER	QKI	ENSSSCG00000004029	Transcript	ENSSSCT00000060412	protein_coding	-	3/5	-	-	-	-	-	rs330548671	-	-1	HGNC	HGNC:21100	-	-
1:4752608-4752608	G	intron_variant	MODIFIER	QKI	ENSSSCG00000004029	Transcript	ENSSSCT00000004455	protein_coding	-	4/6	-	-	-	-	-	rs322500004	-	-1	HGNC	HGNC:21100	-	-
1:4752608-4752608	G	intron_variant	MODIFIER	QKI	ENSSSCG00000004029	Transcript	ENSSSCT00000042383	protein_coding	-	5/7	-	-	-	-	-	rs322500004	-	-1	HGNC	HGNC:21100	-	-
1:4752608-4752608	G	intron_variant	MODIFIER	QKI	ENSSSCG00000004029	Transcript	ENSSSCT00000056118	protein_coding	-	4/8	-	-	-	-	-	rs322500004	-	-1	HGNC	HGNC:21100	P1	-
1:4752608-4752608	G	intron_variant	MODIFIER	QKI	ENSSSCG00000004029	Transcript	ENSSSCT00000057600	protein_coding	-	4/7	-	-	-	-	-	rs322500004	-	-1	HGNC	HGNC:21100	-	-
1:4752608-4752608	G	intron_variant	MODIFIER	QKI	ENSSSCG00000004029	Transcript	ENSSSCT00000060412	protein_coding	-	3/5	-	-	-	-	-	rs322500004	-	-1	HGNC	HGNC:21100	-	-
1:4752705-4752705	C	intron_variant	MODIFIER	QKI	ENSSSCG00000004029	Transcript	ENSSSCT00000004455	protein_coding	-	4/6	-	-	-	-	-	rs330230584	-	-1	HGNC	HGNC:21100	-	-
1:4752705-4752705	C	intron_variant	MODIFIER	QKI	ENSSSCG00000004029	Transcript	ENSSSCT00000042383	protein_coding	-	5/7	-	-	-	-	-	rs330230584	-	-1	HGNC	HGNC:21100	-	-
1:4752705-4752705	C	intron_variant	MODIFIER	QKI	ENSSSCG00000004029	Transcript	ENSSSCT00000056118	protein_coding	-	4/8	-	-	-	-	-	rs330230584	-	-1	HGNC	HGNC:21100	P1	-
1:4752705-4752705	C	intron_variant	MODIFIER	QKI	ENSSSCG00000004029	Transcript	ENSSSCT00000057600	protein_coding	-	4/7	-	-	-	-	-	rs330230584	-	-1	HGNC	HGNC:21100	-	-
1:4752705-4752705	C	intron_variant	MODIFIER	QKI	ENSSSCG00000004029	Transcript	ENSSSCT00000060412	protein_coding	-	3/5	-	-	-	-	-	rs330230584	-	-1	HGNC	HGNC:21100	-	-
1:4754152-4754152	C	intron_variant	MODIFIER	QKI	ENSSSCG00000004029	Transcript	ENSSSCT00000004455	protein_coding	-	4/6	-	-	-	-	-	rs345478162	-	-1	HGNC	HGNC:21100	-	-
1:4754152-4754152	C	intron_variant	MODIFIER	QKI	ENSSSCG00000004029	Transcript	ENSSSCT00000042383	protein_coding	-	5/7	-	-	-	-	-	rs345478162	-	-1	HGNC	HGNC:21100	-	-
1:4754152-4754152	C	intron_variant	MODIFIER	QKI	ENSSSCG00000004029	Transcript	ENSSSCT00000056118	protein_coding	-	4/8	-	-	-	-	-	rs345478162	-	-1	HGNC	HGNC:21100	P1	-
1:4754152-4754152	C	intron_variant	MODIFIER	QKI	ENSSSCG00000004029	Transcript	ENSSSCT00000057600	protein_coding	-	4/7	-	-	-	-	-	rs345478162	-	-1	HGNC	HGNC:21100	-	-
1:4754152-4754152	C	intron_variant	MODIFIER	QKI	ENSSSCG00000004029	Transcript	ENSSSCT00000060412	protein_coding	-	3/5	-	-	-	-	-	rs345478162	-	-1	HGNC	HGNC:21100	-	-
1:4754296-4754310	GCA	intron_variant	MODIFIER	QKI	ENSSSCG00000004029	Transcript	ENSSSCT00000004455	protein_coding	-	4/6	-	-	-	-	-	rs698263463,rs788900122	-	-1	HGNC	HGNC:21100	-	-
1:4754296-4754310	GCA	intron_variant	MODIFIER	QKI	ENSSSCG00000004029	Transcript	ENSSSCT00000042383	protein_coding	-	5/7	-	-	-	-	-	rs698263463,rs788900122	-	-1	HGNC	HGNC:21100	-	-
1:4754296-4754310	GCA	intron_variant	MODIFIER	QKI	ENSSSCG00000004029	Transcript	ENSSSCT00000056118	protein_coding	-	4/8	-	-	-	-	-	rs698263463,rs788900122	-	-1	HGNC	HGNC:21100	P1	-
1:4754296-4754310	GCA	intron_variant	MODIFIER	QKI	ENSSSCG00000004029	Transcript	ENSSSCT00000057600	protein_coding	-	4/7	-	-	-	-	-	rs698263463,rs788900122	-	-1	HGNC	HGNC:21100	-	-
1:4754296-4754310	GCA	intron_variant	MODIFIER	QKI	ENSSSCG00000004029	Transcript	ENSSSCT00000060412	protein_coding	-	3/5	-	-	-	-	-	rs698263463,rs788900122	-	-1	HGNC	HGNC:21100	-	-
1:4755776-4755776	CC	intron_variant	MODIFIER	QKI	ENSSSCG00000004029	Transcript	ENSSSCT00000004455	protein_coding	-	4/6	-	-	-	-	-	-	-	-1	HGNC	HGNC:21100	-	-
1:4755776-4755776	CC	intron_variant	MODIFIER	QKI	ENSSSCG00000004029	Transcript	ENSSSCT00000042383	protein_coding	-	5/7	-	-	-	-	-	-	-	-1	HGNC	HGNC:21100	-	-
1:4755776-4755776	CC	intron_variant	MODIFIER	QKI	ENSSSCG00000004029	Transcript	ENSSSCT00000056118	protein_coding	-	4/8	-	-	-	-	-	-	-	-1	HGNC	HGNC:21100	P1	-
1:4755776-4755776	CC	intron_variant	MODIFIER	QKI	ENSSSCG00000004029	Transcript	ENSSSCT00000057600	protein_coding	-	4/7	-	-	-	-	-	-	-	-1	HGNC	HGNC:21100	-	-
1:4755776-4755776	CC	intron_variant	MODIFIER	QKI	ENSSSCG00000004029	Transcript	ENSSSCT00000060412	protein_coding	-	3/5	-	-	-	-	-	-	-	-1	HGNC	HGNC:21100	-	-
1:4757487-4757487	T	intron_variant	MODIFIER	QKI	ENSSSCG00000004029	Transcript	ENSSSCT00000004455	protein_coding	-	4/6	-	-	-	-	-	rs332489770	-	-1	HGNC	HGNC:21100	-	-
1:4757487-4757487	T	intron_variant	MODIFIER	QKI	ENSSSCG00000004029	Transcript	ENSSSCT00000042383	protein_coding	-	5/7	-	-	-	-	-	rs332489770	-	-1	HGNC	HGNC:21100	-	-
1:4757487-4757487	T	intron_variant	MODIFIER	QKI	ENSSSCG00000004029	Transcript	ENSSSCT00000056118	protein_coding	-	4/8	-	-	-	-	-	rs332489770	-	-1	HGNC	HGNC:21100	P1	-
1:4757487-4757487	T	intron_variant	MODIFIER	QKI	ENSSSCG00000004029	Transcript	ENSSSCT00000057600	protein_coding	-	4/7	-	-	-	-	-	rs332489770	-	-1	HGNC	HGNC:21100	-	-
1:4757487-4757487	T	intron_variant	MODIFIER	QKI	ENSSSCG00000004029	Transcript	ENSSSCT00000060412	protein_coding	-	3/5	-	-	-	-	-	rs332489770	-	-1	HGNC	HGNC:21100	-	-
1:4760389-4760389	G	intron_variant	MODIFIER	QKI	ENSSSCG00000004029	Transcript	ENSSSCT00000004455	protein_coding	-	4/6	-	-	-	-	-	rs320890068	-	-1	HGNC	HGNC:21100	-	-
1:4760389-4760389	G	intron_variant	MODIFIER	QKI	ENSSSCG00000004029	Transcript	ENSSSCT00000042383	protein_coding	-	5/7	-	-	-	-	-	rs320890068	-	-1	HGNC	HGNC:21100	-	-
1:4760389-4760389	G	intron_variant	MODIFIER	QKI	ENSSSCG00000004029	Transcript	ENSSSCT00000056118	protein_coding	-	4/8	-	-	-	-	-	rs320890068	-	-1	HGNC	HGNC:21100	P1	-
1:4760389-4760389	G	intron_variant	MODIFIER	QKI	ENSSSCG00000004029	Transcript	ENSSSCT00000057600	protein_coding	-	4/7	-	-	-	-	-	rs320890068	-	-1	HGNC	HGNC:21100	-	-
1:4760389-4760389	G	intron_variant	MODIFIER	QKI	ENSSSCG00000004029	Transcript	ENSSSCT00000060412	protein_coding	-	3/5	-	-	-	-	-	rs320890068	-	-1	HGNC	HGNC:21100	-	-
1:4760672-4760672	A	intron_variant	MODIFIER	QKI	ENSSSCG00000004029	Transcript	ENSSSCT00000004455	protein_coding	-	4/6	-	-	-	-	-	rs330972511	-	-1	HGNC	HGNC:21100	-	-
1:4760672-4760672	A	intron_variant	MODIFIER	QKI	ENSSSCG00000004029	Transcript	ENSSSCT00000042383	protein_coding	-	5/7	-	-	-	-	-	rs330972511	-	-1	HGNC	HGNC:21100	-	-
1:4760672-4760672	A	intron_variant	MODIFIER	QKI	ENSSSCG00000004029	Transcript	ENSSSCT00000056118	protein_coding	-	4/8	-	-	-	-	-	rs330972511	-	-1	HGNC	HGNC:21100	P1	-
1:4760672-4760672	A	intron_variant	MODIFIER	QKI	ENSSSCG00000004029	Transcript	ENSSSCT00000057600	protein_coding	-	4/7	-	-	-	-	-	rs330972511	-	-1	HGNC	HGNC:21100	-	-
1:4760672-4760672	A	intron_variant	MODIFIER	QKI	ENSSSCG00000004029	Transcript	ENSSSCT00000060412	protein_coding	-	3/5	-	-	-	-	-	rs330972511	-	-1	HGNC	HGNC:21100	-	-
1:4768892-4768892	C	intron_variant	MODIFIER	QKI	ENSSSCG00000004029	Transcript	ENSSSCT00000004455	protein_coding	-	4/6	-	-	-	-	-	rs341162999	-	-1	HGNC	HGNC:21100	-	-
1:4768892-4768892	C	intron_variant	MODIFIER	QKI	ENSSSCG00000004029	Transcript	ENSSSCT00000042383	protein_coding	-	5/7	-	-	-	-	-	rs341162999	-	-1	HGNC	HGNC:21100	-	-
1:4768892-4768892	C	intron_variant	MODIFIER	QKI	ENSSSCG00000004029	Transcript	ENSSSCT00000056118	protein_coding	-	4/8	-	-	-	-	-	rs341162999	-	-1	HGNC	HGNC:21100	P1	-
1:4768892-4768892	C	intron_variant	MODIFIER	QKI	ENSSSCG00000004029	Transcript	ENSSSCT00000057600	protein_coding	-	4/7	-	-	-	-	-	rs341162999	-	-1	HGNC	HGNC:21100	-	-
1:4768892-4768892	C	intron_variant	MODIFIER	QKI	ENSSSCG00000004029	Transcript	ENSSSCT00000060412	protein_coding	-	3/5	-	-	-	-	-	rs341162999	-	-1	HGNC	HGNC:21100	-	-
1:4775818-4775818	C	synonymous_variant	LOW	QKI	ENSSSCG00000004029	Transcript	ENSSSCT00000004455	protein_coding	4/7	-	1277	318	106	Q	caA/caG	rs80952345	-	-1	HGNC	HGNC:21100	-	-
1:4775818-4775818	C	synonymous_variant	LOW	QKI	ENSSSCG00000004029	Transcript	ENSSSCT00000042383	protein_coding	5/8	-	1151	522	174	Q	caA/caG	rs80952345	-	-1	HGNC	HGNC:21100	-	-
1:4775818-4775818	C	synonymous_variant	LOW	QKI	ENSSSCG00000004029	Transcript	ENSSSCT00000056118	protein_coding	4/9	-	1112	483	161	Q	caA/caG	rs80952345	-	-1	HGNC	HGNC:21100	P1	-
1:4775818-4775818	C	synonymous_variant	LOW	QKI	ENSSSCG00000004029	Transcript	ENSSSCT00000057600	protein_coding	4/8	-	464	318	106	Q	caA/caG	rs80952345	-	-1	HGNC	HGNC:21100	-	-
1:4775818-4775818	C	synonymous_variant	LOW	QKI	ENSSSCG00000004029	Transcript	ENSSSCT00000060412	protein_coding	3/6	-	995	366	122	Q	caA/caG	rs80952345	-	-1	HGNC	HGNC:21100	-	-
1:4882518-4882518	C	5_prime_UTR_variant	MODIFIER	QKI	ENSSSCG00000004029	Transcript	ENSSSCT00000004455	protein_coding	1/7	-	234	-	-	-	-	rs320254276	-	-1	HGNC	HGNC:21100	-	-
1:4882518-4882518	C	intron_variant	MODIFIER	QKI	ENSSSCG00000004029	Transcript	ENSSSCT00000042383	protein_coding	-	1/7	-	-	-	-	-	rs320254276	-	-1	HGNC	HGNC:21100	-	-
1:4882518-4882518	C	intron_variant	MODIFIER	QKI	ENSSSCG00000004029	Transcript	ENSSSCT00000056118	protein_coding	-	1/8	-	-	-	-	-	rs320254276	-	-1	HGNC	HGNC:21100	P1	-
1:4882518-4882518	C	upstream_gene_variant	MODIFIER	QKI	ENSSSCG00000004029	Transcript	ENSSSCT00000057600	protein_coding	-	-	-	-	-	-	-	rs320254276	580	-1	HGNC	HGNC:21100	-	-
1:4882518-4882518	C	intron_variant	MODIFIER	QKI	ENSSSCG00000004029	Transcript	ENSSSCT00000060412	protein_coding	-	1/5	-	-	-	-	-	rs320254276	-	-1	HGNC	HGNC:21100	-	-
1:4975169-4975169	A	intron_variant	MODIFIER	PACRG	ENSSSCG00000038153	Transcript	ENSSSCT00000057322	protein_coding	-	4/4	-	-	-	-	-	rs341797695	-	-1	HGNC	HGNC:19152	P1	-
1:4975738-4975738	G	intron_variant	MODIFIER	PACRG	ENSSSCG00000038153	Transcript	ENSSSCT00000057322	protein_coding	-	4/4	-	-	-	-	-	rs328049579	-	-1	HGNC	HGNC:19152	P1	-
1:4982362-4982362	A	intron_variant	MODIFIER	PACRG	ENSSSCG00000038153	Transcript	ENSSSCT00000057322	protein_coding	-	4/4	-	-	-	-	-	rs1109731583	-	-1	HGNC	HGNC:19152	P1	-
1:4989975-4989975	C	intron_variant	MODIFIER	PACRG	ENSSSCG00000038153	Transcript	ENSSSCT00000057322	protein_coding	-	4/4	-	-	-	-	-	rs1107601070	-	-1	HGNC	HGNC:19152	P1	-
1:5175494-5175494	A	intron_variant	MODIFIER	PACRG	ENSSSCG00000038153	Transcript	ENSSSCT00000057322	protein_coding	-	4/4	-	-	-	-	-	-	-	-1	HGNC	HGNC:19152	P1	-
1:5178806-5178806	A	intron_variant	MODIFIER	PACRG	ENSSSCG00000038153	Transcript	ENSSSCT00000057322	protein_coding	-	4/4	-	-	-	-	-	rs1113580321	-	-1	HGNC	HGNC:19152	P1	-
1:5179477-5179477	C	intron_variant	MODIFIER	PACRG	ENSSSCG00000038153	Transcript	ENSSSCT00000057322	protein_coding	-	4/4	-	-	-	-	-	rs1111049700	-	-1	HGNC	HGNC:19152	P1	-
1:5642090-5642090	G	intergenic_variant	MODIFIER	-	-	-	-	-	-	-	-	-	-	-	-	rs325861930	-	-	-	-	-	-
1:5642093-5642093	A	intergenic_variant	MODIFIER	-	-	-	-	-	-	-	-	-	-	-	-	rs333851997	-	-	-	-	-	-
1:5642172-5642172	T	intergenic_variant	MODIFIER	-	-	-	-	-	-	-	-	-	-	-	-	rs343961518	-	-	-	-	-	-
1:5643029-5643029	A	intergenic_variant	MODIFIER	-	-	-	-	-	-	-	-	-	-	-	-	rs339383524	-	-	-	-	-	-
1:5737942-5737942	T	intron_variant	MODIFIER	PRKN	ENSSSCG00000004032	Transcript	ENSSSCT00000004459	protein_coding	-	1/9	-	-	-	-	-	rs343361821	-	1	EntrezGene	-	-	-
1:5737942-5737942	T	intron_variant	MODIFIER	PRKN	ENSSSCG00000004032	Transcript	ENSSSCT00000048870	protein_coding	-	2/11	-	-	-	-	-	rs343361821	-	1	EntrezGene	-	P1	-
1:5738227-5738227	A	intron_variant	MODIFIER	PRKN	ENSSSCG00000004032	Transcript	ENSSSCT00000004459	protein_coding	-	1/9	-	-	-	-	-	rs330223926	-	1	EntrezGene	-	-	-
1:5738227-5738227	A	intron_variant	MODIFIER	PRKN	ENSSSCG00000004032	Transcript	ENSSSCT00000048870	protein_coding	-	2/11	-	-	-	-	-	rs330223926	-	1	EntrezGene	-	P1	-
1:5739394-5739394	A	intron_variant	MODIFIER	PRKN	ENSSSCG00000004032	Transcript	ENSSSCT00000004459	protein_coding	-	1/9	-	-	-	-	-	rs339745188	-	1	EntrezGene	-	-	-
1:5739394-5739394	A	intron_variant	MODIFIER	PRKN	ENSSSCG00000004032	Transcript	ENSSSCT00000048870	protein_coding	-	2/11	-	-	-	-	-	rs339745188	-	1	EntrezGene	-	P1	-
1:5739664-5739664	A	intron_variant	MODIFIER	PRKN	ENSSSCG00000004032	Transcript	ENSSSCT00000004459	protein_coding	-	1/9	-	-	-	-	-	rs324610568	-	1	EntrezGene	-	-	-
1:5739664-5739664	A	intron_variant	MODIFIER	PRKN	ENSSSCG00000004032	Transcript	ENSSSCT00000048870	protein_coding	-	2/11	-	-	-	-	-	rs324610568	-	1	EntrezGene	-	P1	-
1:5739668-5739668	G	intron_variant	MODIFIER	PRKN	ENSSSCG00000004032	Transcript	ENSSSCT00000004459	protein_coding	-	1/9	-	-	-	-	-	rs332287425	-	1	EntrezGene	-	-	-
1:5739668-5739668	G	intron_variant	MODIFIER	PRKN	ENSSSCG00000004032	Transcript	ENSSSCT00000048870	protein_coding	-	2/11	-	-	-	-	-	rs332287425	-	1	EntrezGene	-	P1	-
1:5740431-5740431	C	intron_variant	MODIFIER	PRKN	ENSSSCG00000004032	Transcript	ENSSSCT00000004459	protein_coding	-	1/9	-	-	-	-	-	rs332961218	-	1	EntrezGene	-	-	-
1:5740431-5740431	C	intron_variant	MODIFIER	PRKN	ENSSSCG00000004032	Transcript	ENSSSCT00000048870	protein_coding	-	2/11	-	-	-	-	-	rs332961218	-	1	EntrezGene	-	P1	-
1:5888235-5888235	C	intron_variant	MODIFIER	PRKN	ENSSSCG00000004032	Transcript	ENSSSCT00000004459	protein_coding	-	2/9	-	-	-	-	-	rs334580247	-	1	EntrezGene	-	-	-
1:5888235-5888235	C	intron_variant	MODIFIER	PRKN	ENSSSCG00000004032	Transcript	ENSSSCT00000048870	protein_coding	-	3/11	-	-	-	-	-	rs334580247	-	1	EntrezGene	-	P1	-
1:5994772-5994772	A	intron_variant	MODIFIER	PRKN	ENSSSCG00000004032	Transcript	ENSSSCT00000004459	protein_coding	-	3/9	-	-	-	-	-	rs327676474	-	1	EntrezGene	-	-	-
1:5994772-5994772	A	intron_variant	MODIFIER	PRKN	ENSSSCG00000004032	Transcript	ENSSSCT00000048870	protein_coding	-	4/11	-	-	-	-	-	rs327676474	-	1	EntrezGene	-	P1	-
1:6048003-6048003	C	intron_variant	MODIFIER	PRKN	ENSSSCG00000004032	Transcript	ENSSSCT00000004459	protein_coding	-	3/9	-	-	-	-	-	rs326050305	-	1	EntrezGene	-	-	-
1:6048003-6048003	C	intron_variant	MODIFIER	PRKN	ENSSSCG00000004032	Transcript	ENSSSCT00000048870	protein_coding	-	4/11	-	-	-	-	-	rs326050305	-	1	EntrezGene	-	P1	-
1:6048004-6048004	A	intron_variant	MODIFIER	PRKN	ENSSSCG00000004032	Transcript	ENSSSCT00000004459	protein_coding	-	3/9	-	-	-	-	-	rs333489625	-	1	EntrezGene	-	-	-
1:6048004-6048004	A	intron_variant	MODIFIER	PRKN	ENSSSCG00000004032	Transcript	ENSSSCT00000048870	protein_coding	-	4/11	-	-	-	-	-	rs333489625	-	1	EntrezGene	-	P1	-
1:6048445-6048445	C	intron_variant	MODIFIER	PRKN	ENSSSCG00000004032	Transcript	ENSSSCT00000004459	protein_coding	-	3/9	-	-	-	-	-	rs329123224	-	1	EntrezGene	-	-	-
1:6048445-6048445	C	intron_variant	MODIFIER	PRKN	ENSSSCG00000004032	Transcript	ENSSSCT00000048870	protein_coding	-	4/11	-	-	-	-	-	rs329123224	-	1	EntrezGene	-	P1	-
1:6048446-6048446	C	intron_variant	MODIFIER	PRKN	ENSSSCG00000004032	Transcript	ENSSSCT00000004459	protein_coding	-	3/9	-	-	-	-	-	rs342812446	-	1	EntrezGene	-	-	-
1:6048446-6048446	C	intron_variant	MODIFIER	PRKN	ENSSSCG00000004032	Transcript	ENSSSCT00000048870	protein_coding	-	4/11	-	-	-	-	-	rs342812446	-	1	EntrezGene	-	P1	-
1:6074739-6074739	A	intron_variant	MODIFIER	PRKN	ENSSSCG00000004032	Transcript	ENSSSCT00000004459	protein_coding	-	4/9	-	-	-	-	-	rs790935002	-	1	EntrezGene	-	-	-
1:6074739-6074739	A	intron_variant	MODIFIER	PRKN	ENSSSCG00000004032	Transcript	ENSSSCT00000048870	protein_coding	-	5/11	-	-	-	-	-	rs790935002	-	1	EntrezGene	-	P1	-
1:6074751-6074751	C	intron_variant	MODIFIER	PRKN	ENSSSCG00000004032	Transcript	ENSSSCT00000004459	protein_coding	-	4/9	-	-	-	-	-	-	-	1	EntrezGene	-	-	-
1:6074751-6074751	C	intron_variant	MODIFIER	PRKN	ENSSSCG00000004032	Transcript	ENSSSCT00000048870	protein_coding	-	5/11	-	-	-	-	-	-	-	1	EntrezGene	-	P1	-
1:6075714-6075714	A	intron_variant	MODIFIER	PRKN	ENSSSCG00000004032	Transcript	ENSSSCT00000004459	protein_coding	-	4/9	-	-	-	-	-	-	-	1	EntrezGene	-	-	-
1:6075714-6075714	A	intron_variant	MODIFIER	PRKN	ENSSSCG00000004032	Transcript	ENSSSCT00000048870	protein_coding	-	5/11	-	-	-	-	-	-	-	1	EntrezGene	-	P1	-
1:6213466-6213466	G	intron_variant	MODIFIER	PRKN	ENSSSCG00000004032	Transcript	ENSSSCT00000004459	protein_coding	-	5/9	-	-	-	-	-	rs344878510	-	1	EntrezGene	-	-	-
1:6213466-6213466	G	intron_variant	MODIFIER	PRKN	ENSSSCG00000004032	Transcript	ENSSSCT00000048870	protein_coding	-	6/11	-	-	-	-	-	rs344878510	-	1	EntrezGene	-	P1	-
1:6216553-6216553	A	intron_variant	MODIFIER	PRKN	ENSSSCG00000004032	Transcript	ENSSSCT00000004459	protein_coding	-	5/9	-	-	-	-	-	rs325900521	-	1	EntrezGene	-	-	-
1:6216553-6216553	A	intron_variant	MODIFIER	PRKN	ENSSSCG00000004032	Transcript	ENSSSCT00000048870	protein_coding	-	6/11	-	-	-	-	-	rs325900521	-	1	EntrezGene	-	P1	-
1:6221268-6221268	T	intron_variant	MODIFIER	PRKN	ENSSSCG00000004032	Transcript	ENSSSCT00000004459	protein_coding	-	5/9	-	-	-	-	-	rs318818759	-	1	EntrezGene	-	-	-
1:6221268-6221268	T	intron_variant	MODIFIER	PRKN	ENSSSCG00000004032	Transcript	ENSSSCT00000048870	protein_coding	-	6/11	-	-	-	-	-	rs318818759	-	1	EntrezGene	-	P1	-
1:6221367-6221367	G	intron_variant	MODIFIER	PRKN	ENSSSCG00000004032	Transcript	ENSSSCT00000004459	protein_coding	-	5/9	-	-	-	-	-	rs344323291	-	1	EntrezGene	-	-	-
1:6221367-6221367	G	intron_variant	MODIFIER	PRKN	ENSSSCG00000004032	Transcript	ENSSSCT00000048870	protein_coding	-	6/11	-	-	-	-	-	rs344323291	-	1	EntrezGene	-	P1	-
1:6221522-6221522	A	intron_variant	MODIFIER	PRKN	ENSSSCG00000004032	Transcript	ENSSSCT00000004459	protein_coding	-	5/9	-	-	-	-	-	rs344812309	-	1	EntrezGene	-	-	-
1:6221522-6221522	A	intron_variant	MODIFIER	PRKN	ENSSSCG00000004032	Transcript	ENSSSCT00000048870	protein_coding	-	6/11	-	-	-	-	-	rs344812309	-	1	EntrezGene	-	P1	-
1:6725497-6725497	G	intron_variant	MODIFIER	PRKN	ENSSSCG00000004032	Transcript	ENSSSCT00000004459	protein_coding	-	9/9	-	-	-	-	-	rs80838622	-	1	EntrezGene	-	-	-
1:6725497-6725497	G	intron_variant	MODIFIER	PRKN	ENSSSCG00000004032	Transcript	ENSSSCT00000048870	protein_coding	-	11/11	-	-	-	-	-	rs80838622	-	1	EntrezGene	-	P1	-
1:6893550-6893550	T	intron_variant	MODIFIER	MAP3K4	ENSSSCG00000004037	Transcript	ENSSSCT00000004465	protein_coding	-	24/25	-	-	-	-	-	rs694978716	-	-1	HGNC	HGNC:6856	A2	-
1:6893550-6893550	T	intron_variant	MODIFIER	MAP3K4	ENSSSCG00000004037	Transcript	ENSSSCT00000027521	protein_coding	-	25/26	-	-	-	-	-	rs694978716	-	-1	HGNC	HGNC:6856	P5	-
1:6894104-6894104	C	intron_variant	MODIFIER	MAP3K4	ENSSSCG00000004037	Transcript	ENSSSCT00000004465	protein_coding	-	24/25	-	-	-	-	-	rs703159682	-	-1	HGNC	HGNC:6856	A2	-
1:6894104-6894104	C	intron_variant	MODIFIER	MAP3K4	ENSSSCG00000004037	Transcript	ENSSSCT00000027521	protein_coding	-	25/26	-	-	-	-	-	rs703159682	-	-1	HGNC	HGNC:6856	P5	-
1:6894550-6894550	C	intron_variant	MODIFIER	MAP3K4	ENSSSCG00000004037	Transcript	ENSSSCT00000004465	protein_coding	-	24/25	-	-	-	-	-	rs343920661	-	-1	HGNC	HGNC:6856	A2	-
1:6894550-6894550	C	intron_variant	MODIFIER	MAP3K4	ENSSSCG00000004037	Transcript	ENSSSCT00000027521	protein_coding	-	25/26	-	-	-	-	-	rs343920661	-	-1	HGNC	HGNC:6856	P5	-
1:6894576-6894576	T	intron_variant	MODIFIER	MAP3K4	ENSSSCG00000004037	Transcript	ENSSSCT00000004465	protein_coding	-	24/25	-	-	-	-	-	rs709458952	-	-1	HGNC	HGNC:6856	A2	-
1:6894576-6894576	T	intron_variant	MODIFIER	MAP3K4	ENSSSCG00000004037	Transcript	ENSSSCT00000027521	protein_coding	-	25/26	-	-	-	-	-	rs709458952	-	-1	HGNC	HGNC:6856	P5	-
1:6894626-6894626	T	intron_variant	MODIFIER	MAP3K4	ENSSSCG00000004037	Transcript	ENSSSCT00000004465	protein_coding	-	24/25	-	-	-	-	-	rs692732232	-	-1	HGNC	HGNC:6856	A2	-
1:6894626-6894626	T	intron_variant	MODIFIER	MAP3K4	ENSSSCG00000004037	Transcript	ENSSSCT00000027521	protein_coding	-	25/26	-	-	-	-	-	rs692732232	-	-1	HGNC	HGNC:6856	P5	-
1:6894642-6894642	T	intron_variant	MODIFIER	MAP3K4	ENSSSCG00000004037	Transcript	ENSSSCT00000004465	protein_coding	-	24/25	-	-	-	-	-	rs710083851	-	-1	HGNC	HGNC:6856	A2	-
1:6894642-6894642	T	intron_variant	MODIFIER	MAP3K4	ENSSSCG00000004037	Transcript	ENSSSCT00000027521	protein_coding	-	25/26	-	-	-	-	-	rs710083851	-	-1	HGNC	HGNC:6856	P5	-
1:6898741-6898741	G	intron_variant	MODIFIER	MAP3K4	ENSSSCG00000004037	Transcript	ENSSSCT00000004465	protein_coding	-	21/25	-	-	-	-	-	rs334458425	-	-1	HGNC	HGNC:6856	A2	-
1:6898741-6898741	G	intron_variant	MODIFIER	MAP3K4	ENSSSCG00000004037	Transcript	ENSSSCT00000027521	protein_coding	-	22/26	-	-	-	-	-	rs334458425	-	-1	HGNC	HGNC:6856	P5	-
1:6902330-6902330	G	intron_variant	MODIFIER	MAP3K4	ENSSSCG00000004037	Transcript	ENSSSCT00000004465	protein_coding	-	18/25	-	-	-	-	-	rs319843531	-	-1	HGNC	HGNC:6856	A2	-
1:6902330-6902330	G	intron_variant	MODIFIER	MAP3K4	ENSSSCG00000004037	Transcript	ENSSSCT00000027521	protein_coding	-	19/26	-	-	-	-	-	rs319843531	-	-1	HGNC	HGNC:6856	P5	-
1:6903770-6903770	A	intron_variant	MODIFIER	MAP3K4	ENSSSCG00000004037	Transcript	ENSSSCT00000004465	protein_coding	-	18/25	-	-	-	-	-	rs342450573	-	-1	HGNC	HGNC:6856	A2	-
1:6903770-6903770	A	intron_variant	MODIFIER	MAP3K4	ENSSSCG00000004037	Transcript	ENSSSCT00000027521	protein_coding	-	19/26	-	-	-	-	-	rs342450573	-	-1	HGNC	HGNC:6856	P5	-
1:6903779-6903779	T	intron_variant	MODIFIER	MAP3K4	ENSSSCG00000004037	Transcript	ENSSSCT00000004465	protein_coding	-	18/25	-	-	-	-	-	rs80922464	-	-1	HGNC	HGNC:6856	A2	-
1:6903779-6903779	T	intron_variant	MODIFIER	MAP3K4	ENSSSCG00000004037	Transcript	ENSSSCT00000027521	protein_coding	-	19/26	-	-	-	-	-	rs80922464	-	-1	HGNC	HGNC:6856	P5	-
1:6908928-6908928	A	intron_variant	MODIFIER	MAP3K4	ENSSSCG00000004037	Transcript	ENSSSCT00000004465	protein_coding	-	16/25	-	-	-	-	-	-	-	-1	HGNC	HGNC:6856	A2	-
1:6908928-6908928	A	intron_variant	MODIFIER	MAP3K4	ENSSSCG00000004037	Transcript	ENSSSCT00000027521	protein_coding	-	16/26	-	-	-	-	-	-	-	-1	HGNC	HGNC:6856	P5	-
1:6908930-6908930	C	intron_variant	MODIFIER	MAP3K4	ENSSSCG00000004037	Transcript	ENSSSCT00000004465	protein_coding	-	16/25	-	-	-	-	-	rs80837116	-	-1	HGNC	HGNC:6856	A2	-
1:6908930-6908930	C	intron_variant	MODIFIER	MAP3K4	ENSSSCG00000004037	Transcript	ENSSSCT00000027521	protein_coding	-	16/26	-	-	-	-	-	rs80837116	-	-1	HGNC	HGNC:6856	P5	-
1:7377722-7377722	G	intron_variant	MODIFIER	IGF2R	ENSSSCG00000004044	Transcript	ENSSSCT00000004472	protein_coding	-	44/47	-	-	-	-	-	-	-	-1	EntrezGene	-	P1	-
1:7493114-7493114	T	intergenic_variant	MODIFIER	-	-	-	-	-	-	-	-	-	-	-	-	rs705165973	-	-	-	-	-	-
1:7493115-7493115	T	intergenic_variant	MODIFIER	-	-	-	-	-	-	-	-	-	-	-	-	rs331111889	-	-	-	-	-	-
1:7493250-7493250	A	intergenic_variant	MODIFIER	-	-	-	-	-	-	-	-	-	-	-	-	rs344266729	-	-	-	-	-	-
1:7493699-7493699	A	intergenic_variant	MODIFIER	-	-	-	-	-	-	-	-	-	-	-	-	rs335630027	-	-	-	-	-	-
1:7493790-7493790	A	intergenic_variant	MODIFIER	-	-	-	-	-	-	-	-	-	-	-	-	rs319718694	-	-	-	-	-	-
1:7493858-7493858	A	intergenic_variant	MODIFIER	-	-	-	-	-	-	-	-	-	-	-	-	rs344886724	-	-	-	-	-	-
1:7494390-7494390	C	intergenic_variant	MODIFIER	-	-	-	-	-	-	-	-	-	-	-	-	rs81354839	-	-	-	-	-	-
1:7494392-7494392	A	intergenic_variant	MODIFIER	-	-	-	-	-	-	-	-	-	-	-	-	rs321728772	-	-	-	-	-	-
1:7589521-7589521	T	intron_variant	MODIFIER	MRPL18	ENSSSCG00000004047	Transcript	ENSSSCT00000004475	protein_coding	-	1/3	-	-	-	-	-	rs342854153	-	-1	HGNC	HGNC:14477	-	-
1:7589521-7589521	T	upstream_gene_variant	MODIFIER	TCP1	ENSSSCG00000004048	Transcript	ENSSSCT00000004476	protein_coding	-	-	-	-	-	-	-	rs342854153	619	1	EntrezGene	-	P5	-
1:7589521-7589521	T	upstream_gene_variant	MODIFIER	RF00429	ENSSSCG00000018530	Transcript	ENSSSCT00000020125	snoRNA	-	-	-	-	-	-	-	rs342854153	3655	1	RFAM	-	-	-
1:7589521-7589521	T	upstream_gene_variant	MODIFIER	TCP1	ENSSSCG00000004048	Transcript	ENSSSCT00000042694	protein_coding	-	-	-	-	-	-	-	rs342854153	742	1	EntrezGene	-	-	-
1:7589521-7589521	T	upstream_gene_variant	MODIFIER	MRPL18	ENSSSCG00000004047	Transcript	ENSSSCT00000043829	protein_coding	-	-	-	-	-	-	-	rs342854153	293	-1	HGNC	HGNC:14477	P1	-
1:7589521-7589521	T	upstream_gene_variant	MODIFIER	TCP1	ENSSSCG00000004048	Transcript	ENSSSCT00000049476	protein_coding	-	-	-	-	-	-	-	rs342854153	692	1	EntrezGene	-	A2	-
1:7589521-7589521	T	upstream_gene_variant	MODIFIER	TCP1	ENSSSCG00000004048	Transcript	ENSSSCT00000065084	protein_coding	-	-	-	-	-	-	-	rs342854153	692	1	EntrezGene	-	A2	-
1:7598242-7598242	C	synonymous_variant	LOW	TCP1	ENSSSCG00000004048	Transcript	ENSSSCT00000004476	protein_coding	8/13	-	1019	843	281	I	atT/atC	rs80943043	-	1	EntrezGene	-	P5	-
1:7598242-7598242	C	downstream_gene_variant	MODIFIER	ACAT2	ENSSSCG00000004049	Transcript	ENSSSCT00000004477	protein_coding	-	-	-	-	-	-	-	rs80943043	2384	-1	HGNC	HGNC:94	-	-
1:7598242-7598242	C	downstream_gene_variant	MODIFIER	RF00429	ENSSSCG00000018530	Transcript	ENSSSCT00000020125	snoRNA	-	-	-	-	-	-	-	rs80943043	4927	1	RFAM	-	-	-
1:7598242-7598242	C	upstream_gene_variant	MODIFIER	RF00401	ENSSSCG00000018605	Transcript	ENSSSCT00000020200	snoRNA	-	-	-	-	-	-	-	rs80943043	783	1	RFAM	-	-	-
1:7598242-7598242	C	3_prime_UTR_variant	MODIFIER	ACAT2	ENSSSCG00000004049	Transcript	ENSSSCT00000039899	protein_coding	9/9	-	4061	-	-	-	-	rs80943043	-	-1	HGNC	HGNC:94	P1	-
1:7598242-7598242	C	synonymous_variant	LOW	TCP1	ENSSSCG00000004048	Transcript	ENSSSCT00000042694	protein_coding	6/10	-	2997	570	190	I	atT/atC	rs80943043	-	1	EntrezGene	-	-	-
1:7598242-7598242	C	3_prime_UTR_variant	MODIFIER	ACAT2	ENSSSCG00000004049	Transcript	ENSSSCT00000044125	protein_coding	8/8	-	4775	-	-	-	-	rs80943043	-	-1	HGNC	HGNC:94	-	-
1:7598242-7598242	C	synonymous_variant	LOW	TCP1	ENSSSCG00000004048	Transcript	ENSSSCT00000049476	protein_coding	7/11	-	2104	768	256	I	atT/atC	rs80943043	-	1	EntrezGene	-	A2	-
1:7598242-7598242	C	synonymous_variant	LOW	TCP1	ENSSSCG00000004048	Transcript	ENSSSCT00000065084	protein_coding	8/12	-	1728	768	256	I	atT/atC	rs80943043	-	1	EntrezGene	-	A2	-
1:7599100-7599100	C	intron_variant	MODIFIER	TCP1	ENSSSCG00000004048	Transcript	ENSSSCT00000004476	protein_coding	-	9/12	-	-	-	-	-	rs344592438	-	1	EntrezGene	-	P5	-
1:7599100-7599100	C	downstream_gene_variant	MODIFIER	ACAT2	ENSSSCG00000004049	Transcript	ENSSSCT00000004477	protein_coding	-	-	-	-	-	-	-	rs344592438	1526	-1	HGNC	HGNC:94	-	-
1:7599100-7599100	C	non_coding_transcript_exon_variant	MODIFIER	RF00401	ENSSSCG00000018605	Transcript	ENSSSCT00000020200	snoRNA	1/1	-	76	-	-	-	-	rs344592438	-	1	RFAM	-	-	-
1:7599100-7599100	C	3_prime_UTR_variant	MODIFIER	ACAT2	ENSSSCG00000004049	Transcript	ENSSSCT00000039899	protein_coding	9/9	-	3203	-	-	-	-	rs344592438	-	-1	HGNC	HGNC:94	P1	-
1:7599100-7599100	C	intron_variant	MODIFIER	TCP1	ENSSSCG00000004048	Transcript	ENSSSCT00000042694	protein_coding	-	7/9	-	-	-	-	-	rs344592438	-	1	EntrezGene	-	-	-
1:7599100-7599100	C	3_prime_UTR_variant	MODIFIER	ACAT2	ENSSSCG00000004049	Transcript	ENSSSCT00000044125	protein_coding	8/8	-	3917	-	-	-	-	rs344592438	-	-1	HGNC	HGNC:94	-	-
1:7599100-7599100	C	intron_variant	MODIFIER	TCP1	ENSSSCG00000004048	Transcript	ENSSSCT00000049476	protein_coding	-	8/10	-	-	-	-	-	rs344592438	-	1	EntrezGene	-	A2	-
1:7599100-7599100	C	intron_variant	MODIFIER	TCP1	ENSSSCG00000004048	Transcript	ENSSSCT00000065084	protein_coding	-	9/11	-	-	-	-	-	rs344592438	-	1	EntrezGene	-	A2	-
1:7599117-7599117	A	intron_variant	MODIFIER	TCP1	ENSSSCG00000004048	Transcript	ENSSSCT00000004476	protein_coding	-	9/12	-	-	-	-	-	rs328399172	-	1	EntrezGene	-	P5	-
1:7599117-7599117	A	downstream_gene_variant	MODIFIER	ACAT2	ENSSSCG00000004049	Transcript	ENSSSCT00000004477	protein_coding	-	-	-	-	-	-	-	rs328399172	1509	-1	HGNC	HGNC:94	-	-
1:7599117-7599117	A	non_coding_transcript_exon_variant	MODIFIER	RF00401	ENSSSCG00000018605	Transcript	ENSSSCT00000020200	snoRNA	1/1	-	93	-	-	-	-	rs328399172	-	1	RFAM	-	-	-
1:7599117-7599117	A	3_prime_UTR_variant	MODIFIER	ACAT2	ENSSSCG00000004049	Transcript	ENSSSCT00000039899	protein_coding	9/9	-	3186	-	-	-	-	rs328399172	-	-1	HGNC	HGNC:94	P1	-
1:7599117-7599117	A	intron_variant	MODIFIER	TCP1	ENSSSCG00000004048	Transcript	ENSSSCT00000042694	protein_coding	-	7/9	-	-	-	-	-	rs328399172	-	1	EntrezGene	-	-	-
1:7599117-7599117	A	3_prime_UTR_variant	MODIFIER	ACAT2	ENSSSCG00000004049	Transcript	ENSSSCT00000044125	protein_coding	8/8	-	3900	-	-	-	-	rs328399172	-	-1	HGNC	HGNC:94	-	-
1:7599117-7599117	A	intron_variant	MODIFIER	TCP1	ENSSSCG00000004048	Transcript	ENSSSCT00000049476	protein_coding	-	8/10	-	-	-	-	-	rs328399172	-	1	EntrezGene	-	A2	-
1:7599117-7599117	A	intron_variant	MODIFIER	TCP1	ENSSSCG00000004048	Transcript	ENSSSCT00000065084	protein_coding	-	9/11	-	-	-	-	-	rs328399172	-	1	EntrezGene	-	A2	-
1:7599143-7599143	G	intron_variant	MODIFIER	TCP1	ENSSSCG00000004048	Transcript	ENSSSCT00000004476	protein_coding	-	9/12	-	-	-	-	-	rs336619422	-	1	EntrezGene	-	P5	-
1:7599143-7599143	G	downstream_gene_variant	MODIFIER	ACAT2	ENSSSCG00000004049	Transcript	ENSSSCT00000004477	protein_coding	-	-	-	-	-	-	-	rs336619422	1483	-1	HGNC	HGNC:94	-	-
1:7599143-7599143	G	non_coding_transcript_exon_variant	MODIFIER	RF00401	ENSSSCG00000018605	Transcript	ENSSSCT00000020200	snoRNA	1/1	-	119	-	-	-	-	rs336619422	-	1	RFAM	-	-	-
1:7599143-7599143	G	3_prime_UTR_variant	MODIFIER	ACAT2	ENSSSCG00000004049	Transcript	ENSSSCT00000039899	protein_coding	9/9	-	3160	-	-	-	-	rs336619422	-	-1	HGNC	HGNC:94	P1	-
1:7599143-7599143	G	intron_variant	MODIFIER	TCP1	ENSSSCG00000004048	Transcript	ENSSSCT00000042694	protein_coding	-	7/9	-	-	-	-	-	rs336619422	-	1	EntrezGene	-	-	-
1:7599143-7599143	G	3_prime_UTR_variant	MODIFIER	ACAT2	ENSSSCG00000004049	Transcript	ENSSSCT00000044125	protein_coding	8/8	-	3874	-	-	-	-	rs336619422	-	-1	HGNC	HGNC:94	-	-
1:7599143-7599143	G	intron_variant	MODIFIER	TCP1	ENSSSCG00000004048	Transcript	ENSSSCT00000049476	protein_coding	-	8/10	-	-	-	-	-	rs336619422	-	1	EntrezGene	-	A2	-
1:7599143-7599143	G	intron_variant	MODIFIER	TCP1	ENSSSCG00000004048	Transcript	ENSSSCT00000065084	protein_coding	-	9/11	-	-	-	-	-	rs336619422	-	1	EntrezGene	-	A2	-
1:7599156-7599156	T	intron_variant	MODIFIER	TCP1	ENSSSCG00000004048	Transcript	ENSSSCT00000004476	protein_coding	-	9/12	-	-	-	-	-	rs319271056	-	1	EntrezGene	-	P5	-
1:7599156-7599156	T	downstream_gene_variant	MODIFIER	ACAT2	ENSSSCG00000004049	Transcript	ENSSSCT00000004477	protein_coding	-	-	-	-	-	-	-	rs319271056	1470	-1	HGNC	HGNC:94	-	-
1:7599156-7599156	T	non_coding_transcript_exon_variant	MODIFIER	RF00401	ENSSSCG00000018605	Transcript	ENSSSCT00000020200	snoRNA	1/1	-	132	-	-	-	-	rs319271056	-	1	RFAM	-	-	-
1:7599156-7599156	T	3_prime_UTR_variant	MODIFIER	ACAT2	ENSSSCG00000004049	Transcript	ENSSSCT00000039899	protein_coding	9/9	-	3147	-	-	-	-	rs319271056	-	-1	HGNC	HGNC:94	P1	-
1:7599156-7599156	T	intron_variant	MODIFIER	TCP1	ENSSSCG00000004048	Transcript	ENSSSCT00000042694	protein_coding	-	7/9	-	-	-	-	-	rs319271056	-	1	EntrezGene	-	-	-
1:7599156-7599156	T	3_prime_UTR_variant	MODIFIER	ACAT2	ENSSSCG00000004049	Transcript	ENSSSCT00000044125	protein_coding	8/8	-	3861	-	-	-	-	rs319271056	-	-1	HGNC	HGNC:94	-	-
1:7599156-7599156	T	intron_variant	MODIFIER	TCP1	ENSSSCG00000004048	Transcript	ENSSSCT00000049476	protein_coding	-	8/10	-	-	-	-	-	rs319271056	-	1	EntrezGene	-	A2	-
1:7599156-7599156	T	intron_variant	MODIFIER	TCP1	ENSSSCG00000004048	Transcript	ENSSSCT00000065084	protein_coding	-	9/11	-	-	-	-	-	rs319271056	-	1	EntrezGene	-	A2	-
1:7599802-7599802	G	intron_variant	MODIFIER	TCP1	ENSSSCG00000004048	Transcript	ENSSSCT00000004476	protein_coding	-	11/12	-	-	-	-	-	rs334424059	-	1	EntrezGene	-	P5	-
1:7599802-7599802	G	downstream_gene_variant	MODIFIER	ACAT2	ENSSSCG00000004049	Transcript	ENSSSCT00000004477	protein_coding	-	-	-	-	-	-	-	rs334424059	824	-1	HGNC	HGNC:94	-	-
1:7599802-7599802	G	downstream_gene_variant	MODIFIER	RF00401	ENSSSCG00000018605	Transcript	ENSSSCT00000020200	snoRNA	-	-	-	-	-	-	-	rs334424059	645	1	RFAM	-	-	-
1:7599802-7599802	G	3_prime_UTR_variant	MODIFIER	ACAT2	ENSSSCG00000004049	Transcript	ENSSSCT00000039899	protein_coding	9/9	-	2501	-	-	-	-	rs334424059	-	-1	HGNC	HGNC:94	P1	-
1:7599802-7599802	G	intron_variant	MODIFIER	TCP1	ENSSSCG00000004048	Transcript	ENSSSCT00000042694	protein_coding	-	9/9	-	-	-	-	-	rs334424059	-	1	EntrezGene	-	-	-
1:7599802-7599802	G	3_prime_UTR_variant	MODIFIER	ACAT2	ENSSSCG00000004049	Transcript	ENSSSCT00000044125	protein_coding	8/8	-	3215	-	-	-	-	rs334424059	-	-1	HGNC	HGNC:94	-	-
1:7599802-7599802	G	intron_variant	MODIFIER	TCP1	ENSSSCG00000004048	Transcript	ENSSSCT00000049476	protein_coding	-	10/10	-	-	-	-	-	rs334424059	-	1	EntrezGene	-	A2	-
1:7599802-7599802	G	intron_variant	MODIFIER	TCP1	ENSSSCG00000004048	Transcript	ENSSSCT00000065084	protein_coding	-	11/11	-	-	-	-	-	rs334424059	-	1	EntrezGene	-	A2	-
1:7599972-7599977	CT	intron_variant	MODIFIER	TCP1	ENSSSCG00000004048	Transcript	ENSSSCT00000004476	protein_coding	-	11/12	-	-	-	-	-	rs713237324,rs788563567	-	1	EntrezGene	-	P5	-
1:7599972-7599977	CT	downstream_gene_variant	MODIFIER	ACAT2	ENSSSCG00000004049	Transcript	ENSSSCT00000004477	protein_coding	-	-	-	-	-	-	-	rs713237324,rs788563567	649	-1	HGNC	HGNC:94	-	-
1:7599972-7599977	CT	downstream_gene_variant	MODIFIER	RF00401	ENSSSCG00000018605	Transcript	ENSSSCT00000020200	snoRNA	-	-	-	-	-	-	-	rs713237324,rs788563567	816	1	RFAM	-	-	-
1:7599972-7599977	CT	3_prime_UTR_variant	MODIFIER	ACAT2	ENSSSCG00000004049	Transcript	ENSSSCT00000039899	protein_coding	9/9	-	2326-2330	-	-	-	-	rs713237324,rs788563567	-	-1	HGNC	HGNC:94	P1	-
1:7599972-7599977	CT	intron_variant	MODIFIER	TCP1	ENSSSCG00000004048	Transcript	ENSSSCT00000042694	protein_coding	-	9/9	-	-	-	-	-	rs713237324,rs788563567	-	1	EntrezGene	-	-	-
1:7599972-7599977	CT	3_prime_UTR_variant	MODIFIER	ACAT2	ENSSSCG00000004049	Transcript	ENSSSCT00000044125	protein_coding	8/8	-	3040-3044	-	-	-	-	rs713237324,rs788563567	-	-1	HGNC	HGNC:94	-	-
1:7599972-7599977	CT	intron_variant	MODIFIER	TCP1	ENSSSCG00000004048	Transcript	ENSSSCT00000049476	protein_coding	-	10/10	-	-	-	-	-	rs713237324,rs788563567	-	1	EntrezGene	-	A2	-
1:7599972-7599977	CT	intron_variant	MODIFIER	TCP1	ENSSSCG00000004048	Transcript	ENSSSCT00000065084	protein_coding	-	11/11	-	-	-	-	-	rs713237324,rs788563567	-	1	EntrezGene	-	A2	-
1:7599996-7599996	G	intron_variant	MODIFIER	TCP1	ENSSSCG00000004048	Transcript	ENSSSCT00000004476	protein_coding	-	11/12	-	-	-	-	-	rs328441925	-	1	EntrezGene	-	P5	-
1:7599996-7599996	G	downstream_gene_variant	MODIFIER	ACAT2	ENSSSCG00000004049	Transcript	ENSSSCT00000004477	protein_coding	-	-	-	-	-	-	-	rs328441925	630	-1	HGNC	HGNC:94	-	-
1:7599996-7599996	G	downstream_gene_variant	MODIFIER	RF00401	ENSSSCG00000018605	Transcript	ENSSSCT00000020200	snoRNA	-	-	-	-	-	-	-	rs328441925	839	1	RFAM	-	-	-
1:7599996-7599996	G	3_prime_UTR_variant	MODIFIER	ACAT2	ENSSSCG00000004049	Transcript	ENSSSCT00000039899	protein_coding	9/9	-	2307	-	-	-	-	rs328441925	-	-1	HGNC	HGNC:94	P1	-
1:7599996-7599996	G	intron_variant	MODIFIER	TCP1	ENSSSCG00000004048	Transcript	ENSSSCT00000042694	protein_coding	-	9/9	-	-	-	-	-	rs328441925	-	1	EntrezGene	-	-	-
1:7599996-7599996	G	3_prime_UTR_variant	MODIFIER	ACAT2	ENSSSCG00000004049	Transcript	ENSSSCT00000044125	protein_coding	8/8	-	3021	-	-	-	-	rs328441925	-	-1	HGNC	HGNC:94	-	-
1:7599996-7599996	G	intron_variant	MODIFIER	TCP1	ENSSSCG00000004048	Transcript	ENSSSCT00000049476	protein_coding	-	10/10	-	-	-	-	-	rs328441925	-	1	EntrezGene	-	A2	-
1:7599996-7599996	G	intron_variant	MODIFIER	TCP1	ENSSSCG00000004048	Transcript	ENSSSCT00000065084	protein_coding	-	11/11	-	-	-	-	-	rs328441925	-	1	EntrezGene	-	A2	-
1:7600104-7600104	T	intron_variant	MODIFIER	TCP1	ENSSSCG00000004048	Transcript	ENSSSCT00000004476	protein_coding	-	11/12	-	-	-	-	-	-	-	1	EntrezGene	-	P5	-
1:7600104-7600104	T	downstream_gene_variant	MODIFIER	ACAT2	ENSSSCG00000004049	Transcript	ENSSSCT00000004477	protein_coding	-	-	-	-	-	-	-	-	521	-1	HGNC	HGNC:94	-	-
1:7600104-7600104	T	downstream_gene_variant	MODIFIER	RF00401	ENSSSCG00000018605	Transcript	ENSSSCT00000020200	snoRNA	-	-	-	-	-	-	-	-	947	1	RFAM	-	-	-
1:7600104-7600104	T	3_prime_UTR_variant	MODIFIER	ACAT2	ENSSSCG00000004049	Transcript	ENSSSCT00000039899	protein_coding	9/9	-	2198-2199	-	-	-	-	-	-	-1	HGNC	HGNC:94	P1	-
1:7600104-7600104	T	intron_variant	MODIFIER	TCP1	ENSSSCG00000004048	Transcript	ENSSSCT00000042694	protein_coding	-	9/9	-	-	-	-	-	-	-	1	EntrezGene	-	-	-
1:7600104-7600104	T	3_prime_UTR_variant	MODIFIER	ACAT2	ENSSSCG00000004049	Transcript	ENSSSCT00000044125	protein_coding	8/8	-	2912-2913	-	-	-	-	-	-	-1	HGNC	HGNC:94	-	-
1:7600104-7600104	T	intron_variant	MODIFIER	TCP1	ENSSSCG00000004048	Transcript	ENSSSCT00000049476	protein_coding	-	10/10	-	-	-	-	-	-	-	1	EntrezGene	-	A2	-
1:7600104-7600104	T	intron_variant	MODIFIER	TCP1	ENSSSCG00000004048	Transcript	ENSSSCT00000065084	protein_coding	-	11/11	-	-	-	-	-	-	-	1	EntrezGene	-	A2	-
1:7600288-7600288	T	intron_variant	MODIFIER	TCP1	ENSSSCG00000004048	Transcript	ENSSSCT00000004476	protein_coding	-	11/12	-	-	-	-	-	rs336876073	-	1	EntrezGene	-	P5	-
1:7600288-7600288	T	downstream_gene_variant	MODIFIER	ACAT2	ENSSSCG00000004049	Transcript	ENSSSCT00000004477	protein_coding	-	-	-	-	-	-	-	rs336876073	338	-1	HGNC	HGNC:94	-	-
1:7600288-7600288	T	downstream_gene_variant	MODIFIER	RF00401	ENSSSCG00000018605	Transcript	ENSSSCT00000020200	snoRNA	-	-	-	-	-	-	-	rs336876073	1131	1	RFAM	-	-	-
1:7600288-7600288	T	3_prime_UTR_variant	MODIFIER	ACAT2	ENSSSCG00000004049	Transcript	ENSSSCT00000039899	protein_coding	9/9	-	2015	-	-	-	-	rs336876073	-	-1	HGNC	HGNC:94	P1	-
1:7600288-7600288	T	intron_variant	MODIFIER	TCP1	ENSSSCG00000004048	Transcript	ENSSSCT00000042694	protein_coding	-	9/9	-	-	-	-	-	rs336876073	-	1	EntrezGene	-	-	-
1:7600288-7600288	T	3_prime_UTR_variant	MODIFIER	ACAT2	ENSSSCG00000004049	Transcript	ENSSSCT00000044125	protein_coding	8/8	-	2729	-	-	-	-	rs336876073	-	-1	HGNC	HGNC:94	-	-
1:7600288-7600288	T	intron_variant	MODIFIER	TCP1	ENSSSCG00000004048	Transcript	ENSSSCT00000049476	protein_coding	-	10/10	-	-	-	-	-	rs336876073	-	1	EntrezGene	-	A2	-
1:7600288-7600288	T	intron_variant	MODIFIER	TCP1	ENSSSCG00000004048	Transcript	ENSSSCT00000065084	protein_coding	-	11/11	-	-	-	-	-	rs336876073	-	1	EntrezGene	-	A2	-
1:7607444-7607444	A	intron_variant	MODIFIER	ACAT2	ENSSSCG00000004049	Transcript	ENSSSCT00000004477	protein_coding	-	3/8	-	-	-	-	-	-	-	-1	HGNC	HGNC:94	-	-
1:7607444-7607444	A	intron_variant	MODIFIER	ACAT2	ENSSSCG00000004049	Transcript	ENSSSCT00000039899	protein_coding	-	3/8	-	-	-	-	-	-	-	-1	HGNC	HGNC:94	P1	-
1:7607444-7607444	A	intron_variant	MODIFIER	ACAT2	ENSSSCG00000004049	Transcript	ENSSSCT00000044125	protein_coding	-	2/7	-	-	-	-	-	-	-	-1	HGNC	HGNC:94	-	-
1:7613163-7613163	T	upstream_gene_variant	MODIFIER	ACAT2	ENSSSCG00000004049	Transcript	ENSSSCT00000004477	protein_coding	-	-	-	-	-	-	-	rs331597073	830	-1	HGNC	HGNC:94	-	-
1:7613163-7613163	T	upstream_gene_variant	MODIFIER	ACAT2	ENSSSCG00000004049	Transcript	ENSSSCT00000039899	protein_coding	-	-	-	-	-	-	-	rs331597073	253	-1	HGNC	HGNC:94	P1	-
1:7613163-7613163	T	upstream_gene_variant	MODIFIER	ACAT2	ENSSSCG00000004049	Transcript	ENSSSCT00000044125	protein_coding	-	-	-	-	-	-	-	rs331597073	253	-1	HGNC	HGNC:94	-	-
1:7613273-7613273	T	upstream_gene_variant	MODIFIER	ACAT2	ENSSSCG00000004049	Transcript	ENSSSCT00000004477	protein_coding	-	-	-	-	-	-	-	rs322188635	940	-1	HGNC	HGNC:94	-	-
1:7613273-7613273	T	upstream_gene_variant	MODIFIER	ACAT2	ENSSSCG00000004049	Transcript	ENSSSCT00000039899	protein_coding	-	-	-	-	-	-	-	rs322188635	363	-1	HGNC	HGNC:94	P1	-
1:7613273-7613273	T	upstream_gene_variant	MODIFIER	ACAT2	ENSSSCG00000004049	Transcript	ENSSSCT00000044125	protein_coding	-	-	-	-	-	-	-	rs322188635	363	-1	HGNC	HGNC:94	-	-
1:7613290-7613290	CA	upstream_gene_variant	MODIFIER	ACAT2	ENSSSCG00000004049	Transcript	ENSSSCT00000004477	protein_coding	-	-	-	-	-	-	-	rs703908795	957	-1	HGNC	HGNC:94	-	-
1:7613290-7613290	CA	upstream_gene_variant	MODIFIER	ACAT2	ENSSSCG00000004049	Transcript	ENSSSCT00000039899	protein_coding	-	-	-	-	-	-	-	rs703908795	380	-1	HGNC	HGNC:94	P1	-
1:7613290-7613290	CA	upstream_gene_variant	MODIFIER	ACAT2	ENSSSCG00000004049	Transcript	ENSSSCT00000044125	protein_coding	-	-	-	-	-	-	-	rs703908795	380	-1	HGNC	HGNC:94	-	-
1:7613336-7613336	C	upstream_gene_variant	MODIFIER	ACAT2	ENSSSCG00000004049	Transcript	ENSSSCT00000004477	protein_coding	-	-	-	-	-	-	-	rs329997339	1003	-1	HGNC	HGNC:94	-	-
1:7613336-7613336	C	upstream_gene_variant	MODIFIER	ACAT2	ENSSSCG00000004049	Transcript	ENSSSCT00000039899	protein_coding	-	-	-	-	-	-	-	rs329997339	426	-1	HGNC	HGNC:94	P1	-
1:7613336-7613336	C	upstream_gene_variant	MODIFIER	ACAT2	ENSSSCG00000004049	Transcript	ENSSSCT00000044125	protein_coding	-	-	-	-	-	-	-	rs329997339	426	-1	HGNC	HGNC:94	-	-
1:7613601-7613601	C	upstream_gene_variant	MODIFIER	ACAT2	ENSSSCG00000004049	Transcript	ENSSSCT00000004477	protein_coding	-	-	-	-	-	-	-	rs332645544	1268	-1	HGNC	HGNC:94	-	-
1:7613601-7613601	C	upstream_gene_variant	MODIFIER	ACAT2	ENSSSCG00000004049	Transcript	ENSSSCT00000039899	protein_coding	-	-	-	-	-	-	-	rs332645544	691	-1	HGNC	HGNC:94	P1	-
1:7613601-7613601	C	upstream_gene_variant	MODIFIER	ACAT2	ENSSSCG00000004049	Transcript	ENSSSCT00000044125	protein_coding	-	-	-	-	-	-	-	rs332645544	691	-1	HGNC	HGNC:94	-	-
1:7613602-7613602	A	upstream_gene_variant	MODIFIER	ACAT2	ENSSSCG00000004049	Transcript	ENSSSCT00000004477	protein_coding	-	-	-	-	-	-	-	rs343303317	1269	-1	HGNC	HGNC:94	-	-
1:7613602-7613602	A	upstream_gene_variant	MODIFIER	ACAT2	ENSSSCG00000004049	Transcript	ENSSSCT00000039899	protein_coding	-	-	-	-	-	-	-	rs343303317	692	-1	HGNC	HGNC:94	P1	-
1:7613602-7613602	A	upstream_gene_variant	MODIFIER	ACAT2	ENSSSCG00000004049	Transcript	ENSSSCT00000044125	protein_coding	-	-	-	-	-	-	-	rs343303317	692	-1	HGNC	HGNC:94	-	-
1:7613639-7613639	C	upstream_gene_variant	MODIFIER	ACAT2	ENSSSCG00000004049	Transcript	ENSSSCT00000004477	protein_coding	-	-	-	-	-	-	-	rs324147888	1306	-1	HGNC	HGNC:94	-	-
1:7613639-7613639	C	upstream_gene_variant	MODIFIER	ACAT2	ENSSSCG00000004049	Transcript	ENSSSCT00000039899	protein_coding	-	-	-	-	-	-	-	rs324147888	729	-1	HGNC	HGNC:94	P1	-
1:7613639-7613639	C	upstream_gene_variant	MODIFIER	ACAT2	ENSSSCG00000004049	Transcript	ENSSSCT00000044125	protein_coding	-	-	-	-	-	-	-	rs324147888	729	-1	HGNC	HGNC:94	-	-
1:7613650-7613650	C	upstream_gene_variant	MODIFIER	ACAT2	ENSSSCG00000004049	Transcript	ENSSSCT00000004477	protein_coding	-	-	-	-	-	-	-	rs335139203	1317	-1	HGNC	HGNC:94	-	-
1:7613650-7613650	C	upstream_gene_variant	MODIFIER	ACAT2	ENSSSCG00000004049	Transcript	ENSSSCT00000039899	protein_coding	-	-	-	-	-	-	-	rs335139203	740	-1	HGNC	HGNC:94	P1	-
1:7613650-7613650	C	upstream_gene_variant	MODIFIER	ACAT2	ENSSSCG00000004049	Transcript	ENSSSCT00000044125	protein_coding	-	-	-	-	-	-	-	rs335139203	740	-1	HGNC	HGNC:94	-	-
1:7614326-7614326	G	upstream_gene_variant	MODIFIER	ACAT2	ENSSSCG00000004049	Transcript	ENSSSCT00000004477	protein_coding	-	-	-	-	-	-	-	rs337342778	1993	-1	HGNC	HGNC:94	-	-
1:7614326-7614326	G	upstream_gene_variant	MODIFIER	ACAT2	ENSSSCG00000004049	Transcript	ENSSSCT00000039899	protein_coding	-	-	-	-	-	-	-	rs337342778	1416	-1	HGNC	HGNC:94	P1	-
1:7614326-7614326	G	upstream_gene_variant	MODIFIER	ACAT2	ENSSSCG00000004049	Transcript	ENSSSCT00000044125	protein_coding	-	-	-	-	-	-	-	rs337342778	1416	-1	HGNC	HGNC:94	-	-
1:7614353-7614353	C	upstream_gene_variant	MODIFIER	ACAT2	ENSSSCG00000004049	Transcript	ENSSSCT00000004477	protein_coding	-	-	-	-	-	-	-	rs320356728	2020	-1	HGNC	HGNC:94	-	-
1:7614353-7614353	C	upstream_gene_variant	MODIFIER	ACAT2	ENSSSCG00000004049	Transcript	ENSSSCT00000039899	protein_coding	-	-	-	-	-	-	-	rs320356728	1443	-1	HGNC	HGNC:94	P1	-
1:7614353-7614353	C	upstream_gene_variant	MODIFIER	ACAT2	ENSSSCG00000004049	Transcript	ENSSSCT00000044125	protein_coding	-	-	-	-	-	-	-	rs320356728	1443	-1	HGNC	HGNC:94	-	-
1:7614389-7614389	T	upstream_gene_variant	MODIFIER	ACAT2	ENSSSCG00000004049	Transcript	ENSSSCT00000004477	protein_coding	-	-	-	-	-	-	-	rs335510686	2056	-1	HGNC	HGNC:94	-	-
1:7614389-7614389	T	upstream_gene_variant	MODIFIER	ACAT2	ENSSSCG00000004049	Transcript	ENSSSCT00000039899	protein_coding	-	-	-	-	-	-	-	rs335510686	1479	-1	HGNC	HGNC:94	P1	-
1:7614389-7614389	T	upstream_gene_variant	MODIFIER	ACAT2	ENSSSCG00000004049	Transcript	ENSSSCT00000044125	protein_coding	-	-	-	-	-	-	-	rs335510686	1479	-1	HGNC	HGNC:94	-	-
1:7614806-7614806	G	upstream_gene_variant	MODIFIER	ACAT2	ENSSSCG00000004049	Transcript	ENSSSCT00000004477	protein_coding	-	-	-	-	-	-	-	rs345334638	2473	-1	HGNC	HGNC:94	-	-
1:7614806-7614806	G	upstream_gene_variant	MODIFIER	ACAT2	ENSSSCG00000004049	Transcript	ENSSSCT00000039899	protein_coding	-	-	-	-	-	-	-	rs345334638	1896	-1	HGNC	HGNC:94	P1	-
1:7614806-7614806	G	upstream_gene_variant	MODIFIER	ACAT2	ENSSSCG00000004049	Transcript	ENSSSCT00000044125	protein_coding	-	-	-	-	-	-	-	rs345334638	1896	-1	HGNC	HGNC:94	-	-
1:7614836-7614836	A	upstream_gene_variant	MODIFIER	ACAT2	ENSSSCG00000004049	Transcript	ENSSSCT00000004477	protein_coding	-	-	-	-	-	-	-	rs334069935	2503	-1	HGNC	HGNC:94	-	-
1:7614836-7614836	A	upstream_gene_variant	MODIFIER	ACAT2	ENSSSCG00000004049	Transcript	ENSSSCT00000039899	protein_coding	-	-	-	-	-	-	-	rs334069935	1926	-1	HGNC	HGNC:94	P1	-
1:7614836-7614836	A	upstream_gene_variant	MODIFIER	ACAT2	ENSSSCG00000004049	Transcript	ENSSSCT00000044125	protein_coding	-	-	-	-	-	-	-	rs334069935	1926	-1	HGNC	HGNC:94	-	-
1:7614916-7614916	C	upstream_gene_variant	MODIFIER	ACAT2	ENSSSCG00000004049	Transcript	ENSSSCT00000004477	protein_coding	-	-	-	-	-	-	-	rs335805292	2583	-1	HGNC	HGNC:94	-	-
1:7614916-7614916	C	upstream_gene_variant	MODIFIER	ACAT2	ENSSSCG00000004049	Transcript	ENSSSCT00000039899	protein_coding	-	-	-	-	-	-	-	rs335805292	2006	-1	HGNC	HGNC:94	P1	-
1:7614916-7614916	C	upstream_gene_variant	MODIFIER	ACAT2	ENSSSCG00000004049	Transcript	ENSSSCT00000044125	protein_coding	-	-	-	-	-	-	-	rs335805292	2006	-1	HGNC	HGNC:94	-	-
1:7614917-7614917	A	upstream_gene_variant	MODIFIER	ACAT2	ENSSSCG00000004049	Transcript	ENSSSCT00000004477	protein_coding	-	-	-	-	-	-	-	rs319337931	2584	-1	HGNC	HGNC:94	-	-
1:7614917-7614917	A	upstream_gene_variant	MODIFIER	ACAT2	ENSSSCG00000004049	Transcript	ENSSSCT00000039899	protein_coding	-	-	-	-	-	-	-	rs319337931	2007	-1	HGNC	HGNC:94	P1	-
1:7614917-7614917	A	upstream_gene_variant	MODIFIER	ACAT2	ENSSSCG00000004049	Transcript	ENSSSCT00000044125	protein_coding	-	-	-	-	-	-	-	rs319337931	2007	-1	HGNC	HGNC:94	-	-
1:7615171-7615171	G	upstream_gene_variant	MODIFIER	ACAT2	ENSSSCG00000004049	Transcript	ENSSSCT00000004477	protein_coding	-	-	-	-	-	-	-	rs81354869	2838	-1	HGNC	HGNC:94	-	-
1:7615171-7615171	G	upstream_gene_variant	MODIFIER	ACAT2	ENSSSCG00000004049	Transcript	ENSSSCT00000039899	protein_coding	-	-	-	-	-	-	-	rs81354869	2261	-1	HGNC	HGNC:94	P1	-
1:7615171-7615171	G	upstream_gene_variant	MODIFIER	ACAT2	ENSSSCG00000004049	Transcript	ENSSSCT00000044125	protein_coding	-	-	-	-	-	-	-	rs81354869	2261	-1	HGNC	HGNC:94	-	-
1:7615185-7615185	T	upstream_gene_variant	MODIFIER	ACAT2	ENSSSCG00000004049	Transcript	ENSSSCT00000004477	protein_coding	-	-	-	-	-	-	-	rs81354870	2852	-1	HGNC	HGNC:94	-	-
1:7615185-7615185	T	upstream_gene_variant	MODIFIER	ACAT2	ENSSSCG00000004049	Transcript	ENSSSCT00000039899	protein_coding	-	-	-	-	-	-	-	rs81354870	2275	-1	HGNC	HGNC:94	P1	-
1:7615185-7615185	T	upstream_gene_variant	MODIFIER	ACAT2	ENSSSCG00000004049	Transcript	ENSSSCT00000044125	protein_coding	-	-	-	-	-	-	-	rs81354870	2275	-1	HGNC	HGNC:94	-	-
1:7615306-7615306	A	upstream_gene_variant	MODIFIER	ACAT2	ENSSSCG00000004049	Transcript	ENSSSCT00000004477	protein_coding	-	-	-	-	-	-	-	rs81354871	2973	-1	HGNC	HGNC:94	-	-
1:7615306-7615306	A	upstream_gene_variant	MODIFIER	ACAT2	ENSSSCG00000004049	Transcript	ENSSSCT00000039899	protein_coding	-	-	-	-	-	-	-	rs81354871	2396	-1	HGNC	HGNC:94	P1	-
1:7615306-7615306	A	upstream_gene_variant	MODIFIER	ACAT2	ENSSSCG00000004049	Transcript	ENSSSCT00000044125	protein_coding	-	-	-	-	-	-	-	rs81354871	2396	-1	HGNC	HGNC:94	-	-
1:7615438-7615438	C	upstream_gene_variant	MODIFIER	ACAT2	ENSSSCG00000004049	Transcript	ENSSSCT00000004477	protein_coding	-	-	-	-	-	-	-	rs343183736	3105	-1	HGNC	HGNC:94	-	-
1:7615438-7615438	C	upstream_gene_variant	MODIFIER	ACAT2	ENSSSCG00000004049	Transcript	ENSSSCT00000039899	protein_coding	-	-	-	-	-	-	-	rs343183736	2528	-1	HGNC	HGNC:94	P1	-
1:7615438-7615438	C	upstream_gene_variant	MODIFIER	ACAT2	ENSSSCG00000004049	Transcript	ENSSSCT00000044125	protein_coding	-	-	-	-	-	-	-	rs343183736	2528	-1	HGNC	HGNC:94	-	-
1:7616066-7616066	T	upstream_gene_variant	MODIFIER	ACAT2	ENSSSCG00000004049	Transcript	ENSSSCT00000004477	protein_coding	-	-	-	-	-	-	-	-	3733	-1	HGNC	HGNC:94	-	-
1:7616066-7616066	T	upstream_gene_variant	MODIFIER	ACAT2	ENSSSCG00000004049	Transcript	ENSSSCT00000039899	protein_coding	-	-	-	-	-	-	-	-	3156	-1	HGNC	HGNC:94	P1	-
1:7616066-7616066	T	upstream_gene_variant	MODIFIER	ACAT2	ENSSSCG00000004049	Transcript	ENSSSCT00000044125	protein_coding	-	-	-	-	-	-	-	-	3156	-1	HGNC	HGNC:94	-	-
1:7616851-7616851	C	upstream_gene_variant	MODIFIER	ACAT2	ENSSSCG00000004049	Transcript	ENSSSCT00000004477	protein_coding	-	-	-	-	-	-	-	-	4518	-1	HGNC	HGNC:94	-	-
1:7616851-7616851	C	upstream_gene_variant	MODIFIER	ACAT2	ENSSSCG00000004049	Transcript	ENSSSCT00000039899	protein_coding	-	-	-	-	-	-	-	-	3941	-1	HGNC	HGNC:94	P1	-
1:7616851-7616851	C	upstream_gene_variant	MODIFIER	ACAT2	ENSSSCG00000004049	Transcript	ENSSSCT00000044125	protein_coding	-	-	-	-	-	-	-	-	3941	-1	HGNC	HGNC:94	-	-
1:7616860-7616860	T	upstream_gene_variant	MODIFIER	ACAT2	ENSSSCG00000004049	Transcript	ENSSSCT00000004477	protein_coding	-	-	-	-	-	-	-	-	4527	-1	HGNC	HGNC:94	-	-
1:7616860-7616860	T	upstream_gene_variant	MODIFIER	ACAT2	ENSSSCG00000004049	Transcript	ENSSSCT00000039899	protein_coding	-	-	-	-	-	-	-	-	3950	-1	HGNC	HGNC:94	P1	-
1:7616860-7616860	T	upstream_gene_variant	MODIFIER	ACAT2	ENSSSCG00000004049	Transcript	ENSSSCT00000044125	protein_coding	-	-	-	-	-	-	-	-	3950	-1	HGNC	HGNC:94	-	-
1:7616976-7616976	G	upstream_gene_variant	MODIFIER	ACAT2	ENSSSCG00000004049	Transcript	ENSSSCT00000004477	protein_coding	-	-	-	-	-	-	-	-	4643	-1	HGNC	HGNC:94	-	-
1:7616976-7616976	G	upstream_gene_variant	MODIFIER	ACAT2	ENSSSCG00000004049	Transcript	ENSSSCT00000039899	protein_coding	-	-	-	-	-	-	-	-	4066	-1	HGNC	HGNC:94	P1	-
1:7616976-7616976	G	upstream_gene_variant	MODIFIER	ACAT2	ENSSSCG00000004049	Transcript	ENSSSCT00000044125	protein_coding	-	-	-	-	-	-	-	-	4066	-1	HGNC	HGNC:94	-	-
1:7618342-7618342	A	downstream_gene_variant	MODIFIER	WTAP	ENSSSCG00000004050	Transcript	ENSSSCT00000004478	protein_coding	-	-	-	-	-	-	-	rs326376007	4208	-1	HGNC	HGNC:16846	P1	-
1:7618342-7618342	A	downstream_gene_variant	MODIFIER	WTAP	ENSSSCG00000004050	Transcript	ENSSSCT00000058364	protein_coding	-	-	-	-	-	-	-	rs326376007	4205	-1	HGNC	HGNC:16846	P1	-
1:7618342-7618342	A	downstream_gene_variant	MODIFIER	WTAP	ENSSSCG00000004050	Transcript	ENSSSCT00000059243	protein_coding	-	-	-	-	-	-	-	rs326376007	4205	-1	HGNC	HGNC:16846	P1	-
1:7618811-7618811	C	downstream_gene_variant	MODIFIER	WTAP	ENSSSCG00000004050	Transcript	ENSSSCT00000004478	protein_coding	-	-	-	-	-	-	-	rs331827863	3739	-1	HGNC	HGNC:16846	P1	-
1:7618811-7618811	C	downstream_gene_variant	MODIFIER	WTAP	ENSSSCG00000004050	Transcript	ENSSSCT00000058364	protein_coding	-	-	-	-	-	-	-	rs331827863	3736	-1	HGNC	HGNC:16846	P1	-
1:7618811-7618811	C	downstream_gene_variant	MODIFIER	WTAP	ENSSSCG00000004050	Transcript	ENSSSCT00000059243	protein_coding	-	-	-	-	-	-	-	rs331827863	3736	-1	HGNC	HGNC:16846	P1	-
1:7618823-7618823	C	downstream_gene_variant	MODIFIER	WTAP	ENSSSCG00000004050	Transcript	ENSSSCT00000004478	protein_coding	-	-	-	-	-	-	-	rs339283542	3727	-1	HGNC	HGNC:16846	P1	-
1:7618823-7618823	C	downstream_gene_variant	MODIFIER	WTAP	ENSSSCG00000004050	Transcript	ENSSSCT00000058364	protein_coding	-	-	-	-	-	-	-	rs339283542	3724	-1	HGNC	HGNC:16846	P1	-
1:7618823-7618823	C	downstream_gene_variant	MODIFIER	WTAP	ENSSSCG00000004050	Transcript	ENSSSCT00000059243	protein_coding	-	-	-	-	-	-	-	rs339283542	3724	-1	HGNC	HGNC:16846	P1	-
1:7618957-7618957	CAT	downstream_gene_variant	MODIFIER	WTAP	ENSSSCG00000004050	Transcript	ENSSSCT00000004478	protein_coding	-	-	-	-	-	-	-	rs787847538	3592	-1	HGNC	HGNC:16846	P1	-
1:7618957-7618957	CAT	downstream_gene_variant	MODIFIER	WTAP	ENSSSCG00000004050	Transcript	ENSSSCT00000058364	protein_coding	-	-	-	-	-	-	-	rs787847538	3589	-1	HGNC	HGNC:16846	P1	-
1:7618957-7618957	CAT	downstream_gene_variant	MODIFIER	WTAP	ENSSSCG00000004050	Transcript	ENSSSCT00000059243	protein_coding	-	-	-	-	-	-	-	rs787847538	3589	-1	HGNC	HGNC:16846	P1	-
1:7619019-7619019	A	downstream_gene_variant	MODIFIER	WTAP	ENSSSCG00000004050	Transcript	ENSSSCT00000004478	protein_coding	-	-	-	-	-	-	-	rs318950365	3531	-1	HGNC	HGNC:16846	P1	-
1:7619019-7619019	A	downstream_gene_variant	MODIFIER	WTAP	ENSSSCG00000004050	Transcript	ENSSSCT00000058364	protein_coding	-	-	-	-	-	-	-	rs318950365	3528	-1	HGNC	HGNC:16846	P1	-
1:7619019-7619019	A	downstream_gene_variant	MODIFIER	WTAP	ENSSSCG00000004050	Transcript	ENSSSCT00000059243	protein_coding	-	-	-	-	-	-	-	rs318950365	3528	-1	HGNC	HGNC:16846	P1	-
1:7619092-7619092	C	downstream_gene_variant	MODIFIER	WTAP	ENSSSCG00000004050	Transcript	ENSSSCT00000004478	protein_coding	-	-	-	-	-	-	-	rs340269902	3458	-1	HGNC	HGNC:16846	P1	-
1:7619092-7619092	C	downstream_gene_variant	MODIFIER	WTAP	ENSSSCG00000004050	Transcript	ENSSSCT00000058364	protein_coding	-	-	-	-	-	-	-	rs340269902	3455	-1	HGNC	HGNC:16846	P1	-
1:7619092-7619092	C	downstream_gene_variant	MODIFIER	WTAP	ENSSSCG00000004050	Transcript	ENSSSCT00000059243	protein_coding	-	-	-	-	-	-	-	rs340269902	3455	-1	HGNC	HGNC:16846	P1	-
1:7619150-7619150	C	downstream_gene_variant	MODIFIER	WTAP	ENSSSCG00000004050	Transcript	ENSSSCT00000004478	protein_coding	-	-	-	-	-	-	-	rs328721920	3400	-1	HGNC	HGNC:16846	P1	-
1:7619150-7619150	C	downstream_gene_variant	MODIFIER	WTAP	ENSSSCG00000004050	Transcript	ENSSSCT00000058364	protein_coding	-	-	-	-	-	-	-	rs328721920	3397	-1	HGNC	HGNC:16846	P1	-
1:7619150-7619150	C	downstream_gene_variant	MODIFIER	WTAP	ENSSSCG00000004050	Transcript	ENSSSCT00000059243	protein_coding	-	-	-	-	-	-	-	rs328721920	3397	-1	HGNC	HGNC:16846	P1	-
1:7620080-7620080	A	downstream_gene_variant	MODIFIER	WTAP	ENSSSCG00000004050	Transcript	ENSSSCT00000004478	protein_coding	-	-	-	-	-	-	-	rs344109828	2470	-1	HGNC	HGNC:16846	P1	-
1:7620080-7620080	A	downstream_gene_variant	MODIFIER	WTAP	ENSSSCG00000004050	Transcript	ENSSSCT00000058364	protein_coding	-	-	-	-	-	-	-	rs344109828	2467	-1	HGNC	HGNC:16846	P1	-
1:7620080-7620080	A	downstream_gene_variant	MODIFIER	WTAP	ENSSSCG00000004050	Transcript	ENSSSCT00000059243	protein_coding	-	-	-	-	-	-	-	rs344109828	2467	-1	HGNC	HGNC:16846	P1	-
1:7620116-7620116	G	downstream_gene_variant	MODIFIER	WTAP	ENSSSCG00000004050	Transcript	ENSSSCT00000004478	protein_coding	-	-	-	-	-	-	-	rs328131104	2434	-1	HGNC	HGNC:16846	P1	-
1:7620116-7620116	G	downstream_gene_variant	MODIFIER	WTAP	ENSSSCG00000004050	Transcript	ENSSSCT00000058364	protein_coding	-	-	-	-	-	-	-	rs328131104	2431	-1	HGNC	HGNC:16846	P1	-
1:7620116-7620116	G	downstream_gene_variant	MODIFIER	WTAP	ENSSSCG00000004050	Transcript	ENSSSCT00000059243	protein_coding	-	-	-	-	-	-	-	rs328131104	2431	-1	HGNC	HGNC:16846	P1	-
1:7620422-7620422	T	downstream_gene_variant	MODIFIER	WTAP	ENSSSCG00000004050	Transcript	ENSSSCT00000004478	protein_coding	-	-	-	-	-	-	-	rs321570264	2128	-1	HGNC	HGNC:16846	P1	-
1:7620422-7620422	T	downstream_gene_variant	MODIFIER	WTAP	ENSSSCG00000004050	Transcript	ENSSSCT00000058364	protein_coding	-	-	-	-	-	-	-	rs321570264	2125	-1	HGNC	HGNC:16846	P1	-
1:7620422-7620422	T	downstream_gene_variant	MODIFIER	WTAP	ENSSSCG00000004050	Transcript	ENSSSCT00000059243	protein_coding	-	-	-	-	-	-	-	rs321570264	2125	-1	HGNC	HGNC:16846	P1	-
1:7620430-7620430	A	downstream_gene_variant	MODIFIER	WTAP	ENSSSCG00000004050	Transcript	ENSSSCT00000004478	protein_coding	-	-	-	-	-	-	-	rs329460505	2120	-1	HGNC	HGNC:16846	P1	-
1:7620430-7620430	A	downstream_gene_variant	MODIFIER	WTAP	ENSSSCG00000004050	Transcript	ENSSSCT00000058364	protein_coding	-	-	-	-	-	-	-	rs329460505	2117	-1	HGNC	HGNC:16846	P1	-
1:7620430-7620430	A	downstream_gene_variant	MODIFIER	WTAP	ENSSSCG00000004050	Transcript	ENSSSCT00000059243	protein_coding	-	-	-	-	-	-	-	rs329460505	2117	-1	HGNC	HGNC:16846	P1	-
1:7620433-7620433	T	downstream_gene_variant	MODIFIER	WTAP	ENSSSCG00000004050	Transcript	ENSSSCT00000004478	protein_coding	-	-	-	-	-	-	-	rs342660756	2117	-1	HGNC	HGNC:16846	P1	-
1:7620433-7620433	T	downstream_gene_variant	MODIFIER	WTAP	ENSSSCG00000004050	Transcript	ENSSSCT00000058364	protein_coding	-	-	-	-	-	-	-	rs342660756	2114	-1	HGNC	HGNC:16846	P1	-
1:7620433-7620433	T	downstream_gene_variant	MODIFIER	WTAP	ENSSSCG00000004050	Transcript	ENSSSCT00000059243	protein_coding	-	-	-	-	-	-	-	rs342660756	2114	-1	HGNC	HGNC:16846	P1	-
1:7620446-7620446	T	downstream_gene_variant	MODIFIER	WTAP	ENSSSCG00000004050	Transcript	ENSSSCT00000004478	protein_coding	-	-	-	-	-	-	-	rs320033007	2104	-1	HGNC	HGNC:16846	P1	-
1:7620446-7620446	T	downstream_gene_variant	MODIFIER	WTAP	ENSSSCG00000004050	Transcript	ENSSSCT00000058364	protein_coding	-	-	-	-	-	-	-	rs320033007	2101	-1	HGNC	HGNC:16846	P1	-
1:7620446-7620446	T	downstream_gene_variant	MODIFIER	WTAP	ENSSSCG00000004050	Transcript	ENSSSCT00000059243	protein_coding	-	-	-	-	-	-	-	rs320033007	2101	-1	HGNC	HGNC:16846	P1	-
1:7623110-7623110	A	3_prime_UTR_variant	MODIFIER	WTAP	ENSSSCG00000004050	Transcript	ENSSSCT00000004478	protein_coding	8/8	-	1524	-	-	-	-	rs696623121	-	-1	HGNC	HGNC:16846	P1	-
1:7623110-7623110	A	3_prime_UTR_variant	MODIFIER	WTAP	ENSSSCG00000004050	Transcript	ENSSSCT00000058364	protein_coding	8/8	-	1548	-	-	-	-	rs696623121	-	-1	HGNC	HGNC:16846	P1	-
1:7623110-7623110	A	3_prime_UTR_variant	MODIFIER	WTAP	ENSSSCG00000004050	Transcript	ENSSSCT00000059243	protein_coding	7/7	-	2223	-	-	-	-	rs696623121	-	-1	HGNC	HGNC:16846	P1	-
1:7623115-7623115	A	3_prime_UTR_variant	MODIFIER	WTAP	ENSSSCG00000004050	Transcript	ENSSSCT00000004478	protein_coding	8/8	-	1519	-	-	-	-	rs707955022	-	-1	HGNC	HGNC:16846	P1	-
1:7623115-7623115	A	3_prime_UTR_variant	MODIFIER	WTAP	ENSSSCG00000004050	Transcript	ENSSSCT00000058364	protein_coding	8/8	-	1543	-	-	-	-	rs707955022	-	-1	HGNC	HGNC:16846	P1	-
1:7623115-7623115	A	3_prime_UTR_variant	MODIFIER	WTAP	ENSSSCG00000004050	Transcript	ENSSSCT00000059243	protein_coding	7/7	-	2218	-	-	-	-	rs707955022	-	-1	HGNC	HGNC:16846	P1	-
1:7623249-7623259	TTTTTTTTTTTTTTTT	stop_retained_variant,3_prime_UTR_variant	LOW	WTAP	ENSSSCG00000004050	Transcript	ENSSSCT00000004478	protein_coding	8/8	-	1375-1384	1187-?	396-?	-	-	-	-	-1	HGNC	HGNC:16846	P1	-
1:7623249-7623259	TTTTTTTTTTTTTTTT	stop_retained_variant,3_prime_UTR_variant	LOW	WTAP	ENSSSCG00000004050	Transcript	ENSSSCT00000058364	protein_coding	8/8	-	1399-1408	1187-?	396-?	-	-	-	-	-1	HGNC	HGNC:16846	P1	-
1:7623249-7623259	TTTTTTTTTTTTTTTT	stop_retained_variant,3_prime_UTR_variant	LOW	WTAP	ENSSSCG00000004050	Transcript	ENSSSCT00000059243	protein_coding	7/7	-	2074-2083	1187-?	396-?	-	-	-	-	-1	HGNC	HGNC:16846	P1	-
1:7624335-7624335	T	intron_variant	MODIFIER	WTAP	ENSSSCG00000004050	Transcript	ENSSSCT00000004478	protein_coding	-	7/7	-	-	-	-	-	rs334405671	-	-1	HGNC	HGNC:16846	P1	-
1:7624335-7624335	T	intron_variant	MODIFIER	WTAP	ENSSSCG00000004050	Transcript	ENSSSCT00000058364	protein_coding	-	7/7	-	-	-	-	-	rs334405671	-	-1	HGNC	HGNC:16846	P1	-
1:7624335-7624335	T	intron_variant	MODIFIER	WTAP	ENSSSCG00000004050	Transcript	ENSSSCT00000059243	protein_coding	-	6/6	-	-	-	-	-	rs334405671	-	-1	HGNC	HGNC:16846	P1	-
1:7624463-7624463	A	intron_variant	MODIFIER	WTAP	ENSSSCG00000004050	Transcript	ENSSSCT00000004478	protein_coding	-	7/7	-	-	-	-	-	rs80918355	-	-1	HGNC	HGNC:16846	P1	-
1:7624463-7624463	A	intron_variant	MODIFIER	WTAP	ENSSSCG00000004050	Transcript	ENSSSCT00000058364	protein_coding	-	7/7	-	-	-	-	-	rs80918355	-	-1	HGNC	HGNC:16846	P1	-
1:7624463-7624463	A	intron_variant	MODIFIER	WTAP	ENSSSCG00000004050	Transcript	ENSSSCT00000059243	protein_coding	-	6/6	-	-	-	-	-	rs80918355	-	-1	HGNC	HGNC:16846	P1	-
1:7624704-7624704	A	intron_variant	MODIFIER	WTAP	ENSSSCG00000004050	Transcript	ENSSSCT00000004478	protein_coding	-	7/7	-	-	-	-	-	rs339863885	-	-1	HGNC	HGNC:16846	P1	-
1:7624704-7624704	A	downstream_gene_variant	MODIFIER	WTAP	ENSSSCG00000004050	Transcript	ENSSSCT00000043325	protein_coding	-	-	-	-	-	-	-	rs339863885	4833	-1	HGNC	HGNC:16846	-	-
1:7624704-7624704	A	intron_variant	MODIFIER	WTAP	ENSSSCG00000004050	Transcript	ENSSSCT00000058364	protein_coding	-	7/7	-	-	-	-	-	rs339863885	-	-1	HGNC	HGNC:16846	P1	-
1:7624704-7624704	A	intron_variant	MODIFIER	WTAP	ENSSSCG00000004050	Transcript	ENSSSCT00000059243	protein_coding	-	6/6	-	-	-	-	-	rs339863885	-	-1	HGNC	HGNC:16846	P1	-
1:7625234-7625234	G	intron_variant	MODIFIER	WTAP	ENSSSCG00000004050	Transcript	ENSSSCT00000004478	protein_coding	-	6/7	-	-	-	-	-	rs80860042	-	-1	HGNC	HGNC:16846	P1	-
1:7625234-7625234	G	downstream_gene_variant	MODIFIER	WTAP	ENSSSCG00000004050	Transcript	ENSSSCT00000043325	protein_coding	-	-	-	-	-	-	-	rs80860042	4303	-1	HGNC	HGNC:16846	-	-
1:7625234-7625234	G	intron_variant	MODIFIER	WTAP	ENSSSCG00000004050	Transcript	ENSSSCT00000058364	protein_coding	-	6/7	-	-	-	-	-	rs80860042	-	-1	HGNC	HGNC:16846	P1	-
1:7625234-7625234	G	intron_variant	MODIFIER	WTAP	ENSSSCG00000004050	Transcript	ENSSSCT00000059243	protein_coding	-	5/6	-	-	-	-	-	rs80860042	-	-1	HGNC	HGNC:16846	P1	-
1:7626026-7626026	T	intron_variant	MODIFIER	WTAP	ENSSSCG00000004050	Transcript	ENSSSCT00000004478	protein_coding	-	6/7	-	-	-	-	-	rs329731627	-	-1	HGNC	HGNC:16846	P1	-
1:7626026-7626026	T	downstream_gene_variant	MODIFIER	WTAP	ENSSSCG00000004050	Transcript	ENSSSCT00000043325	protein_coding	-	-	-	-	-	-	-	rs329731627	3511	-1	HGNC	HGNC:16846	-	-
1:7626026-7626026	T	intron_variant	MODIFIER	WTAP	ENSSSCG00000004050	Transcript	ENSSSCT00000058364	protein_coding	-	6/7	-	-	-	-	-	rs329731627	-	-1	HGNC	HGNC:16846	P1	-
1:7626026-7626026	T	intron_variant	MODIFIER	WTAP	ENSSSCG00000004050	Transcript	ENSSSCT00000059243	protein_coding	-	5/6	-	-	-	-	-	rs329731627	-	-1	HGNC	HGNC:16846	P1	-
1:7626030-7626030	G	intron_variant	MODIFIER	WTAP	ENSSSCG00000004050	Transcript	ENSSSCT00000004478	protein_coding	-	6/7	-	-	-	-	-	rs338543964	-	-1	HGNC	HGNC:16846	P1	-
1:7626030-7626030	G	downstream_gene_variant	MODIFIER	WTAP	ENSSSCG00000004050	Transcript	ENSSSCT00000043325	protein_coding	-	-	-	-	-	-	-	rs338543964	3507	-1	HGNC	HGNC:16846	-	-
1:7626030-7626030	G	intron_variant	MODIFIER	WTAP	ENSSSCG00000004050	Transcript	ENSSSCT00000058364	protein_coding	-	6/7	-	-	-	-	-	rs338543964	-	-1	HGNC	HGNC:16846	P1	-
1:7626030-7626030	G	intron_variant	MODIFIER	WTAP	ENSSSCG00000004050	Transcript	ENSSSCT00000059243	protein_coding	-	5/6	-	-	-	-	-	rs338543964	-	-1	HGNC	HGNC:16846	P1	-
1:7626291-7626291	A	intron_variant	MODIFIER	WTAP	ENSSSCG00000004050	Transcript	ENSSSCT00000004478	protein_coding	-	6/7	-	-	-	-	-	rs693340944	-	-1	HGNC	HGNC:16846	P1	-
1:7626291-7626291	A	downstream_gene_variant	MODIFIER	WTAP	ENSSSCG00000004050	Transcript	ENSSSCT00000043325	protein_coding	-	-	-	-	-	-	-	rs693340944	3246	-1	HGNC	HGNC:16846	-	-
1:7626291-7626291	A	intron_variant	MODIFIER	WTAP	ENSSSCG00000004050	Transcript	ENSSSCT00000058364	protein_coding	-	6/7	-	-	-	-	-	rs693340944	-	-1	HGNC	HGNC:16846	P1	-
1:7626291-7626291	A	intron_variant	MODIFIER	WTAP	ENSSSCG00000004050	Transcript	ENSSSCT00000059243	protein_coding	-	5/6	-	-	-	-	-	rs693340944	-	-1	HGNC	HGNC:16846	P1	-
1:7626296-7626296	C	intron_variant	MODIFIER	WTAP	ENSSSCG00000004050	Transcript	ENSSSCT00000004478	protein_coding	-	6/7	-	-	-	-	-	rs328615600	-	-1	HGNC	HGNC:16846	P1	-
1:7626296-7626296	C	downstream_gene_variant	MODIFIER	WTAP	ENSSSCG00000004050	Transcript	ENSSSCT00000043325	protein_coding	-	-	-	-	-	-	-	rs328615600	3241	-1	HGNC	HGNC:16846	-	-
1:7626296-7626296	C	intron_variant	MODIFIER	WTAP	ENSSSCG00000004050	Transcript	ENSSSCT00000058364	protein_coding	-	6/7	-	-	-	-	-	rs328615600	-	-1	HGNC	HGNC:16846	P1	-
1:7626296-7626296	C	intron_variant	MODIFIER	WTAP	ENSSSCG00000004050	Transcript	ENSSSCT00000059243	protein_coding	-	5/6	-	-	-	-	-	rs328615600	-	-1	HGNC	HGNC:16846	P1	-
1:7626485-7626485	T	intron_variant	MODIFIER	WTAP	ENSSSCG00000004050	Transcript	ENSSSCT00000004478	protein_coding	-	6/7	-	-	-	-	-	rs793175862	-	-1	HGNC	HGNC:16846	P1	-
1:7626485-7626485	T	downstream_gene_variant	MODIFIER	WTAP	ENSSSCG00000004050	Transcript	ENSSSCT00000043325	protein_coding	-	-	-	-	-	-	-	rs793175862	3051	-1	HGNC	HGNC:16846	-	-
1:7626485-7626485	T	intron_variant	MODIFIER	WTAP	ENSSSCG00000004050	Transcript	ENSSSCT00000058364	protein_coding	-	6/7	-	-	-	-	-	rs793175862	-	-1	HGNC	HGNC:16846	P1	-
1:7626485-7626485	T	intron_variant	MODIFIER	WTAP	ENSSSCG00000004050	Transcript	ENSSSCT00000059243	protein_coding	-	5/6	-	-	-	-	-	rs793175862	-	-1	HGNC	HGNC:16846	P1	-
1:7627280-7627291	TTTTTTTTT	intron_variant	MODIFIER	WTAP	ENSSSCG00000004050	Transcript	ENSSSCT00000004478	protein_coding	-	6/7	-	-	-	-	-	rs695336665	-	-1	HGNC	HGNC:16846	P1	-
1:7627280-7627291	TTTTTTTTT	downstream_gene_variant	MODIFIER	WTAP	ENSSSCG00000004050	Transcript	ENSSSCT00000043325	protein_coding	-	-	-	-	-	-	-	rs695336665	2246	-1	HGNC	HGNC:16846	-	-
1:7627280-7627291	TTTTTTTTT	intron_variant	MODIFIER	WTAP	ENSSSCG00000004050	Transcript	ENSSSCT00000058364	protein_coding	-	6/7	-	-	-	-	-	rs695336665	-	-1	HGNC	HGNC:16846	P1	-
1:7627280-7627291	TTTTTTTTT	intron_variant	MODIFIER	WTAP	ENSSSCG00000004050	Transcript	ENSSSCT00000059243	protein_coding	-	5/6	-	-	-	-	-	rs695336665	-	-1	HGNC	HGNC:16846	P1	-
1:7627429-7627429	T	intron_variant	MODIFIER	WTAP	ENSSSCG00000004050	Transcript	ENSSSCT00000004478	protein_coding	-	6/7	-	-	-	-	-	rs339947170	-	-1	HGNC	HGNC:16846	P1	-
1:7627429-7627429	T	downstream_gene_variant	MODIFIER	WTAP	ENSSSCG00000004050	Transcript	ENSSSCT00000043325	protein_coding	-	-	-	-	-	-	-	rs339947170	2108	-1	HGNC	HGNC:16846	-	-
1:7627429-7627429	T	intron_variant	MODIFIER	WTAP	ENSSSCG00000004050	Transcript	ENSSSCT00000058364	protein_coding	-	6/7	-	-	-	-	-	rs339947170	-	-1	HGNC	HGNC:16846	P1	-
1:7627429-7627429	T	intron_variant	MODIFIER	WTAP	ENSSSCG00000004050	Transcript	ENSSSCT00000059243	protein_coding	-	5/6	-	-	-	-	-	rs339947170	-	-1	HGNC	HGNC:16846	P1	-
1:7627585-7627585	T	intron_variant	MODIFIER	WTAP	ENSSSCG00000004050	Transcript	ENSSSCT00000004478	protein_coding	-	6/7	-	-	-	-	-	rs319574103	-	-1	HGNC	HGNC:16846	P1	-
1:7627585-7627585	T	downstream_gene_variant	MODIFIER	WTAP	ENSSSCG00000004050	Transcript	ENSSSCT00000043325	protein_coding	-	-	-	-	-	-	-	rs319574103	1952	-1	HGNC	HGNC:16846	-	-
1:7627585-7627585	T	intron_variant	MODIFIER	WTAP	ENSSSCG00000004050	Transcript	ENSSSCT00000058364	protein_coding	-	6/7	-	-	-	-	-	rs319574103	-	-1	HGNC	HGNC:16846	P1	-
1:7627585-7627585	T	intron_variant	MODIFIER	WTAP	ENSSSCG00000004050	Transcript	ENSSSCT00000059243	protein_coding	-	5/6	-	-	-	-	-	rs319574103	-	-1	HGNC	HGNC:16846	P1	-
1:7628154-7628161	AAAAAAAAAA	intron_variant	MODIFIER	WTAP	ENSSSCG00000004050	Transcript	ENSSSCT00000004478	protein_coding	-	6/7	-	-	-	-	-	rs789571420	-	-1	HGNC	HGNC:16846	P1	-
1:7628154-7628161	AAAAAAAAAA	downstream_gene_variant	MODIFIER	WTAP	ENSSSCG00000004050	Transcript	ENSSSCT00000043325	protein_coding	-	-	-	-	-	-	-	rs789571420	1376	-1	HGNC	HGNC:16846	-	-
1:7628154-7628161	AAAAAAAAAA	intron_variant	MODIFIER	WTAP	ENSSSCG00000004050	Transcript	ENSSSCT00000058364	protein_coding	-	6/7	-	-	-	-	-	rs789571420	-	-1	HGNC	HGNC:16846	P1	-
1:7628154-7628161	AAAAAAAAAA	intron_variant	MODIFIER	WTAP	ENSSSCG00000004050	Transcript	ENSSSCT00000059243	protein_coding	-	5/6	-	-	-	-	-	rs789571420	-	-1	HGNC	HGNC:16846	P1	-
1:7628276-7628276	C	intron_variant	MODIFIER	WTAP	ENSSSCG00000004050	Transcript	ENSSSCT00000004478	protein_coding	-	6/7	-	-	-	-	-	rs322376654	-	-1	HGNC	HGNC:16846	P1	-
1:7628276-7628276	C	downstream_gene_variant	MODIFIER	WTAP	ENSSSCG00000004050	Transcript	ENSSSCT00000043325	protein_coding	-	-	-	-	-	-	-	rs322376654	1261	-1	HGNC	HGNC:16846	-	-
1:7628276-7628276	C	intron_variant	MODIFIER	WTAP	ENSSSCG00000004050	Transcript	ENSSSCT00000058364	protein_coding	-	6/7	-	-	-	-	-	rs322376654	-	-1	HGNC	HGNC:16846	P1	-
1:7628276-7628276	C	intron_variant	MODIFIER	WTAP	ENSSSCG00000004050	Transcript	ENSSSCT00000059243	protein_coding	-	5/6	-	-	-	-	-	rs322376654	-	-1	HGNC	HGNC:16846	P1	-
1:7628815-7628815	G	intron_variant	MODIFIER	WTAP	ENSSSCG00000004050	Transcript	ENSSSCT00000004478	protein_coding	-	6/7	-	-	-	-	-	rs334781070	-	-1	HGNC	HGNC:16846	P1	-
1:7628815-7628815	G	downstream_gene_variant	MODIFIER	WTAP	ENSSSCG00000004050	Transcript	ENSSSCT00000043325	protein_coding	-	-	-	-	-	-	-	rs334781070	722	-1	HGNC	HGNC:16846	-	-
1:7628815-7628815	G	intron_variant	MODIFIER	WTAP	ENSSSCG00000004050	Transcript	ENSSSCT00000058364	protein_coding	-	6/7	-	-	-	-	-	rs334781070	-	-1	HGNC	HGNC:16846	P1	-
1:7628815-7628815	G	intron_variant	MODIFIER	WTAP	ENSSSCG00000004050	Transcript	ENSSSCT00000059243	protein_coding	-	5/6	-	-	-	-	-	rs334781070	-	-1	HGNC	HGNC:16846	P1	-
1:7628900-7628900	T	intron_variant	MODIFIER	WTAP	ENSSSCG00000004050	Transcript	ENSSSCT00000004478	protein_coding	-	6/7	-	-	-	-	-	rs341310149	-	-1	HGNC	HGNC:16846	P1	-
1:7628900-7628900	T	downstream_gene_variant	MODIFIER	WTAP	ENSSSCG00000004050	Transcript	ENSSSCT00000043325	protein_coding	-	-	-	-	-	-	-	rs341310149	637	-1	HGNC	HGNC:16846	-	-
1:7628900-7628900	T	intron_variant	MODIFIER	WTAP	ENSSSCG00000004050	Transcript	ENSSSCT00000058364	protein_coding	-	6/7	-	-	-	-	-	rs341310149	-	-1	HGNC	HGNC:16846	P1	-
1:7628900-7628900	T	intron_variant	MODIFIER	WTAP	ENSSSCG00000004050	Transcript	ENSSSCT00000059243	protein_coding	-	5/6	-	-	-	-	-	rs341310149	-	-1	HGNC	HGNC:16846	P1	-
1:7650470-7650472	A	intron_variant	MODIFIER	WTAP	ENSSSCG00000004050	Transcript	ENSSSCT00000004478	protein_coding	-	1/7	-	-	-	-	-	rs1110115231	-	-1	HGNC	HGNC:16846	P1	-
1:7650470-7650472	A	intron_variant	MODIFIER	WTAP	ENSSSCG00000004050	Transcript	ENSSSCT00000043325	protein_coding	-	1/6	-	-	-	-	-	rs1110115231	-	-1	HGNC	HGNC:16846	-	-
1:7650470-7650472	A	intron_variant	MODIFIER	WTAP	ENSSSCG00000004050	Transcript	ENSSSCT00000058364	protein_coding	-	1/7	-	-	-	-	-	rs1110115231	-	-1	HGNC	HGNC:16846	P1	-
1:7651899-7651899	C	upstream_gene_variant	MODIFIER	WTAP	ENSSSCG00000004050	Transcript	ENSSSCT00000004478	protein_coding	-	-	-	-	-	-	-	rs335011041	613	-1	HGNC	HGNC:16846	P1	-
1:7651899-7651899	C	upstream_gene_variant	MODIFIER	WTAP	ENSSSCG00000004050	Transcript	ENSSSCT00000043325	protein_coding	-	-	-	-	-	-	-	rs335011041	307	-1	HGNC	HGNC:16846	-	-
1:7651899-7651899	C	upstream_gene_variant	MODIFIER	WTAP	ENSSSCG00000004050	Transcript	ENSSSCT00000058364	protein_coding	-	-	-	-	-	-	-	rs335011041	286	-1	HGNC	HGNC:16846	P1	-
1:7663479-7663479	T	intergenic_variant	MODIFIER	-	-	-	-	-	-	-	-	-	-	-	-	rs332572649	-	-	-	-	-	-
1:7682315-7682315	T	intron_variant	MODIFIER	SOD2	ENSSSCG00000040317	Transcript	ENSSSCT00000039602	protein_coding	-	2/3	-	-	-	-	-	rs332083776	-	1	EntrezGene	-	-	-
1:7682315-7682315	T	intron_variant	MODIFIER	SOD2	ENSSSCG00000040317	Transcript	ENSSSCT00000054351	protein_coding	-	3/5	-	-	-	-	-	rs332083776	-	1	EntrezGene	-	-	-
1:7682315-7682315	T	intron_variant	MODIFIER	SOD2	ENSSSCG00000040317	Transcript	ENSSSCT00000056447	protein_coding	-	2/4	-	-	-	-	-	rs332083776	-	1	EntrezGene	-	P1	-
1:7682470-7682470	C	intron_variant	MODIFIER	SOD2	ENSSSCG00000040317	Transcript	ENSSSCT00000039602	protein_coding	-	2/3	-	-	-	-	-	rs321987711	-	1	EntrezGene	-	-	-
1:7682470-7682470	C	intron_variant	MODIFIER	SOD2	ENSSSCG00000040317	Transcript	ENSSSCT00000054351	protein_coding	-	3/5	-	-	-	-	-	rs321987711	-	1	EntrezGene	-	-	-
1:7682470-7682470	C	intron_variant	MODIFIER	SOD2	ENSSSCG00000040317	Transcript	ENSSSCT00000056447	protein_coding	-	2/4	-	-	-	-	-	rs321987711	-	1	EntrezGene	-	P1	-
1:8074442-8074442	C	intron_variant	MODIFIER	FNDC1	ENSSSCG00000004052	Transcript	ENSSSCT00000004480	protein_coding	-	4/30	-	-	-	-	-	rs333973730	-	-1	HGNC	HGNC:21184	P1	-
1:8074442-8074442	C	intron_variant	MODIFIER	FNDC1	ENSSSCG00000004052	Transcript	ENSSSCT00000066410	protein_coding	-	2/28	-	-	-	-	-	rs333973730	-	-1	HGNC	HGNC:21184	-	-
1:8120592-8120592	G	intergenic_variant	MODIFIER	-	-	-	-	-	-	-	-	-	-	-	-	rs337508213	-	-	-	-	-	-
1:8120600-8120600	A	intergenic_variant	MODIFIER	-	-	-	-	-	-	-	-	-	-	-	-	rs320434401	-	-	-	-	-	-
1:8122138-8122138	C	intergenic_variant	MODIFIER	-	-	-	-	-	-	-	-	-	-	-	-	rs789367976	-	-	-	-	-	-
1:8122318-8122318	T	intergenic_variant	MODIFIER	-	-	-	-	-	-	-	-	-	-	-	-	-	-	-	-	-	-	-
1:8122319-8122319	G	intergenic_variant	MODIFIER	-	-	-	-	-	-	-	-	-	-	-	-	-	-	-	-	-	-	-
1:8122326-8122326	T	intergenic_variant	MODIFIER	-	-	-	-	-	-	-	-	-	-	-	-	rs1109843404	-	-	-	-	-	-
1:8122475-8122475	G	intergenic_variant	MODIFIER	-	-	-	-	-	-	-	-	-	-	-	-	rs691922625	-	-	-	-	-	-
1:8122478-8122478	C	intergenic_variant	MODIFIER	-	-	-	-	-	-	-	-	-	-	-	-	rs700121762	-	-	-	-	-	-
1:8122530-8122530	T	intergenic_variant	MODIFIER	-	-	-	-	-	-	-	-	-	-	-	-	-	-	-	-	-	-	-
1:8123165-8123165	A	intergenic_variant	MODIFIER	-	-	-	-	-	-	-	-	-	-	-	-	rs712998769	-	-	-	-	-	-
1:8123166-8123166	G	intergenic_variant	MODIFIER	-	-	-	-	-	-	-	-	-	-	-	-	rs698815242	-	-	-	-	-	-
1:8123170-8123170	A	intergenic_variant	MODIFIER	-	-	-	-	-	-	-	-	-	-	-	-	rs329161972	-	-	-	-	-	-
1:8125014-8125014	G	intergenic_variant	MODIFIER	-	-	-	-	-	-	-	-	-	-	-	-	rs318782749	-	-	-	-	-	-
1:8133637-8133637	A	intergenic_variant	MODIFIER	-	-	-	-	-	-	-	-	-	-	-	-	rs326890352	-	-	-	-	-	-
1:8149119-8149119	C	intergenic_variant	MODIFIER	-	-	-	-	-	-	-	-	-	-	-	-	rs324828885	-	-	-	-	-	-
1:8213893-8213893	G	intron_variant	MODIFIER	TAGAP	ENSSSCG00000004053	Transcript	ENSSSCT00000004481	protein_coding	-	7/9	-	-	-	-	-	rs322559750	-	1	EntrezGene	-	P1	-
1:8214241-8214241	T	intron_variant	MODIFIER	TAGAP	ENSSSCG00000004053	Transcript	ENSSSCT00000004481	protein_coding	-	7/9	-	-	-	-	-	rs340351686	-	1	EntrezGene	-	P1	-
1:8214248-8214248	T	intron_variant	MODIFIER	TAGAP	ENSSSCG00000004053	Transcript	ENSSSCT00000004481	protein_coding	-	7/9	-	-	-	-	-	rs321031277	-	1	EntrezGene	-	P1	-
1:8214250-8214250	T	intron_variant	MODIFIER	TAGAP	ENSSSCG00000004053	Transcript	ENSSSCT00000004481	protein_coding	-	7/9	-	-	-	-	-	rs331898128	-	1	EntrezGene	-	P1	-
1:8214355-8214355	T	intron_variant	MODIFIER	TAGAP	ENSSSCG00000004053	Transcript	ENSSSCT00000004481	protein_coding	-	7/9	-	-	-	-	-	rs335726763	-	1	EntrezGene	-	P1	-
1:8214466-8214466	A	intron_variant	MODIFIER	TAGAP	ENSSSCG00000004053	Transcript	ENSSSCT00000004481	protein_coding	-	7/9	-	-	-	-	-	rs319604547	-	1	EntrezGene	-	P1	-
1:8215133-8215133	C	intron_variant	MODIFIER	TAGAP	ENSSSCG00000004053	Transcript	ENSSSCT00000004481	protein_coding	-	7/9	-	-	-	-	-	rs331688304	-	1	EntrezGene	-	P1	-
1:8215138-8215138	C	intron_variant	MODIFIER	TAGAP	ENSSSCG00000004053	Transcript	ENSSSCT00000004481	protein_coding	-	7/9	-	-	-	-	-	rs339058346	-	1	EntrezGene	-	P1	-
1:8215149-8215149	T	intron_variant	MODIFIER	TAGAP	ENSSSCG00000004053	Transcript	ENSSSCT00000004481	protein_coding	-	7/9	-	-	-	-	-	rs318774616	-	1	EntrezGene	-	P1	-
1:8241132-8241132	C	upstream_gene_variant	MODIFIER	RSPH3	ENSSSCG00000004055	Transcript	ENSSSCT00000004483	protein_coding	-	-	-	-	-	-	-	rs331198571	2637	1	HGNC	HGNC:21054	P5	-
1:8241132-8241132	C	upstream_gene_variant	MODIFIER	RSPH3	ENSSSCG00000004055	Transcript	ENSSSCT00000046747	protein_coding	-	-	-	-	-	-	-	rs331198571	2394	1	HGNC	HGNC:21054	A2	-
1:8241132-8241132	C	upstream_gene_variant	MODIFIER	RSPH3	ENSSSCG00000004055	Transcript	ENSSSCT00000060453	protein_coding	-	-	-	-	-	-	-	rs331198571	2168	1	HGNC	HGNC:21054	A2	-
1:8241147-8241147	T	upstream_gene_variant	MODIFIER	RSPH3	ENSSSCG00000004055	Transcript	ENSSSCT00000004483	protein_coding	-	-	-	-	-	-	-	rs341248448	2622	1	HGNC	HGNC:21054	P5	-
1:8241147-8241147	T	upstream_gene_variant	MODIFIER	RSPH3	ENSSSCG00000004055	Transcript	ENSSSCT00000046747	protein_coding	-	-	-	-	-	-	-	rs341248448	2379	1	HGNC	HGNC:21054	A2	-
1:8241147-8241147	T	upstream_gene_variant	MODIFIER	RSPH3	ENSSSCG00000004055	Transcript	ENSSSCT00000060453	protein_coding	-	-	-	-	-	-	-	rs341248448	2153	1	HGNC	HGNC:21054	A2	-
1:8241154-8241154	A	upstream_gene_variant	MODIFIER	RSPH3	ENSSSCG00000004055	Transcript	ENSSSCT00000004483	protein_coding	-	-	-	-	-	-	-	rs322429587	2615	1	HGNC	HGNC:21054	P5	-
1:8241154-8241154	A	upstream_gene_variant	MODIFIER	RSPH3	ENSSSCG00000004055	Transcript	ENSSSCT00000046747	protein_coding	-	-	-	-	-	-	-	rs322429587	2372	1	HGNC	HGNC:21054	A2	-
1:8241154-8241154	A	upstream_gene_variant	MODIFIER	RSPH3	ENSSSCG00000004055	Transcript	ENSSSCT00000060453	protein_coding	-	-	-	-	-	-	-	rs322429587	2146	1	HGNC	HGNC:21054	A2	-
1:8241158-8241158	C	upstream_gene_variant	MODIFIER	RSPH3	ENSSSCG00000004055	Transcript	ENSSSCT00000004483	protein_coding	-	-	-	-	-	-	-	rs333492691	2611	1	HGNC	HGNC:21054	P5	-
1:8241158-8241158	C	upstream_gene_variant	MODIFIER	RSPH3	ENSSSCG00000004055	Transcript	ENSSSCT00000046747	protein_coding	-	-	-	-	-	-	-	rs333492691	2368	1	HGNC	HGNC:21054	A2	-
1:8241158-8241158	C	upstream_gene_variant	MODIFIER	RSPH3	ENSSSCG00000004055	Transcript	ENSSSCT00000060453	protein_coding	-	-	-	-	-	-	-	rs333492691	2142	1	HGNC	HGNC:21054	A2	-
1:8241165-8241165	T	upstream_gene_variant	MODIFIER	RSPH3	ENSSSCG00000004055	Transcript	ENSSSCT00000004483	protein_coding	-	-	-	-	-	-	-	rs341196599	2604	1	HGNC	HGNC:21054	P5	-
1:8241165-8241165	T	upstream_gene_variant	MODIFIER	RSPH3	ENSSSCG00000004055	Transcript	ENSSSCT00000046747	protein_coding	-	-	-	-	-	-	-	rs341196599	2361	1	HGNC	HGNC:21054	A2	-
1:8241165-8241165	T	upstream_gene_variant	MODIFIER	RSPH3	ENSSSCG00000004055	Transcript	ENSSSCT00000060453	protein_coding	-	-	-	-	-	-	-	rs341196599	2135	1	HGNC	HGNC:21054	A2	-
1:8241188-8241188	T	upstream_gene_variant	MODIFIER	RSPH3	ENSSSCG00000004055	Transcript	ENSSSCT00000004483	protein_coding	-	-	-	-	-	-	-	rs333220040	2581	1	HGNC	HGNC:21054	P5	-
1:8241188-8241188	T	upstream_gene_variant	MODIFIER	RSPH3	ENSSSCG00000004055	Transcript	ENSSSCT00000046747	protein_coding	-	-	-	-	-	-	-	rs333220040	2338	1	HGNC	HGNC:21054	A2	-
1:8241188-8241188	T	upstream_gene_variant	MODIFIER	RSPH3	ENSSSCG00000004055	Transcript	ENSSSCT00000060453	protein_coding	-	-	-	-	-	-	-	rs333220040	2112	1	HGNC	HGNC:21054	A2	-
1:8241190-8241190	T	upstream_gene_variant	MODIFIER	RSPH3	ENSSSCG00000004055	Transcript	ENSSSCT00000004483	protein_coding	-	-	-	-	-	-	-	rs343642945	2579	1	HGNC	HGNC:21054	P5	-
1:8241190-8241190	T	upstream_gene_variant	MODIFIER	RSPH3	ENSSSCG00000004055	Transcript	ENSSSCT00000046747	protein_coding	-	-	-	-	-	-	-	rs343642945	2336	1	HGNC	HGNC:21054	A2	-
1:8241190-8241190	T	upstream_gene_variant	MODIFIER	RSPH3	ENSSSCG00000004055	Transcript	ENSSSCT00000060453	protein_coding	-	-	-	-	-	-	-	rs343642945	2110	1	HGNC	HGNC:21054	A2	-
1:8244206-8244206	A	missense_variant	MODERATE	RSPH3	ENSSSCG00000004055	Transcript	ENSSSCT00000004483	protein_coding	2/9	-	425	425	142	S/Y	tCc/tAc	rs80817851	-	1	HGNC	HGNC:21054	P5	tolerated(1)
1:8244206-8244206	A	missense_variant	MODERATE	RSPH3	ENSSSCG00000004055	Transcript	ENSSSCT00000046747	protein_coding	4/13	-	299	299	100	S/Y	tCc/tAc	rs80817851	-	1	HGNC	HGNC:21054	A2	tolerated_low_confidence(1)
1:8244206-8244206	A	intron_variant	MODIFIER	RSPH3	ENSSSCG00000004055	Transcript	ENSSSCT00000060453	protein_coding	-	1/10	-	-	-	-	-	rs80817851	-	1	HGNC	HGNC:21054	A2	-
1:8244206-8244206	A	upstream_gene_variant	MODIFIER	RSPH3	ENSSSCG00000004055	Transcript	ENSSSCT00000061102	protein_coding	-	-	-	-	-	-	-	rs80817851	2680	1	HGNC	HGNC:21054	A2	-
1:8261571-8261571	G	intron_variant	MODIFIER	RSPH3	ENSSSCG00000004055	Transcript	ENSSSCT00000004483	protein_coding	-	6/8	-	-	-	-	-	rs340605853	-	1	HGNC	HGNC:21054	P5	-
1:8261571-8261571	G	intron_variant	MODIFIER	RSPH3	ENSSSCG00000004055	Transcript	ENSSSCT00000046747	protein_coding	-	8/12	-	-	-	-	-	rs340605853	-	1	HGNC	HGNC:21054	A2	-
1:8261571-8261571	G	intron_variant	MODIFIER	RSPH3	ENSSSCG00000004055	Transcript	ENSSSCT00000060453	protein_coding	-	6/10	-	-	-	-	-	rs340605853	-	1	HGNC	HGNC:21054	A2	-
1:8261571-8261571	G	intron_variant	MODIFIER	RSPH3	ENSSSCG00000004055	Transcript	ENSSSCT00000061102	protein_coding	-	5/7	-	-	-	-	-	rs340605853	-	1	HGNC	HGNC:21054	A2	-
1:8261573-8261573	C	intron_variant	MODIFIER	RSPH3	ENSSSCG00000004055	Transcript	ENSSSCT00000004483	protein_coding	-	6/8	-	-	-	-	-	rs321684851	-	1	HGNC	HGNC:21054	P5	-
1:8261573-8261573	C	intron_variant	MODIFIER	RSPH3	ENSSSCG00000004055	Transcript	ENSSSCT00000046747	protein_coding	-	8/12	-	-	-	-	-	rs321684851	-	1	HGNC	HGNC:21054	A2	-
1:8261573-8261573	C	intron_variant	MODIFIER	RSPH3	ENSSSCG00000004055	Transcript	ENSSSCT00000060453	protein_coding	-	6/10	-	-	-	-	-	rs321684851	-	1	HGNC	HGNC:21054	A2	-
1:8261573-8261573	C	intron_variant	MODIFIER	RSPH3	ENSSSCG00000004055	Transcript	ENSSSCT00000061102	protein_coding	-	5/7	-	-	-	-	-	rs321684851	-	1	HGNC	HGNC:21054	A2	-
1:8261590-8261590	G	intron_variant	MODIFIER	RSPH3	ENSSSCG00000004055	Transcript	ENSSSCT00000004483	protein_coding	-	6/8	-	-	-	-	-	rs329491538	-	1	HGNC	HGNC:21054	P5	-
1:8261590-8261590	G	intron_variant	MODIFIER	RSPH3	ENSSSCG00000004055	Transcript	ENSSSCT00000046747	protein_coding	-	8/12	-	-	-	-	-	rs329491538	-	1	HGNC	HGNC:21054	A2	-
1:8261590-8261590	G	intron_variant	MODIFIER	RSPH3	ENSSSCG00000004055	Transcript	ENSSSCT00000060453	protein_coding	-	6/10	-	-	-	-	-	rs329491538	-	1	HGNC	HGNC:21054	A2	-
1:8261590-8261590	G	intron_variant	MODIFIER	RSPH3	ENSSSCG00000004055	Transcript	ENSSSCT00000061102	protein_coding	-	5/7	-	-	-	-	-	rs329491538	-	1	HGNC	HGNC:21054	A2	-
1:8265574-8265574	A	missense_variant	MODERATE	RSPH3	ENSSSCG00000004055	Transcript	ENSSSCT00000004483	protein_coding	9/9	-	1681	1681	561	G/R	Ggg/Agg	rs340098011	-	1	HGNC	HGNC:21054	P5	tolerated_low_confidence(1)
1:8265574-8265574	A	missense_variant,splice_region_variant	MODERATE	RSPH3	ENSSSCG00000004055	Transcript	ENSSSCT00000046747	protein_coding	13/13	-	1498	1498	500	G/R	Ggg/Agg	rs340098011	-	1	HGNC	HGNC:21054	A2	tolerated_low_confidence(0.53)
1:8265574-8265574	A	missense_variant,splice_region_variant	MODERATE	RSPH3	ENSSSCG00000004055	Transcript	ENSSSCT00000060453	protein_coding	11/11	-	1093	1093	365	G/R	Ggg/Agg	rs340098011	-	1	HGNC	HGNC:21054	A2	tolerated_low_confidence(0.54)
1:8265574-8265574	A	missense_variant	MODERATE	RSPH3	ENSSSCG00000004055	Transcript	ENSSSCT00000061102	protein_coding	8/8	-	1835	1021	341	G/R	Ggg/Agg	rs340098011	-	1	HGNC	HGNC:21054	A2	tolerated_low_confidence(0.6)
1:8298067-8298067	A	intergenic_variant	MODIFIER	-	-	-	-	-	-	-	-	-	-	-	-	rs336084000	-	-	-	-	-	-
1:8302409-8302409	C	intergenic_variant	MODIFIER	-	-	-	-	-	-	-	-	-	-	-	-	rs334917342	-	-	-	-	-	-
1:8302429-8302429	T	intergenic_variant	MODIFIER	-	-	-	-	-	-	-	-	-	-	-	-	rs339915682	-	-	-	-	-	-
1:8302704-8302704	C	intergenic_variant	MODIFIER	-	-	-	-	-	-	-	-	-	-	-	-	rs324659320	-	-	-	-	-	-
1:8303331-8303331	T	intergenic_variant	MODIFIER	-	-	-	-	-	-	-	-	-	-	-	-	rs80889631	-	-	-	-	-	-
1:8303393-8303393	G	intergenic_variant	MODIFIER	-	-	-	-	-	-	-	-	-	-	-	-	rs333666815	-	-	-	-	-	-
1:8304167-8304167	G	intergenic_variant	MODIFIER	-	-	-	-	-	-	-	-	-	-	-	-	rs324913268	-	-	-	-	-	-
1:8304526-8304526	A	intergenic_variant	MODIFIER	-	-	-	-	-	-	-	-	-	-	-	-	rs325274390	-	-	-	-	-	-
1:8304700-8304700	A	intergenic_variant	MODIFIER	-	-	-	-	-	-	-	-	-	-	-	-	rs331422043	-	-	-	-	-	-
1:8304885-8304885	A	intergenic_variant	MODIFIER	-	-	-	-	-	-	-	-	-	-	-	-	rs324637064	-	-	-	-	-	-
1:8311940-8311940	C	intergenic_variant	MODIFIER	-	-	-	-	-	-	-	-	-	-	-	-	rs343816916	-	-	-	-	-	-
1:8313045-8313045	T	intergenic_variant	MODIFIER	-	-	-	-	-	-	-	-	-	-	-	-	rs327632632	-	-	-	-	-	-
1:8313111-8313111	T	intergenic_variant	MODIFIER	-	-	-	-	-	-	-	-	-	-	-	-	rs335758729	-	-	-	-	-	-
1:8313188-8313188	G	intergenic_variant	MODIFIER	-	-	-	-	-	-	-	-	-	-	-	-	rs326201261	-	-	-	-	-	-
1:8318404-8318404	A	intergenic_variant	MODIFIER	-	-	-	-	-	-	-	-	-	-	-	-	rs331975265	-	-	-	-	-	-
1:8320477-8320477	C	intergenic_variant	MODIFIER	-	-	-	-	-	-	-	-	-	-	-	-	rs332663819	-	-	-	-	-	-
1:8322135-8322135	G	intergenic_variant	MODIFIER	-	-	-	-	-	-	-	-	-	-	-	-	rs344719600	-	-	-	-	-	-
1:8322238-8322238	G	intergenic_variant	MODIFIER	-	-	-	-	-	-	-	-	-	-	-	-	rs319225982	-	-	-	-	-	-
1:8322983-8322983	A	intergenic_variant	MODIFIER	-	-	-	-	-	-	-	-	-	-	-	-	rs318646259	-	-	-	-	-	-
1:8323395-8323395	G	intergenic_variant	MODIFIER	-	-	-	-	-	-	-	-	-	-	-	-	rs326435382	-	-	-	-	-	-
1:8323933-8323933	T	intergenic_variant	MODIFIER	-	-	-	-	-	-	-	-	-	-	-	-	rs325434621	-	-	-	-	-	-
1:8323936-8323936	T	intergenic_variant	MODIFIER	-	-	-	-	-	-	-	-	-	-	-	-	rs330129579	-	-	-	-	-	-
1:8324426-8324426	T	intergenic_variant	MODIFIER	-	-	-	-	-	-	-	-	-	-	-	-	rs344299840	-	-	-	-	-	-
1:8324480-8324480	C	intergenic_variant	MODIFIER	-	-	-	-	-	-	-	-	-	-	-	-	rs338560878	-	-	-	-	-	-
1:8324625-8324625	A	intergenic_variant	MODIFIER	-	-	-	-	-	-	-	-	-	-	-	-	rs321837871	-	-	-	-	-	-
1:8324753-8324753	G	intergenic_variant	MODIFIER	-	-	-	-	-	-	-	-	-	-	-	-	rs324196545	-	-	-	-	-	-
1:8324842-8324842	G	intergenic_variant	MODIFIER	-	-	-	-	-	-	-	-	-	-	-	-	rs339001949	-	-	-	-	-	-
1:8324994-8324994	A	intergenic_variant	MODIFIER	-	-	-	-	-	-	-	-	-	-	-	-	rs80899049	-	-	-	-	-	-
1:8325038-8325038	C	intergenic_variant	MODIFIER	-	-	-	-	-	-	-	-	-	-	-	-	rs80906498	-	-	-	-	-	-
1:8325893-8325893	G	intergenic_variant	MODIFIER	-	-	-	-	-	-	-	-	-	-	-	-	rs320560812	-	-	-	-	-	-
1:8326048-8326048	G	intergenic_variant	MODIFIER	-	-	-	-	-	-	-	-	-	-	-	-	-	-	-	-	-	-	-
1:8326255-8326255	T	intergenic_variant	MODIFIER	-	-	-	-	-	-	-	-	-	-	-	-	rs333226395	-	-	-	-	-	-
1:8326345-8326345	T	intergenic_variant	MODIFIER	-	-	-	-	-	-	-	-	-	-	-	-	rs324644250	-	-	-	-	-	-
1:8326398-8326398	T	intergenic_variant	MODIFIER	-	-	-	-	-	-	-	-	-	-	-	-	rs332469636	-	-	-	-	-	-
1:8326399-8326399	G	intergenic_variant	MODIFIER	-	-	-	-	-	-	-	-	-	-	-	-	rs342526066	-	-	-	-	-	-
1:8327053-8327053	A	intergenic_variant	MODIFIER	-	-	-	-	-	-	-	-	-	-	-	-	rs345702384	-	-	-	-	-	-
1:8327120-8327120	T	intergenic_variant	MODIFIER	-	-	-	-	-	-	-	-	-	-	-	-	rs333527049	-	-	-	-	-	-
1:8327139-8327139	C	intergenic_variant	MODIFIER	-	-	-	-	-	-	-	-	-	-	-	-	rs343657779	-	-	-	-	-	-
1:8327149-8327149	A	intergenic_variant	MODIFIER	-	-	-	-	-	-	-	-	-	-	-	-	rs335871138	-	-	-	-	-	-
1:8327238-8327238	C	intergenic_variant	MODIFIER	-	-	-	-	-	-	-	-	-	-	-	-	rs341026865	-	-	-	-	-	-
1:8327272-8327272	A	intergenic_variant	MODIFIER	-	-	-	-	-	-	-	-	-	-	-	-	rs318439538	-	-	-	-	-	-
1:8327460-8327460	A	intergenic_variant	MODIFIER	-	-	-	-	-	-	-	-	-	-	-	-	rs329045233	-	-	-	-	-	-
1:8327532-8327532	G	intergenic_variant	MODIFIER	-	-	-	-	-	-	-	-	-	-	-	-	rs332484260	-	-	-	-	-	-
1:8327542-8327542	A	intergenic_variant	MODIFIER	-	-	-	-	-	-	-	-	-	-	-	-	rs342499221	-	-	-	-	-	-
1:8327556-8327556	A	intergenic_variant	MODIFIER	-	-	-	-	-	-	-	-	-	-	-	-	rs333423781	-	-	-	-	-	-
1:8327938-8327938	A	intergenic_variant	MODIFIER	-	-	-	-	-	-	-	-	-	-	-	-	rs326153153	-	-	-	-	-	-
1:8327956-8327956	A	intergenic_variant	MODIFIER	-	-	-	-	-	-	-	-	-	-	-	-	rs336700364	-	-	-	-	-	-
1:8328010-8328010	C	intergenic_variant	MODIFIER	-	-	-	-	-	-	-	-	-	-	-	-	rs320977088	-	-	-	-	-	-
1:8328205-8328205	G	intergenic_variant	MODIFIER	-	-	-	-	-	-	-	-	-	-	-	-	rs324761536	-	-	-	-	-	-
1:8328528-8328528	A	intergenic_variant	MODIFIER	-	-	-	-	-	-	-	-	-	-	-	-	-	-	-	-	-	-	-
1:8328528-8328528	AA	intergenic_variant	MODIFIER	-	-	-	-	-	-	-	-	-	-	-	-	rs788028884	-	-	-	-	-	-
1:8331862-8331862	A	intergenic_variant	MODIFIER	-	-	-	-	-	-	-	-	-	-	-	-	rs319065237	-	-	-	-	-	-
1:8331892-8331892	G	intergenic_variant	MODIFIER	-	-	-	-	-	-	-	-	-	-	-	-	rs331186793	-	-	-	-	-	-
1:8335475-8335475	A	intergenic_variant	MODIFIER	-	-	-	-	-	-	-	-	-	-	-	-	-	-	-	-	-	-	-
1:8335491-8335491	C	intergenic_variant	MODIFIER	-	-	-	-	-	-	-	-	-	-	-	-	-	-	-	-	-	-	-
1:8335862-8335862	A	intergenic_variant	MODIFIER	-	-	-	-	-	-	-	-	-	-	-	-	-	-	-	-	-	-	-
1:8335960-8335960	G	intergenic_variant	MODIFIER	-	-	-	-	-	-	-	-	-	-	-	-	-	-	-	-	-	-	-
1:8336240-8336240	A	intergenic_variant	MODIFIER	-	-	-	-	-	-	-	-	-	-	-	-	-	-	-	-	-	-	-
1:8336363-8336363	A	intergenic_variant	MODIFIER	-	-	-	-	-	-	-	-	-	-	-	-	-	-	-	-	-	-	-
1:8336557-8336557	G	intergenic_variant	MODIFIER	-	-	-	-	-	-	-	-	-	-	-	-	rs691415985	-	-	-	-	-	-
1:8336579-8336582	TCTCT	intergenic_variant	MODIFIER	-	-	-	-	-	-	-	-	-	-	-	-	rs692386055	-	-	-	-	-	-
1:8336809-8336809	C	intergenic_variant	MODIFIER	-	-	-	-	-	-	-	-	-	-	-	-	rs320421464	-	-	-	-	-	-
1:8337408-8337408	T	intergenic_variant	MODIFIER	-	-	-	-	-	-	-	-	-	-	-	-	rs333107128	-	-	-	-	-	-
1:8337581-8337581	T	intergenic_variant	MODIFIER	-	-	-	-	-	-	-	-	-	-	-	-	rs333019528	-	-	-	-	-	-
1:8337594-8337594	T	intergenic_variant	MODIFIER	-	-	-	-	-	-	-	-	-	-	-	-	rs320908051	-	-	-	-	-	-
1:8337653-8337653	G	intergenic_variant	MODIFIER	-	-	-	-	-	-	-	-	-	-	-	-	rs339535273	-	-	-	-	-	-
1:8337656-8337656	T	intergenic_variant	MODIFIER	-	-	-	-	-	-	-	-	-	-	-	-	rs329220632	-	-	-	-	-	-
1:8337678-8337678	A	intergenic_variant	MODIFIER	-	-	-	-	-	-	-	-	-	-	-	-	-	-	-	-	-	-	-
1:8337698-8337698	G	intergenic_variant	MODIFIER	-	-	-	-	-	-	-	-	-	-	-	-	rs337147336	-	-	-	-	-	-
1:8337798-8337798	A	intergenic_variant	MODIFIER	-	-	-	-	-	-	-	-	-	-	-	-	rs333223251	-	-	-	-	-	-
1:8337825-8337825	T	intergenic_variant	MODIFIER	-	-	-	-	-	-	-	-	-	-	-	-	rs325311367	-	-	-	-	-	-
1:8337885-8337885	C	intergenic_variant	MODIFIER	-	-	-	-	-	-	-	-	-	-	-	-	-	-	-	-	-	-	-
1:8337895-8337895	T	intergenic_variant	MODIFIER	-	-	-	-	-	-	-	-	-	-	-	-	rs792652853	-	-	-	-	-	-
1:8338053-8338053	C	intergenic_variant	MODIFIER	-	-	-	-	-	-	-	-	-	-	-	-	rs80914562	-	-	-	-	-	-
1:8338097-8338097	C	intergenic_variant	MODIFIER	-	-	-	-	-	-	-	-	-	-	-	-	rs324168509	-	-	-	-	-	-
1:8338263-8338263	T	intergenic_variant	MODIFIER	-	-	-	-	-	-	-	-	-	-	-	-	rs330084859	-	-	-	-	-	-
1:8338333-8338333	G	intergenic_variant	MODIFIER	-	-	-	-	-	-	-	-	-	-	-	-	rs318890889	-	-	-	-	-	-
1:8338341-8338341	AA	intergenic_variant	MODIFIER	-	-	-	-	-	-	-	-	-	-	-	-	rs699696983	-	-	-	-	-	-
1:8338959-8338959	A	intergenic_variant	MODIFIER	-	-	-	-	-	-	-	-	-	-	-	-	rs344917270	-	-	-	-	-	-
1:8339073-8339073	T	intergenic_variant	MODIFIER	-	-	-	-	-	-	-	-	-	-	-	-	rs320259814	-	-	-	-	-	-
1:8339120-8339120	T	intergenic_variant	MODIFIER	-	-	-	-	-	-	-	-	-	-	-	-	rs80979304	-	-	-	-	-	-
1:8339277-8339277	A	intergenic_variant	MODIFIER	-	-	-	-	-	-	-	-	-	-	-	-	rs343846570	-	-	-	-	-	-
1:8339278-8339278	T	intergenic_variant	MODIFIER	-	-	-	-	-	-	-	-	-	-	-	-	rs332778600	-	-	-	-	-	-
1:8339396-8339396	A	intergenic_variant	MODIFIER	-	-	-	-	-	-	-	-	-	-	-	-	rs346193004	-	-	-	-	-	-
1:8339405-8339405	A	intergenic_variant	MODIFIER	-	-	-	-	-	-	-	-	-	-	-	-	rs80946772	-	-	-	-	-	-
1:8339483-8339483	C	intergenic_variant	MODIFIER	-	-	-	-	-	-	-	-	-	-	-	-	rs322235000	-	-	-	-	-	-
1:8339551-8339551	T	intergenic_variant	MODIFIER	-	-	-	-	-	-	-	-	-	-	-	-	rs331047909	-	-	-	-	-	-
1:8339618-8339618	C	intergenic_variant	MODIFIER	-	-	-	-	-	-	-	-	-	-	-	-	rs80926417	-	-	-	-	-	-
1:8339691-8339691	G	intergenic_variant	MODIFIER	-	-	-	-	-	-	-	-	-	-	-	-	rs339350636	-	-	-	-	-	-
1:8339801-8339801	T	intergenic_variant	MODIFIER	-	-	-	-	-	-	-	-	-	-	-	-	rs321187578	-	-	-	-	-	-
1:8339902-8339902	C	intergenic_variant	MODIFIER	-	-	-	-	-	-	-	-	-	-	-	-	rs318328792	-	-	-	-	-	-
1:8339956-8339956	G	intergenic_variant	MODIFIER	-	-	-	-	-	-	-	-	-	-	-	-	rs326944458	-	-	-	-	-	-
1:8340024-8340024	C	intergenic_variant	MODIFIER	-	-	-	-	-	-	-	-	-	-	-	-	rs328507376	-	-	-	-	-	-
1:8340147-8340147	T	intergenic_variant	MODIFIER	-	-	-	-	-	-	-	-	-	-	-	-	rs334126745	-	-	-	-	-	-
1:8340196-8340196	A	intergenic_variant	MODIFIER	-	-	-	-	-	-	-	-	-	-	-	-	rs345319249	-	-	-	-	-	-
1:8340217-8340217	A	intergenic_variant	MODIFIER	-	-	-	-	-	-	-	-	-	-	-	-	rs334092672	-	-	-	-	-	-
1:8340297-8340297	T	intergenic_variant	MODIFIER	-	-	-	-	-	-	-	-	-	-	-	-	rs692671025	-	-	-	-	-	-
1:8340298-8340298	C	intergenic_variant	MODIFIER	-	-	-	-	-	-	-	-	-	-	-	-	rs711699400	-	-	-	-	-	-
1:8340386-8340386	G	intergenic_variant	MODIFIER	-	-	-	-	-	-	-	-	-	-	-	-	rs325000417	-	-	-	-	-	-
1:8340398-8340398	A	intergenic_variant	MODIFIER	-	-	-	-	-	-	-	-	-	-	-	-	rs341327269	-	-	-	-	-	-
1:8340517-8340517	A	intergenic_variant	MODIFIER	-	-	-	-	-	-	-	-	-	-	-	-	rs341693293	-	-	-	-	-	-
1:8340525-8340525	A	intergenic_variant	MODIFIER	-	-	-	-	-	-	-	-	-	-	-	-	rs330424482	-	-	-	-	-	-
1:8340626-8340626	G	intergenic_variant	MODIFIER	-	-	-	-	-	-	-	-	-	-	-	-	rs319170136	-	-	-	-	-	-
1:8340647-8340647	T	intergenic_variant	MODIFIER	-	-	-	-	-	-	-	-	-	-	-	-	rs320812253	-	-	-	-	-	-
1:8340755-8340755	A	intergenic_variant	MODIFIER	-	-	-	-	-	-	-	-	-	-	-	-	rs344901646	-	-	-	-	-	-
1:8340761-8340761	A	intergenic_variant	MODIFIER	-	-	-	-	-	-	-	-	-	-	-	-	rs334631377	-	-	-	-	-	-
1:8345795-8345795	C	intergenic_variant	MODIFIER	-	-	-	-	-	-	-	-	-	-	-	-	rs323519836	-	-	-	-	-	-
1:8347424-8347424	T	intergenic_variant	MODIFIER	-	-	-	-	-	-	-	-	-	-	-	-	rs345971705	-	-	-	-	-	-
1:8347864-8347866	CACA	intergenic_variant	MODIFIER	-	-	-	-	-	-	-	-	-	-	-	-	rs790123291	-	-	-	-	-	-
1:8347899-8347899	T	intergenic_variant	MODIFIER	-	-	-	-	-	-	-	-	-	-	-	-	rs326083302	-	-	-	-	-	-
1:8348080-8348080	A	intergenic_variant	MODIFIER	-	-	-	-	-	-	-	-	-	-	-	-	rs338158537	-	-	-	-	-	-
1:8348191-8348191	G	intergenic_variant	MODIFIER	-	-	-	-	-	-	-	-	-	-	-	-	rs332924849	-	-	-	-	-	-
1:8498717-8498717	C	intron_variant	MODIFIER	SYTL3	ENSSSCG00000004057	Transcript	ENSSSCT00000004486	protein_coding	-	3/13	-	-	-	-	-	rs319861002	-	-1	HGNC	HGNC:15587	P1	-
1:8498741-8498741	T	intron_variant	MODIFIER	SYTL3	ENSSSCG00000004057	Transcript	ENSSSCT00000004486	protein_coding	-	3/13	-	-	-	-	-	rs331266402	-	-1	HGNC	HGNC:15587	P1	-
1:8498761-8498761	G	intron_variant	MODIFIER	SYTL3	ENSSSCG00000004057	Transcript	ENSSSCT00000004486	protein_coding	-	3/13	-	-	-	-	-	rs330405509	-	-1	HGNC	HGNC:15587	P1	-
1:8498832-8498832	A	intron_variant	MODIFIER	SYTL3	ENSSSCG00000004057	Transcript	ENSSSCT00000004486	protein_coding	-	3/13	-	-	-	-	-	rs341279992	-	-1	HGNC	HGNC:15587	P1	-
1:8499073-8499073	A	intron_variant	MODIFIER	SYTL3	ENSSSCG00000004057	Transcript	ENSSSCT00000004486	protein_coding	-	3/13	-	-	-	-	-	rs318954543	-	-1	HGNC	HGNC:15587	P1	-
1:8499074-8499074	C	intron_variant	MODIFIER	SYTL3	ENSSSCG00000004057	Transcript	ENSSSCT00000004486	protein_coding	-	3/13	-	-	-	-	-	rs331098953	-	-1	HGNC	HGNC:15587	P1	-
1:8499124-8499124	C	intron_variant	MODIFIER	SYTL3	ENSSSCG00000004057	Transcript	ENSSSCT00000004486	protein_coding	-	3/13	-	-	-	-	-	-	-	-1	HGNC	HGNC:15587	P1	-
1:8500105-8500105	C	intron_variant	MODIFIER	SYTL3	ENSSSCG00000004057	Transcript	ENSSSCT00000004486	protein_coding	-	3/13	-	-	-	-	-	rs319215758	-	-1	HGNC	HGNC:15587	P1	-
1:8500133-8500133	C	intron_variant	MODIFIER	SYTL3	ENSSSCG00000004057	Transcript	ENSSSCT00000004486	protein_coding	-	3/13	-	-	-	-	-	rs330667791	-	-1	HGNC	HGNC:15587	P1	-
1:8501352-8501352	A	intron_variant	MODIFIER	SYTL3	ENSSSCG00000004057	Transcript	ENSSSCT00000004486	protein_coding	-	3/13	-	-	-	-	-	rs345797940	-	-1	HGNC	HGNC:15587	P1	-
1:8504337-8504337	C	intron_variant	MODIFIER	SYTL3	ENSSSCG00000004057	Transcript	ENSSSCT00000004486	protein_coding	-	3/13	-	-	-	-	-	rs329514362	-	-1	HGNC	HGNC:15587	P1	-
1:8504470-8504470	T	intron_variant	MODIFIER	SYTL3	ENSSSCG00000004057	Transcript	ENSSSCT00000004486	protein_coding	-	3/13	-	-	-	-	-	rs346358467	-	-1	HGNC	HGNC:15587	P1	-
1:8562967-8562967	T	downstream_gene_variant	MODIFIER	TMEM181	ENSSSCG00000024876	Transcript	ENSSSCT00000026720	protein_coding	-	-	-	-	-	-	-	-	3784	-1	HGNC	HGNC:20958	P1	-
1:8562967-8562967	T	3_prime_UTR_variant	MODIFIER	DYNLT1	ENSSSCG00000033107	Transcript	ENSSSCT00000042927	protein_coding	4/4	-	1411	-	-	-	-	-	-	1	EntrezGene	-	-	-
1:8562967-8562967	T	3_prime_UTR_variant	MODIFIER	DYNLT1	ENSSSCG00000033107	Transcript	ENSSSCT00000054081	protein_coding	5/5	-	1132	-	-	-	-	-	-	1	EntrezGene	-	P1	-
1:8562990-8562990	C	downstream_gene_variant	MODIFIER	TMEM181	ENSSSCG00000024876	Transcript	ENSSSCT00000026720	protein_coding	-	-	-	-	-	-	-	-	3761	-1	HGNC	HGNC:20958	P1	-
1:8562990-8562990	C	3_prime_UTR_variant	MODIFIER	DYNLT1	ENSSSCG00000033107	Transcript	ENSSSCT00000042927	protein_coding	4/4	-	1434	-	-	-	-	-	-	1	EntrezGene	-	-	-
1:8562990-8562990	C	3_prime_UTR_variant	MODIFIER	DYNLT1	ENSSSCG00000033107	Transcript	ENSSSCT00000054081	protein_coding	5/5	-	1155	-	-	-	-	-	-	1	EntrezGene	-	P1	-
1:8563004-8563004	T	downstream_gene_variant	MODIFIER	TMEM181	ENSSSCG00000024876	Transcript	ENSSSCT00000026720	protein_coding	-	-	-	-	-	-	-	-	3747	-1	HGNC	HGNC:20958	P1	-
1:8563004-8563004	T	3_prime_UTR_variant	MODIFIER	DYNLT1	ENSSSCG00000033107	Transcript	ENSSSCT00000042927	protein_coding	4/4	-	1448	-	-	-	-	-	-	1	EntrezGene	-	-	-
1:8563004-8563004	T	3_prime_UTR_variant	MODIFIER	DYNLT1	ENSSSCG00000033107	Transcript	ENSSSCT00000054081	protein_coding	5/5	-	1169	-	-	-	-	-	-	1	EntrezGene	-	P1	-
1:8563005-8563005	C	downstream_gene_variant	MODIFIER	TMEM181	ENSSSCG00000024876	Transcript	ENSSSCT00000026720	protein_coding	-	-	-	-	-	-	-	-	3746	-1	HGNC	HGNC:20958	P1	-
1:8563005-8563005	C	3_prime_UTR_variant	MODIFIER	DYNLT1	ENSSSCG00000033107	Transcript	ENSSSCT00000042927	protein_coding	4/4	-	1449	-	-	-	-	-	-	1	EntrezGene	-	-	-
1:8563005-8563005	C	3_prime_UTR_variant	MODIFIER	DYNLT1	ENSSSCG00000033107	Transcript	ENSSSCT00000054081	protein_coding	5/5	-	1170	-	-	-	-	-	-	1	EntrezGene	-	P1	-
1:8563185-8563185	A	downstream_gene_variant	MODIFIER	TMEM181	ENSSSCG00000024876	Transcript	ENSSSCT00000026720	protein_coding	-	-	-	-	-	-	-	-	3566	-1	HGNC	HGNC:20958	P1	-
1:8563185-8563185	A	3_prime_UTR_variant	MODIFIER	DYNLT1	ENSSSCG00000033107	Transcript	ENSSSCT00000042927	protein_coding	4/4	-	1629	-	-	-	-	-	-	1	EntrezGene	-	-	-
1:8563185-8563185	A	3_prime_UTR_variant	MODIFIER	DYNLT1	ENSSSCG00000033107	Transcript	ENSSSCT00000054081	protein_coding	5/5	-	1350	-	-	-	-	-	-	1	EntrezGene	-	P1	-
1:8563283-8563283	T	downstream_gene_variant	MODIFIER	TMEM181	ENSSSCG00000024876	Transcript	ENSSSCT00000026720	protein_coding	-	-	-	-	-	-	-	-	3468	-1	HGNC	HGNC:20958	P1	-
1:8563283-8563283	T	3_prime_UTR_variant	MODIFIER	DYNLT1	ENSSSCG00000033107	Transcript	ENSSSCT00000042927	protein_coding	4/4	-	1727	-	-	-	-	-	-	1	EntrezGene	-	-	-
1:8563283-8563283	T	3_prime_UTR_variant	MODIFIER	DYNLT1	ENSSSCG00000033107	Transcript	ENSSSCT00000054081	protein_coding	5/5	-	1448	-	-	-	-	-	-	1	EntrezGene	-	P1	-
1:8563499-8563499	A	downstream_gene_variant	MODIFIER	TMEM181	ENSSSCG00000024876	Transcript	ENSSSCT00000026720	protein_coding	-	-	-	-	-	-	-	-	3252	-1	HGNC	HGNC:20958	P1	-
1:8563499-8563499	A	3_prime_UTR_variant	MODIFIER	DYNLT1	ENSSSCG00000033107	Transcript	ENSSSCT00000042927	protein_coding	4/4	-	1943	-	-	-	-	-	-	1	EntrezGene	-	-	-
1:8563499-8563499	A	3_prime_UTR_variant	MODIFIER	DYNLT1	ENSSSCG00000033107	Transcript	ENSSSCT00000054081	protein_coding	5/5	-	1664	-	-	-	-	-	-	1	EntrezGene	-	P1	-
1:8563534-8563534	T	downstream_gene_variant	MODIFIER	TMEM181	ENSSSCG00000024876	Transcript	ENSSSCT00000026720	protein_coding	-	-	-	-	-	-	-	-	3217	-1	HGNC	HGNC:20958	P1	-
1:8563534-8563534	T	3_prime_UTR_variant	MODIFIER	DYNLT1	ENSSSCG00000033107	Transcript	ENSSSCT00000042927	protein_coding	4/4	-	1978	-	-	-	-	-	-	1	EntrezGene	-	-	-
1:8563534-8563534	T	3_prime_UTR_variant	MODIFIER	DYNLT1	ENSSSCG00000033107	Transcript	ENSSSCT00000054081	protein_coding	5/5	-	1699	-	-	-	-	-	-	1	EntrezGene	-	P1	-
1:8568743-8568745	-	intron_variant	MODIFIER	TMEM181	ENSSSCG00000024876	Transcript	ENSSSCT00000026720	protein_coding	-	16/18	-	-	-	-	-	-	-	-1	HGNC	HGNC:20958	P1	-
1:8568743-8568745	-	downstream_gene_variant	MODIFIER	DYNLT1	ENSSSCG00000033107	Transcript	ENSSSCT00000042927	protein_coding	-	-	-	-	-	-	-	-	1657	1	EntrezGene	-	-	-
1:8568743-8568745	-	downstream_gene_variant	MODIFIER	DYNLT1	ENSSSCG00000033107	Transcript	ENSSSCT00000054081	protein_coding	-	-	-	-	-	-	-	-	1657	1	EntrezGene	-	P1	-
1:8568750-8568750	C	intron_variant	MODIFIER	TMEM181	ENSSSCG00000024876	Transcript	ENSSSCT00000026720	protein_coding	-	16/18	-	-	-	-	-	rs691388669	-	-1	HGNC	HGNC:20958	P1	-
1:8568750-8568750	C	downstream_gene_variant	MODIFIER	DYNLT1	ENSSSCG00000033107	Transcript	ENSSSCT00000042927	protein_coding	-	-	-	-	-	-	-	rs691388669	1663	1	EntrezGene	-	-	-
1:8568750-8568750	C	downstream_gene_variant	MODIFIER	DYNLT1	ENSSSCG00000033107	Transcript	ENSSSCT00000054081	protein_coding	-	-	-	-	-	-	-	rs691388669	1663	1	EntrezGene	-	P1	-
1:8568766-8568766	G	intron_variant	MODIFIER	TMEM181	ENSSSCG00000024876	Transcript	ENSSSCT00000026720	protein_coding	-	16/18	-	-	-	-	-	rs329328256	-	-1	HGNC	HGNC:20958	P1	-
1:8568766-8568766	G	downstream_gene_variant	MODIFIER	DYNLT1	ENSSSCG00000033107	Transcript	ENSSSCT00000042927	protein_coding	-	-	-	-	-	-	-	rs329328256	1679	1	EntrezGene	-	-	-
1:8568766-8568766	G	downstream_gene_variant	MODIFIER	DYNLT1	ENSSSCG00000033107	Transcript	ENSSSCT00000054081	protein_coding	-	-	-	-	-	-	-	rs329328256	1679	1	EntrezGene	-	P1	-
1:8587735-8587735	G	intron_variant	MODIFIER	TMEM181	ENSSSCG00000024876	Transcript	ENSSSCT00000026720	protein_coding	-	6/18	-	-	-	-	-	rs325351790	-	-1	HGNC	HGNC:20958	P1	-
1:8587752-8587752	G	intron_variant	MODIFIER	TMEM181	ENSSSCG00000024876	Transcript	ENSSSCT00000026720	protein_coding	-	6/18	-	-	-	-	-	rs335280362	-	-1	HGNC	HGNC:20958	P1	-
1:8587955-8587955	T	intron_variant	MODIFIER	TMEM181	ENSSSCG00000024876	Transcript	ENSSSCT00000026720	protein_coding	-	6/18	-	-	-	-	-	rs789926716	-	-1	HGNC	HGNC:20958	P1	-
1:8587984-8587984	T	intron_variant	MODIFIER	TMEM181	ENSSSCG00000024876	Transcript	ENSSSCT00000026720	protein_coding	-	6/18	-	-	-	-	-	rs323937614	-	-1	HGNC	HGNC:20958	P1	-
1:8588036-8588036	GAAAA	intron_variant	MODIFIER	TMEM181	ENSSSCG00000024876	Transcript	ENSSSCT00000026720	protein_coding	-	6/18	-	-	-	-	-	-	-	-1	HGNC	HGNC:20958	P1	-
1:8588044-8588044	T	intron_variant	MODIFIER	TMEM181	ENSSSCG00000024876	Transcript	ENSSSCT00000026720	protein_coding	-	6/18	-	-	-	-	-	-	-	-1	HGNC	HGNC:20958	P1	-
1:8589952-8589952	A	synonymous_variant	LOW	TMEM181	ENSSSCG00000024876	Transcript	ENSSSCT00000026720	protein_coding	6/19	-	702	702	234	T	acC/acT	rs325672041	-	-1	HGNC	HGNC:20958	P1	-
1:8590015-8590015	C	synonymous_variant	LOW	TMEM181	ENSSSCG00000024876	Transcript	ENSSSCT00000026720	protein_coding	6/19	-	639	639	213	K	aaA/aaG	rs344544403	-	-1	HGNC	HGNC:20958	P1	-
1:8590148-8590148	A	intron_variant	MODIFIER	TMEM181	ENSSSCG00000024876	Transcript	ENSSSCT00000026720	protein_coding	-	5/18	-	-	-	-	-	rs343781552	-	-1	HGNC	HGNC:20958	P1	-
1:8648886-8648886	T	intergenic_variant	MODIFIER	-	-	-	-	-	-	-	-	-	-	-	-	rs340674081	-	-	-	-	-	-
1:8650496-8650496	T	downstream_gene_variant	MODIFIER	TULP4	ENSSSCG00000031776	Transcript	ENSSSCT00000050178	protein_coding	-	-	-	-	-	-	-	rs330471564	4954	-1	HGNC	HGNC:15530	P1	-
1:8651011-8651011	T	downstream_gene_variant	MODIFIER	TULP4	ENSSSCG00000031776	Transcript	ENSSSCT00000050178	protein_coding	-	-	-	-	-	-	-	rs339517916	4439	-1	HGNC	HGNC:15530	P1	-
1:8651161-8651161	C	downstream_gene_variant	MODIFIER	TULP4	ENSSSCG00000031776	Transcript	ENSSSCT00000050178	protein_coding	-	-	-	-	-	-	-	rs335553862	4289	-1	HGNC	HGNC:15530	P1	-
1:8651438-8651438	G	downstream_gene_variant	MODIFIER	TULP4	ENSSSCG00000031776	Transcript	ENSSSCT00000050178	protein_coding	-	-	-	-	-	-	-	rs340602639	4012	-1	HGNC	HGNC:15530	P1	-
1:8651479-8651479	T	downstream_gene_variant	MODIFIER	TULP4	ENSSSCG00000031776	Transcript	ENSSSCT00000050178	protein_coding	-	-	-	-	-	-	-	rs338936008	3971	-1	HGNC	HGNC:15530	P1	-
1:8683495-8683495	A	intron_variant	MODIFIER	TULP4	ENSSSCG00000031776	Transcript	ENSSSCT00000050178	protein_coding	-	6/15	-	-	-	-	-	rs342358252	-	-1	HGNC	HGNC:15530	P1	-
1:8683497-8683497	C	intron_variant	MODIFIER	TULP4	ENSSSCG00000031776	Transcript	ENSSSCT00000050178	protein_coding	-	6/15	-	-	-	-	-	rs338770803	-	-1	HGNC	HGNC:15530	P1	-
1:8684128-8684128	T	intron_variant	MODIFIER	TULP4	ENSSSCG00000031776	Transcript	ENSSSCT00000050178	protein_coding	-	6/15	-	-	-	-	-	rs342814017	-	-1	HGNC	HGNC:15530	P1	-
1:8684183-8684183	C	intron_variant	MODIFIER	TULP4	ENSSSCG00000031776	Transcript	ENSSSCT00000050178	protein_coding	-	6/15	-	-	-	-	-	rs321313242	-	-1	HGNC	HGNC:15530	P1	-
1:8684203-8684203	A	intron_variant	MODIFIER	TULP4	ENSSSCG00000031776	Transcript	ENSSSCT00000050178	protein_coding	-	6/15	-	-	-	-	-	rs339954617	-	-1	HGNC	HGNC:15530	P1	-
1:8685130-8685130	A	intron_variant	MODIFIER	TULP4	ENSSSCG00000031776	Transcript	ENSSSCT00000050178	protein_coding	-	6/15	-	-	-	-	-	rs340717401	-	-1	HGNC	HGNC:15530	P1	-
1:8685434-8685434	C	intron_variant	MODIFIER	TULP4	ENSSSCG00000031776	Transcript	ENSSSCT00000050178	protein_coding	-	6/15	-	-	-	-	-	rs325987458	-	-1	HGNC	HGNC:15530	P1	-
1:8687006-8687006	A	intron_variant	MODIFIER	TULP4	ENSSSCG00000031776	Transcript	ENSSSCT00000050178	protein_coding	-	6/15	-	-	-	-	-	rs319114971	-	-1	HGNC	HGNC:15530	P1	-
1:8687082-8687082	C	intron_variant	MODIFIER	TULP4	ENSSSCG00000031776	Transcript	ENSSSCT00000050178	protein_coding	-	6/15	-	-	-	-	-	rs337707768	-	-1	HGNC	HGNC:15530	P1	-
1:8687247-8687247	T	intron_variant	MODIFIER	TULP4	ENSSSCG00000031776	Transcript	ENSSSCT00000050178	protein_coding	-	6/15	-	-	-	-	-	rs345452919	-	-1	HGNC	HGNC:15530	P1	-
1:8687306-8687306	T	intron_variant	MODIFIER	TULP4	ENSSSCG00000031776	Transcript	ENSSSCT00000050178	protein_coding	-	6/15	-	-	-	-	-	rs326941789	-	-1	HGNC	HGNC:15530	P1	-
1:8687361-8687361	T	intron_variant	MODIFIER	TULP4	ENSSSCG00000031776	Transcript	ENSSSCT00000050178	protein_coding	-	6/15	-	-	-	-	-	rs342660058	-	-1	HGNC	HGNC:15530	P1	-
1:8687365-8687365	C	intron_variant	MODIFIER	TULP4	ENSSSCG00000031776	Transcript	ENSSSCT00000050178	protein_coding	-	6/15	-	-	-	-	-	rs334426427	-	-1	HGNC	HGNC:15530	P1	-
1:8687416-8687416	T	intron_variant	MODIFIER	TULP4	ENSSSCG00000031776	Transcript	ENSSSCT00000050178	protein_coding	-	6/15	-	-	-	-	-	rs323473461	-	-1	HGNC	HGNC:15530	P1	-
1:8687433-8687433	T	intron_variant	MODIFIER	TULP4	ENSSSCG00000031776	Transcript	ENSSSCT00000050178	protein_coding	-	6/15	-	-	-	-	-	rs338901797	-	-1	HGNC	HGNC:15530	P1	-
1:8687562-8687562	T	intron_variant	MODIFIER	TULP4	ENSSSCG00000031776	Transcript	ENSSSCT00000050178	protein_coding	-	6/15	-	-	-	-	-	rs342191403	-	-1	HGNC	HGNC:15530	P1	-
1:8687602-8687602	C	intron_variant	MODIFIER	TULP4	ENSSSCG00000031776	Transcript	ENSSSCT00000050178	protein_coding	-	6/15	-	-	-	-	-	rs319569455	-	-1	HGNC	HGNC:15530	P1	-
1:8687617-8687617	T	intron_variant	MODIFIER	TULP4	ENSSSCG00000031776	Transcript	ENSSSCT00000050178	protein_coding	-	6/15	-	-	-	-	-	rs336950159	-	-1	HGNC	HGNC:15530	P1	-
1:8687706-8687706	C	intron_variant	MODIFIER	TULP4	ENSSSCG00000031776	Transcript	ENSSSCT00000050178	protein_coding	-	6/15	-	-	-	-	-	rs338173905	-	-1	HGNC	HGNC:15530	P1	-
1:8687877-8687880	TT	intron_variant	MODIFIER	TULP4	ENSSSCG00000031776	Transcript	ENSSSCT00000050178	protein_coding	-	6/15	-	-	-	-	-	-	-	-1	HGNC	HGNC:15530	P1	-
1:8687922-8687922	A	intron_variant	MODIFIER	TULP4	ENSSSCG00000031776	Transcript	ENSSSCT00000050178	protein_coding	-	6/15	-	-	-	-	-	rs332172348	-	-1	HGNC	HGNC:15530	P1	-
1:8725345-8725345	A	intron_variant	MODIFIER	TULP4	ENSSSCG00000031776	Transcript	ENSSSCT00000050178	protein_coding	-	3/15	-	-	-	-	-	rs343715001	-	-1	HGNC	HGNC:15530	P1	-
1:8725364-8725364	G	intron_variant	MODIFIER	TULP4	ENSSSCG00000031776	Transcript	ENSSSCT00000050178	protein_coding	-	3/15	-	-	-	-	-	rs327400293	-	-1	HGNC	HGNC:15530	P1	-
1:8725765-8725765	T	intron_variant	MODIFIER	TULP4	ENSSSCG00000031776	Transcript	ENSSSCT00000050178	protein_coding	-	3/15	-	-	-	-	-	rs320235300	-	-1	HGNC	HGNC:15530	P1	-
1:8725771-8725771	C	intron_variant	MODIFIER	TULP4	ENSSSCG00000031776	Transcript	ENSSSCT00000050178	protein_coding	-	3/15	-	-	-	-	-	rs81267689	-	-1	HGNC	HGNC:15530	P1	-
1:8726498-8726498	A	intron_variant	MODIFIER	TULP4	ENSSSCG00000031776	Transcript	ENSSSCT00000050178	protein_coding	-	3/15	-	-	-	-	-	rs336997406	-	-1	HGNC	HGNC:15530	P1	-
1:8735065-8735065	T	intron_variant	MODIFIER	TULP4	ENSSSCG00000031776	Transcript	ENSSSCT00000050178	protein_coding	-	2/15	-	-	-	-	-	rs81355080	-	-1	HGNC	HGNC:15530	P1	-
1:8737511-8737511	G	intron_variant	MODIFIER	TULP4	ENSSSCG00000031776	Transcript	ENSSSCT00000050178	protein_coding	-	2/15	-	-	-	-	-	rs341887024	-	-1	HGNC	HGNC:15530	P1	-
1:8737518-8737518	A	intron_variant	MODIFIER	TULP4	ENSSSCG00000031776	Transcript	ENSSSCT00000050178	protein_coding	-	2/15	-	-	-	-	-	rs334239508	-	-1	HGNC	HGNC:15530	P1	-
1:8737527-8737527	T	intron_variant	MODIFIER	TULP4	ENSSSCG00000031776	Transcript	ENSSSCT00000050178	protein_coding	-	2/15	-	-	-	-	-	rs345248699	-	-1	HGNC	HGNC:15530	P1	-
1:8737534-8737534	A	intron_variant	MODIFIER	TULP4	ENSSSCG00000031776	Transcript	ENSSSCT00000050178	protein_coding	-	2/15	-	-	-	-	-	rs322004735	-	-1	HGNC	HGNC:15530	P1	-
1:8824590-8824590	T	upstream_gene_variant	MODIFIER	TULP4	ENSSSCG00000031776	Transcript	ENSSSCT00000050178	protein_coding	-	-	-	-	-	-	-	rs331438179	1462	-1	HGNC	HGNC:15530	P1	-
1:8901084-8901084	A	intergenic_variant	MODIFIER	-	-	-	-	-	-	-	-	-	-	-	-	-	-	-	-	-	-	-
1:8935461-8935461	A	intron_variant	MODIFIER	SERAC1	ENSSSCG00000012314	Transcript	ENSSSCT00000013465	protein_coding	-	1/14	-	-	-	-	-	rs342453332	-	1	HGNC	HGNC:21061	-	-
1:8935461-8935461	A	upstream_gene_variant	MODIFIER	GTF2H5	ENSSSCG00000024019	Transcript	ENSSSCT00000032308	protein_coding	-	-	-	-	-	-	-	rs342453332	472	-1	HGNC	HGNC:21157	P1	-
1:8935461-8935461	A	intron_variant	MODIFIER	SERAC1	ENSSSCG00000012314	Transcript	ENSSSCT00000039355	protein_coding	-	1/15	-	-	-	-	-	rs342453332	-	1	HGNC	HGNC:21061	-	-
1:8935461-8935461	A	intron_variant	MODIFIER	SERAC1	ENSSSCG00000012314	Transcript	ENSSSCT00000049688	protein_coding	-	1/16	-	-	-	-	-	rs342453332	-	1	HGNC	HGNC:21061	P1	-
1:8944453-8944453	G	intron_variant	MODIFIER	SERAC1	ENSSSCG00000012314	Transcript	ENSSSCT00000013465	protein_coding	-	1/14	-	-	-	-	-	rs340526546	-	1	HGNC	HGNC:21061	-	-
1:8944453-8944453	G	intron_variant	MODIFIER	SERAC1	ENSSSCG00000012314	Transcript	ENSSSCT00000039355	protein_coding	-	1/15	-	-	-	-	-	rs340526546	-	1	HGNC	HGNC:21061	-	-
1:8944453-8944453	G	intron_variant	MODIFIER	SERAC1	ENSSSCG00000012314	Transcript	ENSSSCT00000049688	protein_coding	-	1/16	-	-	-	-	-	rs340526546	-	1	HGNC	HGNC:21061	P1	-
1:8945181-8945181	T	intron_variant	MODIFIER	SERAC1	ENSSSCG00000012314	Transcript	ENSSSCT00000013465	protein_coding	-	1/14	-	-	-	-	-	rs334650201	-	1	HGNC	HGNC:21061	-	-
1:8945181-8945181	T	intron_variant	MODIFIER	SERAC1	ENSSSCG00000012314	Transcript	ENSSSCT00000039355	protein_coding	-	1/15	-	-	-	-	-	rs334650201	-	1	HGNC	HGNC:21061	-	-
1:8945181-8945181	T	intron_variant	MODIFIER	SERAC1	ENSSSCG00000012314	Transcript	ENSSSCT00000049688	protein_coding	-	1/16	-	-	-	-	-	rs334650201	-	1	HGNC	HGNC:21061	P1	-
1:8945365-8945365	T	intron_variant	MODIFIER	SERAC1	ENSSSCG00000012314	Transcript	ENSSSCT00000013465	protein_coding	-	1/14	-	-	-	-	-	rs333809729	-	1	HGNC	HGNC:21061	-	-
1:8945365-8945365	T	intron_variant	MODIFIER	SERAC1	ENSSSCG00000012314	Transcript	ENSSSCT00000039355	protein_coding	-	1/15	-	-	-	-	-	rs333809729	-	1	HGNC	HGNC:21061	-	-
1:8945365-8945365	T	intron_variant	MODIFIER	SERAC1	ENSSSCG00000012314	Transcript	ENSSSCT00000049688	protein_coding	-	1/16	-	-	-	-	-	rs333809729	-	1	HGNC	HGNC:21061	P1	-
1:8945448-8945448	A	intron_variant	MODIFIER	SERAC1	ENSSSCG00000012314	Transcript	ENSSSCT00000013465	protein_coding	-	1/14	-	-	-	-	-	rs338312192	-	1	HGNC	HGNC:21061	-	-
1:8945448-8945448	A	intron_variant	MODIFIER	SERAC1	ENSSSCG00000012314	Transcript	ENSSSCT00000039355	protein_coding	-	1/15	-	-	-	-	-	rs338312192	-	1	HGNC	HGNC:21061	-	-
1:8945448-8945448	A	intron_variant	MODIFIER	SERAC1	ENSSSCG00000012314	Transcript	ENSSSCT00000049688	protein_coding	-	1/16	-	-	-	-	-	rs338312192	-	1	HGNC	HGNC:21061	P1	-
1:8954976-8954976	C	intron_variant	MODIFIER	SERAC1	ENSSSCG00000012314	Transcript	ENSSSCT00000013465	protein_coding	-	2/14	-	-	-	-	-	rs81277968	-	1	HGNC	HGNC:21061	-	-
1:8954976-8954976	C	synonymous_variant	LOW	SERAC1	ENSSSCG00000012314	Transcript	ENSSSCT00000039355	protein_coding	4/16	-	243	150	50	Y	taT/taC	rs81277968	-	1	HGNC	HGNC:21061	-	-
1:8954976-8954976	C	synonymous_variant	LOW	SERAC1	ENSSSCG00000012314	Transcript	ENSSSCT00000049688	protein_coding	4/17	-	284	150	50	Y	taT/taC	rs81277968	-	1	HGNC	HGNC:21061	P1	-
1:8993211-8993211	T	missense_variant	MODERATE	SERAC1	ENSSSCG00000012314	Transcript	ENSSSCT00000013465	protein_coding	10/15	-	1188	1074	358	E/D	gaA/gaT	rs711543983	-	1	HGNC	HGNC:21061	-	tolerated(0.84)
1:8993211-8993211	T	missense_variant	MODERATE	SERAC1	ENSSSCG00000012314	Transcript	ENSSSCT00000039355	protein_coding	12/16	-	1341	1248	416	E/D	gaA/gaT	rs711543983	-	1	HGNC	HGNC:21061	-	tolerated(0.53)
1:8993211-8993211	T	missense_variant	MODERATE	SERAC1	ENSSSCG00000012314	Transcript	ENSSSCT00000049688	protein_coding	12/17	-	1382	1248	416	E/D	gaA/gaT	rs711543983	-	1	HGNC	HGNC:21061	P1	tolerated(0.61)
1:8994893-8994893	T	intron_variant	MODIFIER	SERAC1	ENSSSCG00000012314	Transcript	ENSSSCT00000013465	protein_coding	-	11/14	-	-	-	-	-	rs1111182253	-	1	HGNC	HGNC:21061	-	-
1:8994893-8994893	T	intron_variant	MODIFIER	SERAC1	ENSSSCG00000012314	Transcript	ENSSSCT00000039355	protein_coding	-	13/15	-	-	-	-	-	rs1111182253	-	1	HGNC	HGNC:21061	-	-
1:8994893-8994893	T	intron_variant	MODIFIER	SERAC1	ENSSSCG00000012314	Transcript	ENSSSCT00000049688	protein_coding	-	13/16	-	-	-	-	-	rs1111182253	-	1	HGNC	HGNC:21061	P1	-
1:8995767-8995767	A	intron_variant	MODIFIER	SERAC1	ENSSSCG00000012314	Transcript	ENSSSCT00000013465	protein_coding	-	11/14	-	-	-	-	-	rs1111387274	-	1	HGNC	HGNC:21061	-	-
1:8995767-8995767	A	intron_variant	MODIFIER	SERAC1	ENSSSCG00000012314	Transcript	ENSSSCT00000039355	protein_coding	-	13/15	-	-	-	-	-	rs1111387274	-	1	HGNC	HGNC:21061	-	-
1:8995767-8995767	A	intron_variant	MODIFIER	SERAC1	ENSSSCG00000012314	Transcript	ENSSSCT00000049688	protein_coding	-	13/16	-	-	-	-	-	rs1111387274	-	1	HGNC	HGNC:21061	P1	-
1:8997180-8997180	A	synonymous_variant	LOW	SERAC1	ENSSSCG00000012314	Transcript	ENSSSCT00000013465	protein_coding	13/15	-	1539	1425	475	P	ccG/ccA	rs787199072	-	1	HGNC	HGNC:21061	-	-
1:8997180-8997180	A	synonymous_variant	LOW	SERAC1	ENSSSCG00000012314	Transcript	ENSSSCT00000039355	protein_coding	15/16	-	1692	1599	533	P	ccG/ccA	rs787199072	-	1	HGNC	HGNC:21061	-	-
1:8997180-8997180	A	synonymous_variant	LOW	SERAC1	ENSSSCG00000012314	Transcript	ENSSSCT00000049688	protein_coding	15/17	-	1733	1599	533	P	ccG/ccA	rs787199072	-	1	HGNC	HGNC:21061	P1	-
1:8997503-8997503	T	intron_variant	MODIFIER	SERAC1	ENSSSCG00000012314	Transcript	ENSSSCT00000013465	protein_coding	-	13/14	-	-	-	-	-	rs696113513	-	1	HGNC	HGNC:21061	-	-
1:8997503-8997503	T	3_prime_UTR_variant	MODIFIER	SERAC1	ENSSSCG00000012314	Transcript	ENSSSCT00000039355	protein_coding	15/16	-	2015	-	-	-	-	rs696113513	-	1	HGNC	HGNC:21061	-	-
1:8997503-8997503	T	intron_variant	MODIFIER	SERAC1	ENSSSCG00000012314	Transcript	ENSSSCT00000049688	protein_coding	-	15/16	-	-	-	-	-	rs696113513	-	1	HGNC	HGNC:21061	P1	-
1:8998524-8998524	T	intron_variant	MODIFIER	SERAC1	ENSSSCG00000012314	Transcript	ENSSSCT00000013465	protein_coding	-	14/14	-	-	-	-	-	rs1112273016	-	1	HGNC	HGNC:21061	-	-
1:8998524-8998524	T	intron_variant	MODIFIER	SERAC1	ENSSSCG00000012314	Transcript	ENSSSCT00000039355	protein_coding	-	15/15	-	-	-	-	-	rs1112273016	-	1	HGNC	HGNC:21061	-	-
1:8998524-8998524	T	intron_variant	MODIFIER	SERAC1	ENSSSCG00000012314	Transcript	ENSSSCT00000049688	protein_coding	-	16/16	-	-	-	-	-	rs1112273016	-	1	HGNC	HGNC:21061	P1	-
1:8998608-8998608	C	intron_variant	MODIFIER	SERAC1	ENSSSCG00000012314	Transcript	ENSSSCT00000013465	protein_coding	-	14/14	-	-	-	-	-	-	-	1	HGNC	HGNC:21061	-	-
1:8998608-8998608	C	intron_variant	MODIFIER	SERAC1	ENSSSCG00000012314	Transcript	ENSSSCT00000039355	protein_coding	-	15/15	-	-	-	-	-	-	-	1	HGNC	HGNC:21061	-	-
1:8998608-8998608	C	intron_variant	MODIFIER	SERAC1	ENSSSCG00000012314	Transcript	ENSSSCT00000049688	protein_coding	-	16/16	-	-	-	-	-	-	-	1	HGNC	HGNC:21061	P1	-
1:8998640-8998640	G	intron_variant	MODIFIER	SERAC1	ENSSSCG00000012314	Transcript	ENSSSCT00000013465	protein_coding	-	14/14	-	-	-	-	-	rs1107399818	-	1	HGNC	HGNC:21061	-	-
1:8998640-8998640	G	intron_variant	MODIFIER	SERAC1	ENSSSCG00000012314	Transcript	ENSSSCT00000039355	protein_coding	-	15/15	-	-	-	-	-	rs1107399818	-	1	HGNC	HGNC:21061	-	-
1:8998640-8998640	G	intron_variant	MODIFIER	SERAC1	ENSSSCG00000012314	Transcript	ENSSSCT00000049688	protein_coding	-	16/16	-	-	-	-	-	rs1107399818	-	1	HGNC	HGNC:21061	P1	-
1:8999632-8999632	A	intron_variant	MODIFIER	SERAC1	ENSSSCG00000012314	Transcript	ENSSSCT00000013465	protein_coding	-	14/14	-	-	-	-	-	-	-	1	HGNC	HGNC:21061	-	-
1:8999632-8999632	A	intron_variant	MODIFIER	SERAC1	ENSSSCG00000012314	Transcript	ENSSSCT00000039355	protein_coding	-	15/15	-	-	-	-	-	-	-	1	HGNC	HGNC:21061	-	-
1:8999632-8999632	A	intron_variant	MODIFIER	SERAC1	ENSSSCG00000012314	Transcript	ENSSSCT00000049688	protein_coding	-	16/16	-	-	-	-	-	-	-	1	HGNC	HGNC:21061	P1	-
1:9000077-9000088	TTTTTTTTTT	splice_region_variant,intron_variant	LOW	SERAC1	ENSSSCG00000012314	Transcript	ENSSSCT00000013465	protein_coding	-	14/14	-	-	-	-	-	-	-	1	HGNC	HGNC:21061	-	-
1:9000077-9000088	TTTTTTTTTT	splice_region_variant,intron_variant	LOW	SERAC1	ENSSSCG00000012314	Transcript	ENSSSCT00000039355	protein_coding	-	15/15	-	-	-	-	-	-	-	1	HGNC	HGNC:21061	-	-
1:9000077-9000088	TTTTTTTTTT	splice_region_variant,intron_variant	LOW	SERAC1	ENSSSCG00000012314	Transcript	ENSSSCT00000049688	protein_coding	-	16/16	-	-	-	-	-	-	-	1	HGNC	HGNC:21061	P1	-
1:9000084-9000084	G	splice_region_variant,intron_variant	LOW	SERAC1	ENSSSCG00000012314	Transcript	ENSSSCT00000013465	protein_coding	-	14/14	-	-	-	-	-	-	-	1	HGNC	HGNC:21061	-	-
1:9000084-9000084	G	splice_region_variant,intron_variant	LOW	SERAC1	ENSSSCG00000012314	Transcript	ENSSSCT00000039355	protein_coding	-	15/15	-	-	-	-	-	-	-	1	HGNC	HGNC:21061	-	-
1:9000084-9000084	G	splice_region_variant,intron_variant	LOW	SERAC1	ENSSSCG00000012314	Transcript	ENSSSCT00000049688	protein_coding	-	16/16	-	-	-	-	-	-	-	1	HGNC	HGNC:21061	P1	-
1:9000202-9000202	A	missense_variant	MODERATE	SERAC1	ENSSSCG00000012314	Transcript	ENSSSCT00000013465	protein_coding	15/15	-	1879	1765	589	A/T	Gct/Act	-	-	1	HGNC	HGNC:21061	-	tolerated(0.9)
1:9000202-9000202	A	3_prime_UTR_variant	MODIFIER	SERAC1	ENSSSCG00000012314	Transcript	ENSSSCT00000039355	protein_coding	16/16	-	3098	-	-	-	-	-	-	1	HGNC	HGNC:21061	-	-
1:9000202-9000202	A	missense_variant	MODERATE	SERAC1	ENSSSCG00000012314	Transcript	ENSSSCT00000049688	protein_coding	17/17	-	2073	1939	647	A/T	Gct/Act	-	-	1	HGNC	HGNC:21061	P1	tolerated(0.86)
1:9000798-9000798	T	downstream_gene_variant	MODIFIER	SERAC1	ENSSSCG00000012314	Transcript	ENSSSCT00000013465	protein_coding	-	-	-	-	-	-	-	-	570	1	HGNC	HGNC:21061	-	-
1:9000798-9000798	T	3_prime_UTR_variant	MODIFIER	SERAC1	ENSSSCG00000012314	Transcript	ENSSSCT00000039355	protein_coding	16/16	-	3694	-	-	-	-	-	-	1	HGNC	HGNC:21061	-	-
1:9000798-9000798	T	3_prime_UTR_variant	MODIFIER	SERAC1	ENSSSCG00000012314	Transcript	ENSSSCT00000049688	protein_coding	17/17	-	2669	-	-	-	-	-	-	1	HGNC	HGNC:21061	P1	-
1:9001489-9001489	G	downstream_gene_variant	MODIFIER	SERAC1	ENSSSCG00000012314	Transcript	ENSSSCT00000013465	protein_coding	-	-	-	-	-	-	-	-	1261	1	HGNC	HGNC:21061	-	-
1:9001489-9001489	G	downstream_gene_variant	MODIFIER	SERAC1	ENSSSCG00000012314	Transcript	ENSSSCT00000039355	protein_coding	-	-	-	-	-	-	-	-	605	1	HGNC	HGNC:21061	-	-
1:9001489-9001489	G	downstream_gene_variant	MODIFIER	SERAC1	ENSSSCG00000012314	Transcript	ENSSSCT00000049688	protein_coding	-	-	-	-	-	-	-	-	15	1	HGNC	HGNC:21061	P1	-
1:9002204-9002204	G	downstream_gene_variant	MODIFIER	SERAC1	ENSSSCG00000012314	Transcript	ENSSSCT00000013465	protein_coding	-	-	-	-	-	-	-	rs1112860619	1976	1	HGNC	HGNC:21061	-	-
1:9002204-9002204	G	downstream_gene_variant	MODIFIER	SERAC1	ENSSSCG00000012314	Transcript	ENSSSCT00000039355	protein_coding	-	-	-	-	-	-	-	rs1112860619	1320	1	HGNC	HGNC:21061	-	-
1:9002204-9002204	G	downstream_gene_variant	MODIFIER	SERAC1	ENSSSCG00000012314	Transcript	ENSSSCT00000049688	protein_coding	-	-	-	-	-	-	-	rs1112860619	730	1	HGNC	HGNC:21061	P1	-
1:9002225-9002225	G	downstream_gene_variant	MODIFIER	SERAC1	ENSSSCG00000012314	Transcript	ENSSSCT00000013465	protein_coding	-	-	-	-	-	-	-	rs1107820183	1997	1	HGNC	HGNC:21061	-	-
1:9002225-9002225	G	downstream_gene_variant	MODIFIER	SERAC1	ENSSSCG00000012314	Transcript	ENSSSCT00000039355	protein_coding	-	-	-	-	-	-	-	rs1107820183	1341	1	HGNC	HGNC:21061	-	-
1:9002225-9002225	G	downstream_gene_variant	MODIFIER	SERAC1	ENSSSCG00000012314	Transcript	ENSSSCT00000049688	protein_coding	-	-	-	-	-	-	-	rs1107820183	751	1	HGNC	HGNC:21061	P1	-
1:9002692-9002695	T	downstream_gene_variant	MODIFIER	SERAC1	ENSSSCG00000012314	Transcript	ENSSSCT00000013465	protein_coding	-	-	-	-	-	-	-	rs791464038	2465	1	HGNC	HGNC:21061	-	-
1:9002692-9002695	T	downstream_gene_variant	MODIFIER	SERAC1	ENSSSCG00000012314	Transcript	ENSSSCT00000039355	protein_coding	-	-	-	-	-	-	-	rs791464038	1809	1	HGNC	HGNC:21061	-	-
1:9002692-9002695	T	downstream_gene_variant	MODIFIER	SERAC1	ENSSSCG00000012314	Transcript	ENSSSCT00000049688	protein_coding	-	-	-	-	-	-	-	rs791464038	1219	1	HGNC	HGNC:21061	P1	-
1:9002720-9002720	G	downstream_gene_variant	MODIFIER	SERAC1	ENSSSCG00000012314	Transcript	ENSSSCT00000013465	protein_coding	-	-	-	-	-	-	-	rs1113129922	2492	1	HGNC	HGNC:21061	-	-
1:9002720-9002720	G	downstream_gene_variant	MODIFIER	SERAC1	ENSSSCG00000012314	Transcript	ENSSSCT00000039355	protein_coding	-	-	-	-	-	-	-	rs1113129922	1836	1	HGNC	HGNC:21061	-	-
1:9002720-9002720	G	downstream_gene_variant	MODIFIER	SERAC1	ENSSSCG00000012314	Transcript	ENSSSCT00000049688	protein_coding	-	-	-	-	-	-	-	rs1113129922	1246	1	HGNC	HGNC:21061	P1	-
1:9006205-9006205	T	downstream_gene_variant	MODIFIER	SERAC1	ENSSSCG00000012314	Transcript	ENSSSCT00000049688	protein_coding	-	-	-	-	-	-	-	rs1112030522	4731	1	HGNC	HGNC:21061	P1	-
1:9006997-9006997	G	intergenic_variant	MODIFIER	-	-	-	-	-	-	-	-	-	-	-	-	rs707239561	-	-	-	-	-	-
1:9007615-9007615	G	intergenic_variant	MODIFIER	-	-	-	-	-	-	-	-	-	-	-	-	rs1108249152	-	-	-	-	-	-
1:9008040-9008040	A	intergenic_variant	MODIFIER	-	-	-	-	-	-	-	-	-	-	-	-	-	-	-	-	-	-	-
1:9011290-9011290	T	downstream_gene_variant	MODIFIER	SYNJ2	ENSSSCG00000012315	Transcript	ENSSSCT00000025405	protein_coding	-	-	-	-	-	-	-	-	2919	-1	HGNC	HGNC:11504	P5	-
1:9011290-9011290	T	downstream_gene_variant	MODIFIER	SYNJ2	ENSSSCG00000012315	Transcript	ENSSSCT00000032465	protein_coding	-	-	-	-	-	-	-	-	4728	-1	HGNC	HGNC:11504	A2	-
1:9011341-9011341	A	downstream_gene_variant	MODIFIER	SYNJ2	ENSSSCG00000012315	Transcript	ENSSSCT00000025405	protein_coding	-	-	-	-	-	-	-	-	2868	-1	HGNC	HGNC:11504	P5	-
1:9011341-9011341	A	downstream_gene_variant	MODIFIER	SYNJ2	ENSSSCG00000012315	Transcript	ENSSSCT00000032465	protein_coding	-	-	-	-	-	-	-	-	4677	-1	HGNC	HGNC:11504	A2	-
1:9013008-9013008	C	downstream_gene_variant	MODIFIER	SYNJ2	ENSSSCG00000012315	Transcript	ENSSSCT00000025405	protein_coding	-	-	-	-	-	-	-	-	1201	-1	HGNC	HGNC:11504	P5	-
1:9013008-9013008	C	downstream_gene_variant	MODIFIER	SYNJ2	ENSSSCG00000012315	Transcript	ENSSSCT00000032465	protein_coding	-	-	-	-	-	-	-	-	3010	-1	HGNC	HGNC:11504	A2	-
1:9013025-9013025	C	downstream_gene_variant	MODIFIER	SYNJ2	ENSSSCG00000012315	Transcript	ENSSSCT00000025405	protein_coding	-	-	-	-	-	-	-	-	1184	-1	HGNC	HGNC:11504	P5	-
1:9013025-9013025	C	downstream_gene_variant	MODIFIER	SYNJ2	ENSSSCG00000012315	Transcript	ENSSSCT00000032465	protein_coding	-	-	-	-	-	-	-	-	2993	-1	HGNC	HGNC:11504	A2	-
1:9018112-9018112	A	intron_variant	MODIFIER	SYNJ2	ENSSSCG00000012315	Transcript	ENSSSCT00000025405	protein_coding	-	26/26	-	-	-	-	-	-	-	-1	HGNC	HGNC:11504	P5	-
1:9018112-9018112	A	intron_variant	MODIFIER	SYNJ2	ENSSSCG00000012315	Transcript	ENSSSCT00000032465	protein_coding	-	27/27	-	-	-	-	-	-	-	-1	HGNC	HGNC:11504	A2	-
1:9018151-9018151	G	intron_variant	MODIFIER	SYNJ2	ENSSSCG00000012315	Transcript	ENSSSCT00000025405	protein_coding	-	26/26	-	-	-	-	-	rs705624870	-	-1	HGNC	HGNC:11504	P5	-
1:9018151-9018151	G	intron_variant	MODIFIER	SYNJ2	ENSSSCG00000012315	Transcript	ENSSSCT00000032465	protein_coding	-	27/27	-	-	-	-	-	rs705624870	-	-1	HGNC	HGNC:11504	A2	-
1:9018163-9018163	G	intron_variant	MODIFIER	SYNJ2	ENSSSCG00000012315	Transcript	ENSSSCT00000025405	protein_coding	-	26/26	-	-	-	-	-	rs692683819	-	-1	HGNC	HGNC:11504	P5	-
1:9018163-9018163	G	intron_variant	MODIFIER	SYNJ2	ENSSSCG00000012315	Transcript	ENSSSCT00000032465	protein_coding	-	27/27	-	-	-	-	-	rs692683819	-	-1	HGNC	HGNC:11504	A2	-
1:9018255-9018255	T	intron_variant	MODIFIER	SYNJ2	ENSSSCG00000012315	Transcript	ENSSSCT00000025405	protein_coding	-	26/26	-	-	-	-	-	rs1108370507	-	-1	HGNC	HGNC:11504	P5	-
1:9018255-9018255	T	intron_variant	MODIFIER	SYNJ2	ENSSSCG00000012315	Transcript	ENSSSCT00000032465	protein_coding	-	27/27	-	-	-	-	-	rs1108370507	-	-1	HGNC	HGNC:11504	A2	-
1:9018316-9018316	A	intron_variant	MODIFIER	SYNJ2	ENSSSCG00000012315	Transcript	ENSSSCT00000025405	protein_coding	-	26/26	-	-	-	-	-	rs1110129734	-	-1	HGNC	HGNC:11504	P5	-
1:9018316-9018316	A	intron_variant	MODIFIER	SYNJ2	ENSSSCG00000012315	Transcript	ENSSSCT00000032465	protein_coding	-	27/27	-	-	-	-	-	rs1110129734	-	-1	HGNC	HGNC:11504	A2	-
1:9018326-9018326	A	intron_variant	MODIFIER	SYNJ2	ENSSSCG00000012315	Transcript	ENSSSCT00000025405	protein_coding	-	26/26	-	-	-	-	-	rs709213491	-	-1	HGNC	HGNC:11504	P5	-
1:9018326-9018326	A	intron_variant	MODIFIER	SYNJ2	ENSSSCG00000012315	Transcript	ENSSSCT00000032465	protein_coding	-	27/27	-	-	-	-	-	rs709213491	-	-1	HGNC	HGNC:11504	A2	-
1:9018339-9018339	A	intron_variant	MODIFIER	SYNJ2	ENSSSCG00000012315	Transcript	ENSSSCT00000025405	protein_coding	-	26/26	-	-	-	-	-	rs693548324	-	-1	HGNC	HGNC:11504	P5	-
1:9018339-9018339	A	intron_variant	MODIFIER	SYNJ2	ENSSSCG00000012315	Transcript	ENSSSCT00000032465	protein_coding	-	27/27	-	-	-	-	-	rs693548324	-	-1	HGNC	HGNC:11504	A2	-
1:9018399-9018399	T	intron_variant	MODIFIER	SYNJ2	ENSSSCG00000012315	Transcript	ENSSSCT00000025405	protein_coding	-	26/26	-	-	-	-	-	rs701744174	-	-1	HGNC	HGNC:11504	P5	-
1:9018399-9018399	T	intron_variant	MODIFIER	SYNJ2	ENSSSCG00000012315	Transcript	ENSSSCT00000032465	protein_coding	-	27/27	-	-	-	-	-	rs701744174	-	-1	HGNC	HGNC:11504	A2	-
1:9018460-9018460	C	intron_variant	MODIFIER	SYNJ2	ENSSSCG00000012315	Transcript	ENSSSCT00000025405	protein_coding	-	26/26	-	-	-	-	-	rs1109402432	-	-1	HGNC	HGNC:11504	P5	-
1:9018460-9018460	C	intron_variant	MODIFIER	SYNJ2	ENSSSCG00000012315	Transcript	ENSSSCT00000032465	protein_coding	-	27/27	-	-	-	-	-	rs1109402432	-	-1	HGNC	HGNC:11504	A2	-
1:9018471-9018471	T	intron_variant	MODIFIER	SYNJ2	ENSSSCG00000012315	Transcript	ENSSSCT00000025405	protein_coding	-	26/26	-	-	-	-	-	rs1114031935	-	-1	HGNC	HGNC:11504	P5	-
1:9018471-9018471	T	intron_variant	MODIFIER	SYNJ2	ENSSSCG00000012315	Transcript	ENSSSCT00000032465	protein_coding	-	27/27	-	-	-	-	-	rs1114031935	-	-1	HGNC	HGNC:11504	A2	-
1:9018837-9018837	G	intron_variant	MODIFIER	SYNJ2	ENSSSCG00000012315	Transcript	ENSSSCT00000025405	protein_coding	-	26/26	-	-	-	-	-	rs1109171447	-	-1	HGNC	HGNC:11504	P5	-
1:9018837-9018837	G	intron_variant	MODIFIER	SYNJ2	ENSSSCG00000012315	Transcript	ENSSSCT00000032465	protein_coding	-	26/27	-	-	-	-	-	rs1109171447	-	-1	HGNC	HGNC:11504	A2	-
1:9018909-9018909	C	intron_variant	MODIFIER	SYNJ2	ENSSSCG00000012315	Transcript	ENSSSCT00000025405	protein_coding	-	26/26	-	-	-	-	-	rs1107656030	-	-1	HGNC	HGNC:11504	P5	-
1:9018909-9018909	C	intron_variant	MODIFIER	SYNJ2	ENSSSCG00000012315	Transcript	ENSSSCT00000032465	protein_coding	-	26/27	-	-	-	-	-	rs1107656030	-	-1	HGNC	HGNC:11504	A2	-
1:9018944-9018944	C	intron_variant	MODIFIER	SYNJ2	ENSSSCG00000012315	Transcript	ENSSSCT00000025405	protein_coding	-	26/26	-	-	-	-	-	rs693959014	-	-1	HGNC	HGNC:11504	P5	-
1:9018944-9018944	C	intron_variant	MODIFIER	SYNJ2	ENSSSCG00000012315	Transcript	ENSSSCT00000032465	protein_coding	-	26/27	-	-	-	-	-	rs693959014	-	-1	HGNC	HGNC:11504	A2	-
1:9019027-9019029	T	intron_variant	MODIFIER	SYNJ2	ENSSSCG00000012315	Transcript	ENSSSCT00000025405	protein_coding	-	26/26	-	-	-	-	-	-	-	-1	HGNC	HGNC:11504	P5	-
1:9019027-9019029	T	intron_variant	MODIFIER	SYNJ2	ENSSSCG00000012315	Transcript	ENSSSCT00000032465	protein_coding	-	26/27	-	-	-	-	-	-	-	-1	HGNC	HGNC:11504	A2	-
1:9019113-9019113	C	splice_region_variant,intron_variant	LOW	SYNJ2	ENSSSCG00000012315	Transcript	ENSSSCT00000025405	protein_coding	-	26/26	-	-	-	-	-	rs713455202	-	-1	HGNC	HGNC:11504	P5	-
1:9019113-9019113	C	splice_region_variant,intron_variant	LOW	SYNJ2	ENSSSCG00000012315	Transcript	ENSSSCT00000032465	protein_coding	-	26/27	-	-	-	-	-	rs713455202	-	-1	HGNC	HGNC:11504	A2	-
1:9019204-9019204	C	missense_variant	MODERATE	SYNJ2	ENSSSCG00000012315	Transcript	ENSSSCT00000025405	protein_coding	26/27	-	3771	3631	1211	T/A	Aca/Gca	rs1109845153	-	-1	HGNC	HGNC:11504	P5	tolerated_low_confidence(0.49)
1:9019204-9019204	C	missense_variant	MODERATE	SYNJ2	ENSSSCG00000012315	Transcript	ENSSSCT00000032465	protein_coding	26/28	-	3734	3631	1211	T/A	Aca/Gca	rs1109845153	-	-1	HGNC	HGNC:11504	A2	tolerated_low_confidence(0.62)
1:9019775-9019775	T	intron_variant	MODIFIER	SYNJ2	ENSSSCG00000012315	Transcript	ENSSSCT00000025405	protein_coding	-	25/26	-	-	-	-	-	rs706187941	-	-1	HGNC	HGNC:11504	P5	-
1:9019775-9019775	T	intron_variant	MODIFIER	SYNJ2	ENSSSCG00000012315	Transcript	ENSSSCT00000032465	protein_coding	-	25/27	-	-	-	-	-	rs706187941	-	-1	HGNC	HGNC:11504	A2	-
1:9020084-9020084	T	intron_variant	MODIFIER	SYNJ2	ENSSSCG00000012315	Transcript	ENSSSCT00000025405	protein_coding	-	25/26	-	-	-	-	-	rs791174106	-	-1	HGNC	HGNC:11504	P5	-
1:9020084-9020084	T	intron_variant	MODIFIER	SYNJ2	ENSSSCG00000012315	Transcript	ENSSSCT00000032465	protein_coding	-	25/27	-	-	-	-	-	rs791174106	-	-1	HGNC	HGNC:11504	A2	-
1:9020392-9020392	T	intron_variant	MODIFIER	SYNJ2	ENSSSCG00000012315	Transcript	ENSSSCT00000025405	protein_coding	-	25/26	-	-	-	-	-	rs790786298	-	-1	HGNC	HGNC:11504	P5	-
1:9020392-9020392	T	intron_variant	MODIFIER	SYNJ2	ENSSSCG00000012315	Transcript	ENSSSCT00000032465	protein_coding	-	25/27	-	-	-	-	-	rs790786298	-	-1	HGNC	HGNC:11504	A2	-
1:9020945-9020945	G	intron_variant	MODIFIER	SYNJ2	ENSSSCG00000012315	Transcript	ENSSSCT00000025405	protein_coding	-	25/26	-	-	-	-	-	rs708155535	-	-1	HGNC	HGNC:11504	P5	-
1:9020945-9020945	G	intron_variant	MODIFIER	SYNJ2	ENSSSCG00000012315	Transcript	ENSSSCT00000032465	protein_coding	-	25/27	-	-	-	-	-	rs708155535	-	-1	HGNC	HGNC:11504	A2	-
1:9021241-9021241	G	intron_variant	MODIFIER	SYNJ2	ENSSSCG00000012315	Transcript	ENSSSCT00000025405	protein_coding	-	24/26	-	-	-	-	-	rs696148201	-	-1	HGNC	HGNC:11504	P5	-
1:9021241-9021241	G	intron_variant	MODIFIER	SYNJ2	ENSSSCG00000012315	Transcript	ENSSSCT00000032465	protein_coding	-	24/27	-	-	-	-	-	rs696148201	-	-1	HGNC	HGNC:11504	A2	-
1:9021438-9021438	G	intron_variant	MODIFIER	SYNJ2	ENSSSCG00000012315	Transcript	ENSSSCT00000025405	protein_coding	-	24/26	-	-	-	-	-	rs702535295	-	-1	HGNC	HGNC:11504	P5	-
1:9021438-9021438	G	intron_variant	MODIFIER	SYNJ2	ENSSSCG00000012315	Transcript	ENSSSCT00000032465	protein_coding	-	24/27	-	-	-	-	-	rs702535295	-	-1	HGNC	HGNC:11504	A2	-
1:9022595-9022595	A	intron_variant	MODIFIER	SYNJ2	ENSSSCG00000012315	Transcript	ENSSSCT00000025405	protein_coding	-	24/26	-	-	-	-	-	rs786458517	-	-1	HGNC	HGNC:11504	P5	-
1:9022595-9022595	A	intron_variant	MODIFIER	SYNJ2	ENSSSCG00000012315	Transcript	ENSSSCT00000032465	protein_coding	-	24/27	-	-	-	-	-	rs786458517	-	-1	HGNC	HGNC:11504	A2	-
1:9022613-9022613	G	intron_variant	MODIFIER	SYNJ2	ENSSSCG00000012315	Transcript	ENSSSCT00000025405	protein_coding	-	24/26	-	-	-	-	-	-	-	-1	HGNC	HGNC:11504	P5	-
1:9022613-9022613	G	intron_variant	MODIFIER	SYNJ2	ENSSSCG00000012315	Transcript	ENSSSCT00000032465	protein_coding	-	24/27	-	-	-	-	-	-	-	-1	HGNC	HGNC:11504	A2	-
1:9022616-9022616	C	intron_variant	MODIFIER	SYNJ2	ENSSSCG00000012315	Transcript	ENSSSCT00000025405	protein_coding	-	24/26	-	-	-	-	-	rs1113398413	-	-1	HGNC	HGNC:11504	P5	-
1:9022616-9022616	C	intron_variant	MODIFIER	SYNJ2	ENSSSCG00000012315	Transcript	ENSSSCT00000032465	protein_coding	-	24/27	-	-	-	-	-	rs1113398413	-	-1	HGNC	HGNC:11504	A2	-
1:9022644-9022644	A	intron_variant	MODIFIER	SYNJ2	ENSSSCG00000012315	Transcript	ENSSSCT00000025405	protein_coding	-	24/26	-	-	-	-	-	rs791433326	-	-1	HGNC	HGNC:11504	P5	-
1:9022644-9022644	A	intron_variant	MODIFIER	SYNJ2	ENSSSCG00000012315	Transcript	ENSSSCT00000032465	protein_coding	-	24/27	-	-	-	-	-	rs791433326	-	-1	HGNC	HGNC:11504	A2	-
1:9022649-9022649	T	intron_variant	MODIFIER	SYNJ2	ENSSSCG00000012315	Transcript	ENSSSCT00000025405	protein_coding	-	24/26	-	-	-	-	-	rs792977759	-	-1	HGNC	HGNC:11504	P5	-
1:9022649-9022649	T	intron_variant	MODIFIER	SYNJ2	ENSSSCG00000012315	Transcript	ENSSSCT00000032465	protein_coding	-	24/27	-	-	-	-	-	rs792977759	-	-1	HGNC	HGNC:11504	A2	-
1:9022969-9022969	A	synonymous_variant	LOW	SYNJ2	ENSSSCG00000012315	Transcript	ENSSSCT00000025405	protein_coding	24/27	-	3530	3390	1130	S	tcC/tcT	rs1112939580	-	-1	HGNC	HGNC:11504	P5	-
1:9022969-9022969	A	synonymous_variant	LOW	SYNJ2	ENSSSCG00000012315	Transcript	ENSSSCT00000032465	protein_coding	24/28	-	3493	3390	1130	S	tcC/tcT	rs1112939580	-	-1	HGNC	HGNC:11504	A2	-
1:9023127-9023127	C	intron_variant	MODIFIER	SYNJ2	ENSSSCG00000012315	Transcript	ENSSSCT00000025405	protein_coding	-	23/26	-	-	-	-	-	rs792594451	-	-1	HGNC	HGNC:11504	P5	-
1:9023127-9023127	C	intron_variant	MODIFIER	SYNJ2	ENSSSCG00000012315	Transcript	ENSSSCT00000032465	protein_coding	-	23/27	-	-	-	-	-	rs792594451	-	-1	HGNC	HGNC:11504	A2	-
1:9023181-9023181	T	intron_variant	MODIFIER	SYNJ2	ENSSSCG00000012315	Transcript	ENSSSCT00000025405	protein_coding	-	23/26	-	-	-	-	-	rs1112995317	-	-1	HGNC	HGNC:11504	P5	-
1:9023181-9023181	T	intron_variant	MODIFIER	SYNJ2	ENSSSCG00000012315	Transcript	ENSSSCT00000032465	protein_coding	-	23/27	-	-	-	-	-	rs1112995317	-	-1	HGNC	HGNC:11504	A2	-
1:9023307-9023307	A	intron_variant	MODIFIER	SYNJ2	ENSSSCG00000012315	Transcript	ENSSSCT00000025405	protein_coding	-	23/26	-	-	-	-	-	rs703460534	-	-1	HGNC	HGNC:11504	P5	-
1:9023307-9023307	A	intron_variant	MODIFIER	SYNJ2	ENSSSCG00000012315	Transcript	ENSSSCT00000032465	protein_coding	-	23/27	-	-	-	-	-	rs703460534	-	-1	HGNC	HGNC:11504	A2	-
1:9023332-9023332	A	intron_variant	MODIFIER	SYNJ2	ENSSSCG00000012315	Transcript	ENSSSCT00000025405	protein_coding	-	23/26	-	-	-	-	-	rs711557577	-	-1	HGNC	HGNC:11504	P5	-
1:9023332-9023332	A	intron_variant	MODIFIER	SYNJ2	ENSSSCG00000012315	Transcript	ENSSSCT00000032465	protein_coding	-	23/27	-	-	-	-	-	rs711557577	-	-1	HGNC	HGNC:11504	A2	-
1:9023530-9023530	G	intron_variant	MODIFIER	SYNJ2	ENSSSCG00000012315	Transcript	ENSSSCT00000025405	protein_coding	-	23/26	-	-	-	-	-	rs706835143	-	-1	HGNC	HGNC:11504	P5	-
1:9023530-9023530	G	intron_variant	MODIFIER	SYNJ2	ENSSSCG00000012315	Transcript	ENSSSCT00000032465	protein_coding	-	23/27	-	-	-	-	-	rs706835143	-	-1	HGNC	HGNC:11504	A2	-
1:9023560-9023560	G	intron_variant	MODIFIER	SYNJ2	ENSSSCG00000012315	Transcript	ENSSSCT00000025405	protein_coding	-	23/26	-	-	-	-	-	rs707943040	-	-1	HGNC	HGNC:11504	P5	-
1:9023560-9023560	G	intron_variant	MODIFIER	SYNJ2	ENSSSCG00000012315	Transcript	ENSSSCT00000032465	protein_coding	-	23/27	-	-	-	-	-	rs707943040	-	-1	HGNC	HGNC:11504	A2	-
1:9023619-9023619	G	intron_variant	MODIFIER	SYNJ2	ENSSSCG00000012315	Transcript	ENSSSCT00000025405	protein_coding	-	23/26	-	-	-	-	-	rs691729764	-	-1	HGNC	HGNC:11504	P5	-
1:9023619-9023619	G	intron_variant	MODIFIER	SYNJ2	ENSSSCG00000012315	Transcript	ENSSSCT00000032465	protein_coding	-	23/27	-	-	-	-	-	rs691729764	-	-1	HGNC	HGNC:11504	A2	-
1:9023664-9023664	A	intron_variant	MODIFIER	SYNJ2	ENSSSCG00000012315	Transcript	ENSSSCT00000025405	protein_coding	-	23/26	-	-	-	-	-	-	-	-1	HGNC	HGNC:11504	P5	-
1:9023664-9023664	A	intron_variant	MODIFIER	SYNJ2	ENSSSCG00000012315	Transcript	ENSSSCT00000032465	protein_coding	-	23/27	-	-	-	-	-	-	-	-1	HGNC	HGNC:11504	A2	-
1:9024307-9024307	C	intron_variant	MODIFIER	SYNJ2	ENSSSCG00000012315	Transcript	ENSSSCT00000025405	protein_coding	-	23/26	-	-	-	-	-	rs338669348	-	-1	HGNC	HGNC:11504	P5	-
1:9024307-9024307	C	intron_variant	MODIFIER	SYNJ2	ENSSSCG00000012315	Transcript	ENSSSCT00000032465	protein_coding	-	23/27	-	-	-	-	-	rs338669348	-	-1	HGNC	HGNC:11504	A2	-
1:9024314-9024314	C	intron_variant	MODIFIER	SYNJ2	ENSSSCG00000012315	Transcript	ENSSSCT00000025405	protein_coding	-	23/26	-	-	-	-	-	rs320135692	-	-1	HGNC	HGNC:11504	P5	-
1:9024314-9024314	C	intron_variant	MODIFIER	SYNJ2	ENSSSCG00000012315	Transcript	ENSSSCT00000032465	protein_coding	-	23/27	-	-	-	-	-	rs320135692	-	-1	HGNC	HGNC:11504	A2	-
1:9024334-9024334	T	intron_variant	MODIFIER	SYNJ2	ENSSSCG00000012315	Transcript	ENSSSCT00000025405	protein_coding	-	23/26	-	-	-	-	-	rs707861126	-	-1	HGNC	HGNC:11504	P5	-
1:9024334-9024334	T	intron_variant	MODIFIER	SYNJ2	ENSSSCG00000012315	Transcript	ENSSSCT00000032465	protein_coding	-	23/27	-	-	-	-	-	rs707861126	-	-1	HGNC	HGNC:11504	A2	-
1:9024535-9024535	T	intron_variant	MODIFIER	SYNJ2	ENSSSCG00000012315	Transcript	ENSSSCT00000025405	protein_coding	-	23/26	-	-	-	-	-	rs697364847	-	-1	HGNC	HGNC:11504	P5	-
1:9024535-9024535	T	intron_variant	MODIFIER	SYNJ2	ENSSSCG00000012315	Transcript	ENSSSCT00000032465	protein_coding	-	23/27	-	-	-	-	-	rs697364847	-	-1	HGNC	HGNC:11504	A2	-
1:9025333-9025333	G	intron_variant	MODIFIER	SYNJ2	ENSSSCG00000012315	Transcript	ENSSSCT00000025405	protein_coding	-	22/26	-	-	-	-	-	rs1112857888	-	-1	HGNC	HGNC:11504	P5	-
1:9025333-9025333	G	intron_variant	MODIFIER	SYNJ2	ENSSSCG00000012315	Transcript	ENSSSCT00000032465	protein_coding	-	22/27	-	-	-	-	-	rs1112857888	-	-1	HGNC	HGNC:11504	A2	-
1:9025628-9025628	C	intron_variant	MODIFIER	SYNJ2	ENSSSCG00000012315	Transcript	ENSSSCT00000025405	protein_coding	-	22/26	-	-	-	-	-	rs1109902968	-	-1	HGNC	HGNC:11504	P5	-
1:9025628-9025628	C	intron_variant	MODIFIER	SYNJ2	ENSSSCG00000012315	Transcript	ENSSSCT00000032465	protein_coding	-	22/27	-	-	-	-	-	rs1109902968	-	-1	HGNC	HGNC:11504	A2	-
1:9025659-9025659	C	intron_variant	MODIFIER	SYNJ2	ENSSSCG00000012315	Transcript	ENSSSCT00000025405	protein_coding	-	22/26	-	-	-	-	-	rs1110805309	-	-1	HGNC	HGNC:11504	P5	-
1:9025659-9025659	C	intron_variant	MODIFIER	SYNJ2	ENSSSCG00000012315	Transcript	ENSSSCT00000032465	protein_coding	-	22/27	-	-	-	-	-	rs1110805309	-	-1	HGNC	HGNC:11504	A2	-
1:9025822-9025822	T	intron_variant	MODIFIER	SYNJ2	ENSSSCG00000012315	Transcript	ENSSSCT00000025405	protein_coding	-	22/26	-	-	-	-	-	rs709603324	-	-1	HGNC	HGNC:11504	P5	-
1:9025822-9025822	T	intron_variant	MODIFIER	SYNJ2	ENSSSCG00000012315	Transcript	ENSSSCT00000032465	protein_coding	-	22/27	-	-	-	-	-	rs709603324	-	-1	HGNC	HGNC:11504	A2	-
1:9026340-9026340	G	intron_variant	MODIFIER	SYNJ2	ENSSSCG00000012315	Transcript	ENSSSCT00000025405	protein_coding	-	22/26	-	-	-	-	-	rs697729558	-	-1	HGNC	HGNC:11504	P5	-
1:9026340-9026340	G	intron_variant	MODIFIER	SYNJ2	ENSSSCG00000012315	Transcript	ENSSSCT00000032465	protein_coding	-	22/27	-	-	-	-	-	rs697729558	-	-1	HGNC	HGNC:11504	A2	-
1:9026348-9026348	A	intron_variant	MODIFIER	SYNJ2	ENSSSCG00000012315	Transcript	ENSSSCT00000025405	protein_coding	-	22/26	-	-	-	-	-	rs705923579	-	-1	HGNC	HGNC:11504	P5	-
1:9026348-9026348	A	intron_variant	MODIFIER	SYNJ2	ENSSSCG00000012315	Transcript	ENSSSCT00000032465	protein_coding	-	22/27	-	-	-	-	-	rs705923579	-	-1	HGNC	HGNC:11504	A2	-
1:9026359-9026359	T	intron_variant	MODIFIER	SYNJ2	ENSSSCG00000012315	Transcript	ENSSSCT00000025405	protein_coding	-	22/26	-	-	-	-	-	rs690336793	-	-1	HGNC	HGNC:11504	P5	-
1:9026359-9026359	T	intron_variant	MODIFIER	SYNJ2	ENSSSCG00000012315	Transcript	ENSSSCT00000032465	protein_coding	-	22/27	-	-	-	-	-	rs690336793	-	-1	HGNC	HGNC:11504	A2	-
1:9026482-9026482	G	intron_variant	MODIFIER	SYNJ2	ENSSSCG00000012315	Transcript	ENSSSCT00000025405	protein_coding	-	22/26	-	-	-	-	-	rs698666124	-	-1	HGNC	HGNC:11504	P5	-
1:9026482-9026482	G	intron_variant	MODIFIER	SYNJ2	ENSSSCG00000012315	Transcript	ENSSSCT00000032465	protein_coding	-	22/27	-	-	-	-	-	rs698666124	-	-1	HGNC	HGNC:11504	A2	-
1:9026646-9026646	G	intron_variant	MODIFIER	SYNJ2	ENSSSCG00000012315	Transcript	ENSSSCT00000025405	protein_coding	-	22/26	-	-	-	-	-	rs1111671423	-	-1	HGNC	HGNC:11504	P5	-
1:9026646-9026646	G	intron_variant	MODIFIER	SYNJ2	ENSSSCG00000012315	Transcript	ENSSSCT00000032465	protein_coding	-	22/27	-	-	-	-	-	rs1111671423	-	-1	HGNC	HGNC:11504	A2	-
1:9026647-9026647	A	intron_variant	MODIFIER	SYNJ2	ENSSSCG00000012315	Transcript	ENSSSCT00000025405	protein_coding	-	22/26	-	-	-	-	-	rs1113439935	-	-1	HGNC	HGNC:11504	P5	-
1:9026647-9026647	A	intron_variant	MODIFIER	SYNJ2	ENSSSCG00000012315	Transcript	ENSSSCT00000032465	protein_coding	-	22/27	-	-	-	-	-	rs1113439935	-	-1	HGNC	HGNC:11504	A2	-
1:9028931-9028932	-	intron_variant	MODIFIER	SYNJ2	ENSSSCG00000012315	Transcript	ENSSSCT00000025405	protein_coding	-	18/26	-	-	-	-	-	-	-	-1	HGNC	HGNC:11504	P5	-
1:9028931-9028932	-	intron_variant	MODIFIER	SYNJ2	ENSSSCG00000012315	Transcript	ENSSSCT00000032465	protein_coding	-	18/27	-	-	-	-	-	-	-	-1	HGNC	HGNC:11504	A2	-
1:9028979-9028979	C	intron_variant	MODIFIER	SYNJ2	ENSSSCG00000012315	Transcript	ENSSSCT00000025405	protein_coding	-	18/26	-	-	-	-	-	rs702415368	-	-1	HGNC	HGNC:11504	P5	-
1:9028979-9028979	C	intron_variant	MODIFIER	SYNJ2	ENSSSCG00000012315	Transcript	ENSSSCT00000032465	protein_coding	-	18/27	-	-	-	-	-	rs702415368	-	-1	HGNC	HGNC:11504	A2	-
1:9028998-9028998	T	intron_variant	MODIFIER	SYNJ2	ENSSSCG00000012315	Transcript	ENSSSCT00000025405	protein_coding	-	18/26	-	-	-	-	-	rs713622910	-	-1	HGNC	HGNC:11504	P5	-
1:9028998-9028998	T	intron_variant	MODIFIER	SYNJ2	ENSSSCG00000012315	Transcript	ENSSSCT00000032465	protein_coding	-	18/27	-	-	-	-	-	rs713622910	-	-1	HGNC	HGNC:11504	A2	-
1:9029008-9029008	T	intron_variant	MODIFIER	SYNJ2	ENSSSCG00000012315	Transcript	ENSSSCT00000025405	protein_coding	-	18/26	-	-	-	-	-	rs697989247	-	-1	HGNC	HGNC:11504	P5	-
1:9029008-9029008	T	intron_variant	MODIFIER	SYNJ2	ENSSSCG00000012315	Transcript	ENSSSCT00000032465	protein_coding	-	18/27	-	-	-	-	-	rs697989247	-	-1	HGNC	HGNC:11504	A2	-
1:9029461-9029461	T	intron_variant	MODIFIER	SYNJ2	ENSSSCG00000012315	Transcript	ENSSSCT00000025405	protein_coding	-	18/26	-	-	-	-	-	rs1113010563	-	-1	HGNC	HGNC:11504	P5	-
1:9029461-9029461	T	intron_variant	MODIFIER	SYNJ2	ENSSSCG00000012315	Transcript	ENSSSCT00000032465	protein_coding	-	18/27	-	-	-	-	-	rs1113010563	-	-1	HGNC	HGNC:11504	A2	-
1:9029885-9029885	T	intron_variant	MODIFIER	SYNJ2	ENSSSCG00000012315	Transcript	ENSSSCT00000025405	protein_coding	-	18/26	-	-	-	-	-	-	-	-1	HGNC	HGNC:11504	P5	-
1:9029885-9029885	T	intron_variant	MODIFIER	SYNJ2	ENSSSCG00000012315	Transcript	ENSSSCT00000032465	protein_coding	-	18/27	-	-	-	-	-	-	-	-1	HGNC	HGNC:11504	A2	-
1:9029900-9029900	A	intron_variant	MODIFIER	SYNJ2	ENSSSCG00000012315	Transcript	ENSSSCT00000025405	protein_coding	-	18/26	-	-	-	-	-	-	-	-1	HGNC	HGNC:11504	P5	-
1:9029900-9029900	A	intron_variant	MODIFIER	SYNJ2	ENSSSCG00000012315	Transcript	ENSSSCT00000032465	protein_coding	-	18/27	-	-	-	-	-	-	-	-1	HGNC	HGNC:11504	A2	-
1:9029928-9029928	T	intron_variant	MODIFIER	SYNJ2	ENSSSCG00000012315	Transcript	ENSSSCT00000025405	protein_coding	-	18/26	-	-	-	-	-	rs81312365	-	-1	HGNC	HGNC:11504	P5	-
1:9029928-9029928	T	intron_variant	MODIFIER	SYNJ2	ENSSSCG00000012315	Transcript	ENSSSCT00000032465	protein_coding	-	18/27	-	-	-	-	-	rs81312365	-	-1	HGNC	HGNC:11504	A2	-
1:9030001-9030001	A	intron_variant	MODIFIER	SYNJ2	ENSSSCG00000012315	Transcript	ENSSSCT00000025405	protein_coding	-	18/26	-	-	-	-	-	-	-	-1	HGNC	HGNC:11504	P5	-
1:9030001-9030001	A	intron_variant	MODIFIER	SYNJ2	ENSSSCG00000012315	Transcript	ENSSSCT00000032465	protein_coding	-	18/27	-	-	-	-	-	-	-	-1	HGNC	HGNC:11504	A2	-
1:9049890-9049890	C	intron_variant	MODIFIER	SYNJ2	ENSSSCG00000012315	Transcript	ENSSSCT00000025405	protein_coding	-	7/26	-	-	-	-	-	rs1109411391	-	-1	HGNC	HGNC:11504	P5	-
1:9049890-9049890	C	intron_variant	MODIFIER	SYNJ2	ENSSSCG00000012315	Transcript	ENSSSCT00000032465	protein_coding	-	7/27	-	-	-	-	-	rs1109411391	-	-1	HGNC	HGNC:11504	A2	-
1:9050159-9050159	C	intron_variant	MODIFIER	SYNJ2	ENSSSCG00000012315	Transcript	ENSSSCT00000025405	protein_coding	-	7/26	-	-	-	-	-	rs706203427	-	-1	HGNC	HGNC:11504	P5	-
1:9050159-9050159	C	intron_variant	MODIFIER	SYNJ2	ENSSSCG00000012315	Transcript	ENSSSCT00000032465	protein_coding	-	7/27	-	-	-	-	-	rs706203427	-	-1	HGNC	HGNC:11504	A2	-
1:9696896-9696896	T	intron_variant	MODIFIER	TMEM242	ENSSSCG00000004063	Transcript	ENSSSCT00000004492	protein_coding	-	3/3	-	-	-	-	-	rs80981115	-	1	HGNC	HGNC:17206	P1	-
1:9697303-9697303	A	intron_variant	MODIFIER	TMEM242	ENSSSCG00000004063	Transcript	ENSSSCT00000004492	protein_coding	-	3/3	-	-	-	-	-	rs339098360	-	1	HGNC	HGNC:17206	P1	-
1:9697585-9697585	A	intron_variant	MODIFIER	TMEM242	ENSSSCG00000004063	Transcript	ENSSSCT00000004492	protein_coding	-	3/3	-	-	-	-	-	rs328923178	-	1	HGNC	HGNC:17206	P1	-
1:9700693-9700695	C	intron_variant	MODIFIER	TMEM242	ENSSSCG00000004063	Transcript	ENSSSCT00000004492	protein_coding	-	3/3	-	-	-	-	-	-	-	1	HGNC	HGNC:17206	P1	-
1:9700838-9700838	A	intron_variant	MODIFIER	TMEM242	ENSSSCG00000004063	Transcript	ENSSSCT00000004492	protein_coding	-	3/3	-	-	-	-	-	rs322170102	-	1	HGNC	HGNC:17206	P1	-
1:9700857-9700857	C	intron_variant	MODIFIER	TMEM242	ENSSSCG00000004063	Transcript	ENSSSCT00000004492	protein_coding	-	3/3	-	-	-	-	-	rs333722477	-	1	HGNC	HGNC:17206	P1	-
1:9717510-9717510	T	intron_variant	MODIFIER	TMEM242	ENSSSCG00000004063	Transcript	ENSSSCT00000004492	protein_coding	-	3/3	-	-	-	-	-	rs342719584	-	1	HGNC	HGNC:17206	P1	-
1:9717774-9717774	G	3_prime_UTR_variant	MODIFIER	TMEM242	ENSSSCG00000004063	Transcript	ENSSSCT00000004492	protein_coding	4/4	-	510	-	-	-	-	rs331492067	-	1	HGNC	HGNC:17206	P1	-
1:9721478-9721478	G	downstream_gene_variant	MODIFIER	TMEM242	ENSSSCG00000004063	Transcript	ENSSSCT00000004492	protein_coding	-	-	-	-	-	-	-	rs331843576	2248	1	HGNC	HGNC:17206	P1	-
1:9721498-9721498	G	downstream_gene_variant	MODIFIER	TMEM242	ENSSSCG00000004063	Transcript	ENSSSCT00000004492	protein_coding	-	-	-	-	-	-	-	rs338548629	2268	1	HGNC	HGNC:17206	P1	-
1:9731938-9731938	T	intergenic_variant	MODIFIER	-	-	-	-	-	-	-	-	-	-	-	-	rs319112955	-	-	-	-	-	-
1:9731960-9731960	T	intergenic_variant	MODIFIER	-	-	-	-	-	-	-	-	-	-	-	-	rs330439816	-	-	-	-	-	-
1:9731962-9731962	T	intergenic_variant	MODIFIER	-	-	-	-	-	-	-	-	-	-	-	-	rs344394649	-	-	-	-	-	-
1:9732210-9732210	A	intergenic_variant	MODIFIER	-	-	-	-	-	-	-	-	-	-	-	-	rs81499027	-	-	-	-	-	-
1:9733143-9733143	C	intergenic_variant	MODIFIER	-	-	-	-	-	-	-	-	-	-	-	-	-	-	-	-	-	-	-
1:9734504-9734504	C	intergenic_variant	MODIFIER	-	-	-	-	-	-	-	-	-	-	-	-	rs80910647	-	-	-	-	-	-
1:9734515-9734515	T	intergenic_variant	MODIFIER	-	-	-	-	-	-	-	-	-	-	-	-	rs334017873	-	-	-	-	-	-
1:9743081-9743081	G	intergenic_variant	MODIFIER	-	-	-	-	-	-	-	-	-	-	-	-	rs338698158	-	-	-	-	-	-
1:9744937-9744937	A	intergenic_variant	MODIFIER	-	-	-	-	-	-	-	-	-	-	-	-	rs340218508	-	-	-	-	-	-
1:9744954-9744954	G	intergenic_variant	MODIFIER	-	-	-	-	-	-	-	-	-	-	-	-	rs321695469	-	-	-	-	-	-
1:9745148-9745148	C	intergenic_variant	MODIFIER	-	-	-	-	-	-	-	-	-	-	-	-	rs81355369	-	-	-	-	-	-
1:9745536-9745536	A	intergenic_variant	MODIFIER	-	-	-	-	-	-	-	-	-	-	-	-	rs697585108	-	-	-	-	-	-
1:9745713-9745713	A	intergenic_variant	MODIFIER	-	-	-	-	-	-	-	-	-	-	-	-	-	-	-	-	-	-	-
1:9745724-9745724	T	intergenic_variant	MODIFIER	-	-	-	-	-	-	-	-	-	-	-	-	-	-	-	-	-	-	-
1:9746658-9746658	G	intergenic_variant	MODIFIER	-	-	-	-	-	-	-	-	-	-	-	-	-	-	-	-	-	-	-
1:9746846-9746846	A	intergenic_variant	MODIFIER	-	-	-	-	-	-	-	-	-	-	-	-	-	-	-	-	-	-	-
1:9746919-9746919	C	intergenic_variant	MODIFIER	-	-	-	-	-	-	-	-	-	-	-	-	-	-	-	-	-	-	-
1:9747579-9747579	C	intergenic_variant	MODIFIER	-	-	-	-	-	-	-	-	-	-	-	-	-	-	-	-	-	-	-
1:9747606-9747606	T	intergenic_variant	MODIFIER	-	-	-	-	-	-	-	-	-	-	-	-	-	-	-	-	-	-	-
1:9747607-9747607	G	intergenic_variant	MODIFIER	-	-	-	-	-	-	-	-	-	-	-	-	-	-	-	-	-	-	-
1:9748183-9748183	G	intergenic_variant	MODIFIER	-	-	-	-	-	-	-	-	-	-	-	-	-	-	-	-	-	-	-
1:9748251-9748251	T	intergenic_variant	MODIFIER	-	-	-	-	-	-	-	-	-	-	-	-	-	-	-	-	-	-	-
1:9748538-9748538	T	intergenic_variant	MODIFIER	-	-	-	-	-	-	-	-	-	-	-	-	-	-	-	-	-	-	-
1:9748859-9748859	G	intergenic_variant	MODIFIER	-	-	-	-	-	-	-	-	-	-	-	-	-	-	-	-	-	-	-
1:9749651-9749651	A	intergenic_variant	MODIFIER	-	-	-	-	-	-	-	-	-	-	-	-	-	-	-	-	-	-	-
1:9750451-9750451	A	intergenic_variant	MODIFIER	-	-	-	-	-	-	-	-	-	-	-	-	rs346379479	-	-	-	-	-	-
1:9750482-9750482	T	intergenic_variant	MODIFIER	-	-	-	-	-	-	-	-	-	-	-	-	rs339873123	-	-	-	-	-	-
1:9750566-9750566	C	intergenic_variant	MODIFIER	-	-	-	-	-	-	-	-	-	-	-	-	rs331739635	-	-	-	-	-	-
1:9751022-9751022	G	intergenic_variant	MODIFIER	-	-	-	-	-	-	-	-	-	-	-	-	rs330574859	-	-	-	-	-	-
1:9755427-9755427	G	intergenic_variant	MODIFIER	-	-	-	-	-	-	-	-	-	-	-	-	rs346412629	-	-	-	-	-	-
1:9755911-9755911	G	intergenic_variant	MODIFIER	-	-	-	-	-	-	-	-	-	-	-	-	rs324427547	-	-	-	-	-	-
1:9755916-9755916	C	intergenic_variant	MODIFIER	-	-	-	-	-	-	-	-	-	-	-	-	rs703380296	-	-	-	-	-	-
1:9755919-9755919	C	intergenic_variant	MODIFIER	-	-	-	-	-	-	-	-	-	-	-	-	rs328756213	-	-	-	-	-	-
1:9778652-9778652	T	intergenic_variant	MODIFIER	-	-	-	-	-	-	-	-	-	-	-	-	rs345024566	-	-	-	-	-	-
1:9780083-9780083	C	intergenic_variant	MODIFIER	-	-	-	-	-	-	-	-	-	-	-	-	rs330870888	-	-	-	-	-	-
1:9780632-9780632	T	intergenic_variant	MODIFIER	-	-	-	-	-	-	-	-	-	-	-	-	rs323111154	-	-	-	-	-	-
1:9785320-9785320	C	intergenic_variant	MODIFIER	-	-	-	-	-	-	-	-	-	-	-	-	rs326623613	-	-	-	-	-	-
1:9785345-9785345	A	intergenic_variant	MODIFIER	-	-	-	-	-	-	-	-	-	-	-	-	rs343183219	-	-	-	-	-	-
1:9814867-9814867	C	intron_variant	MODIFIER	ARID1B	ENSSSCG00000004064	Transcript	ENSSSCT00000004493	protein_coding	-	10/16	-	-	-	-	-	rs319952477	-	-1	HGNC	HGNC:18040	A2	-
1:9814867-9814867	C	intron_variant	MODIFIER	ARID1B	ENSSSCG00000004064	Transcript	ENSSSCT00000043067	protein_coding	-	13/19	-	-	-	-	-	rs319952477	-	-1	HGNC	HGNC:18040	A2	-
1:9814867-9814867	C	intron_variant	MODIFIER	ARID1B	ENSSSCG00000004064	Transcript	ENSSSCT00000049334	protein_coding	-	14/20	-	-	-	-	-	rs319952477	-	-1	HGNC	HGNC:18040	P5	-
1:9814867-9814867	C	intron_variant	MODIFIER	ARID1B	ENSSSCG00000004064	Transcript	ENSSSCT00000053144	protein_coding	-	9/15	-	-	-	-	-	rs319952477	-	-1	HGNC	HGNC:18040	A2	-
1:9814867-9814867	C	intron_variant	MODIFIER	ARID1B	ENSSSCG00000004064	Transcript	ENSSSCT00000058325	protein_coding	-	13/19	-	-	-	-	-	rs319952477	-	-1	HGNC	HGNC:18040	A2	-
1:9820686-9820686	C	intron_variant	MODIFIER	ARID1B	ENSSSCG00000004064	Transcript	ENSSSCT00000004493	protein_coding	-	9/16	-	-	-	-	-	rs343821233	-	-1	HGNC	HGNC:18040	A2	-
1:9820686-9820686	C	intron_variant	MODIFIER	ARID1B	ENSSSCG00000004064	Transcript	ENSSSCT00000043067	protein_coding	-	12/19	-	-	-	-	-	rs343821233	-	-1	HGNC	HGNC:18040	A2	-
1:9820686-9820686	C	intron_variant	MODIFIER	ARID1B	ENSSSCG00000004064	Transcript	ENSSSCT00000049334	protein_coding	-	13/20	-	-	-	-	-	rs343821233	-	-1	HGNC	HGNC:18040	P5	-
1:9820686-9820686	C	intron_variant	MODIFIER	ARID1B	ENSSSCG00000004064	Transcript	ENSSSCT00000053144	protein_coding	-	8/15	-	-	-	-	-	rs343821233	-	-1	HGNC	HGNC:18040	A2	-
1:9820686-9820686	C	intron_variant	MODIFIER	ARID1B	ENSSSCG00000004064	Transcript	ENSSSCT00000058325	protein_coding	-	12/19	-	-	-	-	-	rs343821233	-	-1	HGNC	HGNC:18040	A2	-
1:9820707-9820707	A	intron_variant	MODIFIER	ARID1B	ENSSSCG00000004064	Transcript	ENSSSCT00000004493	protein_coding	-	9/16	-	-	-	-	-	rs332383691	-	-1	HGNC	HGNC:18040	A2	-
1:9820707-9820707	A	intron_variant	MODIFIER	ARID1B	ENSSSCG00000004064	Transcript	ENSSSCT00000043067	protein_coding	-	12/19	-	-	-	-	-	rs332383691	-	-1	HGNC	HGNC:18040	A2	-
1:9820707-9820707	A	intron_variant	MODIFIER	ARID1B	ENSSSCG00000004064	Transcript	ENSSSCT00000049334	protein_coding	-	13/20	-	-	-	-	-	rs332383691	-	-1	HGNC	HGNC:18040	P5	-
1:9820707-9820707	A	intron_variant	MODIFIER	ARID1B	ENSSSCG00000004064	Transcript	ENSSSCT00000053144	protein_coding	-	8/15	-	-	-	-	-	rs332383691	-	-1	HGNC	HGNC:18040	A2	-
1:9820707-9820707	A	intron_variant	MODIFIER	ARID1B	ENSSSCG00000004064	Transcript	ENSSSCT00000058325	protein_coding	-	12/19	-	-	-	-	-	rs332383691	-	-1	HGNC	HGNC:18040	A2	-
1:9820709-9820709	C	intron_variant	MODIFIER	ARID1B	ENSSSCG00000004064	Transcript	ENSSSCT00000004493	protein_coding	-	9/16	-	-	-	-	-	rs324504803	-	-1	HGNC	HGNC:18040	A2	-
1:9820709-9820709	C	intron_variant	MODIFIER	ARID1B	ENSSSCG00000004064	Transcript	ENSSSCT00000043067	protein_coding	-	12/19	-	-	-	-	-	rs324504803	-	-1	HGNC	HGNC:18040	A2	-
1:9820709-9820709	C	intron_variant	MODIFIER	ARID1B	ENSSSCG00000004064	Transcript	ENSSSCT00000049334	protein_coding	-	13/20	-	-	-	-	-	rs324504803	-	-1	HGNC	HGNC:18040	P5	-
1:9820709-9820709	C	intron_variant	MODIFIER	ARID1B	ENSSSCG00000004064	Transcript	ENSSSCT00000053144	protein_coding	-	8/15	-	-	-	-	-	rs324504803	-	-1	HGNC	HGNC:18040	A2	-
1:9820709-9820709	C	intron_variant	MODIFIER	ARID1B	ENSSSCG00000004064	Transcript	ENSSSCT00000058325	protein_coding	-	12/19	-	-	-	-	-	rs324504803	-	-1	HGNC	HGNC:18040	A2	-
1:10042058-10042058	T	intron_variant	MODIFIER	ARID1B	ENSSSCG00000004064	Transcript	ENSSSCT00000043067	protein_coding	-	4/19	-	-	-	-	-	rs335814013	-	-1	HGNC	HGNC:18040	A2	-
1:10042058-10042058	T	intron_variant	MODIFIER	ARID1B	ENSSSCG00000004064	Transcript	ENSSSCT00000049334	protein_coding	-	4/20	-	-	-	-	-	rs335814013	-	-1	HGNC	HGNC:18040	P5	-
1:10042058-10042058	T	intron_variant	MODIFIER	ARID1B	ENSSSCG00000004064	Transcript	ENSSSCT00000053144	protein_coding	-	1/15	-	-	-	-	-	rs335814013	-	-1	HGNC	HGNC:18040	A2	-
1:10042058-10042058	T	intron_variant	MODIFIER	ARID1B	ENSSSCG00000004064	Transcript	ENSSSCT00000058325	protein_coding	-	4/19	-	-	-	-	-	rs335814013	-	-1	HGNC	HGNC:18040	A2	-
1:10333625-10333635	TTTTTTTTT	intergenic_variant	MODIFIER	-	-	-	-	-	-	-	-	-	-	-	-	-	-	-	-	-	-	-
1:10494655-10494655	A	intergenic_variant	MODIFIER	-	-	-	-	-	-	-	-	-	-	-	-	rs340624296	-	-	-	-	-	-
1:10939512-10939512	A	intergenic_variant	MODIFIER	-	-	-	-	-	-	-	-	-	-	-	-	rs1114165559	-	-	-	-	-	-
1:10939517-10939517	A	intergenic_variant	MODIFIER	-	-	-	-	-	-	-	-	-	-	-	-	rs690258556	-	-	-	-	-	-
1:10939523-10939523	A	intergenic_variant	MODIFIER	-	-	-	-	-	-	-	-	-	-	-	-	-	-	-	-	-	-	-
1:11018059-11018059	A	intergenic_variant	MODIFIER	-	-	-	-	-	-	-	-	-	-	-	-	rs342330394	-	-	-	-	-	-
1:11018067-11018067	T	intergenic_variant	MODIFIER	-	-	-	-	-	-	-	-	-	-	-	-	rs319587248	-	-	-	-	-	-
1:11018099-11018099	G	intergenic_variant	MODIFIER	-	-	-	-	-	-	-	-	-	-	-	-	rs330837634	-	-	-	-	-	-
1:11018631-11018631	A	intergenic_variant	MODIFIER	-	-	-	-	-	-	-	-	-	-	-	-	rs337763133	-	-	-	-	-	-
1:11443910-11443910	A	upstream_gene_variant	MODIFIER	NOX3	ENSSSCG00000004068	Transcript	ENSSSCT00000004497	protein_coding	-	-	-	-	-	-	-	rs1110447995	2150	1	HGNC	HGNC:7890	P1	-
1:11443910-11443910	A	downstream_gene_variant	MODIFIER	-	ENSSSCG00000004069	Transcript	ENSSSCT00000004498	protein_coding	-	-	-	-	-	-	-	rs1110447995	1280	1	-	-	P1	-
1:11444052-11444052	AA	upstream_gene_variant	MODIFIER	NOX3	ENSSSCG00000004068	Transcript	ENSSSCT00000004497	protein_coding	-	-	-	-	-	-	-	-	2007	1	HGNC	HGNC:7890	P1	-
[truncated: 253,553+ more rows]
