# Supplementary material for: Transcriptome profiling of porcine testis tissue reveals genes related to sperm hyperactive motility
Source: BMC Vet Res. 2020 May 26;16:161. doi: 10.1186/s12917-020-02373-9 (PMC7249385; doi:10.1186/s12917-020-02373-9)
Supplement: Supplementary file 4 — Additional file 4 Variant case-control analysis. Chromosome, position, number of homozygous, heterozygous and total variants in cases and controls, Fisher exact test p-value for the case control allelic model according to SnpSift (CC_ALL, see Methods), and contrast for significance (Table X1). Consequence, impact, gene id, ensembl gene id, existing variation and SIFT scores are included in Table X2. [file 12917_2020_2373_MOESM4_ESM.xlsx]

## Sheet: Table X1
CHROM	POS	Cases	Controls	CC_ALL	Contrast
7	86350199	4,0,8	0,0,0	7.77e-05	i
9	8081756	0,0,0	4,0,8	7.77e-05	i
9	9025724	0,0,0	4,0,8	7.77e-05	i
9	9030531	0,0,0	4,0,8	7.77e-05	i
9	9030565	0,0,0	4,0,8	7.77e-05	i
9	9030624	0,0,0	4,0,8	7.77e-05	i
9	9030712	0,0,0	4,0,8	7.77e-05	i
9	9030819	0,0,0	4,0,8	7.77e-05	i
9	9030848	0,0,0	4,0,8	7.77e-05	i
9	9033359	0,0,0	4,0,8	7.77e-05	i
9	9033650	0,0,0	4,0,8	7.77e-05	i
9	9042265	0,0,0	4,0,8	7.77e-05	i
9	9294917	4,0,8	0,0,0	7.77e-05	i
9	9298965	4,0,8	0,0,0	7.77e-05	i
9	9299602	4,0,8	0,0,0	7.77e-05	i
9	9299783	0,0,0	4,0,8	7.77e-05	i
9	9299795	0,0,0	4,0,8	7.77e-05	i
9	9300952	4,0,8	0,0,0	7.77e-05	i
9	9301607	4,0,8	0,0,0	7.77e-05	i
9	9301731	4,0,8	0,0,0	7.77e-05	i
9	9302014	4,0,8	0,0,0	7.77e-05	i
9	9302633	4,0,8	0,0,0	7.77e-05	i
9	9303107	4,0,8	0,0,0	7.77e-05	i
9	9307826	4,0,8	0,0,0	7.77e-05	i
9	9312451	4,0,8	0,0,0	7.77e-05	i
9	9319766	0,0,0	4,0,8	7.77e-05	i
9	9322707	0,0,0	4,0,8	7.77e-05	i
9	9323716	0,0,0	4,0,8	7.77e-05	i
9	9325100	0,0,0	4,0,8	7.77e-05	i
9	9325360	4,0,8	0,0,0	7.77e-05	i
9	9326096	4,0,8	0,0,0	7.77e-05	i
9	9326512	4,0,8	0,0,0	7.77e-05	i
9	9326513	4,0,8	0,0,0	7.77e-05	i
9	9326751	4,0,8	0,0,0	7.77e-05	i
9	9328138	0,0,0	4,0,8	7.77e-05	i
9	9328142	4,0,8	0,0,0	7.77e-05	i
9	9328524	0,0,0	4,0,8	7.77e-05	i
9	9328587	4,0,8	0,0,0	7.77e-05	i
9	9328679	4,0,8	0,0,0	7.77e-05	i
9	9329352	4,0,8	0,0,0	7.77e-05	i
9	9329355	4,0,8	0,0,0	7.77e-05	i
9	9329453	4,0,8	0,0,0	7.77e-05	i
9	9329455	4,0,8	0,0,0	7.77e-05	i
9	9329662	4,0,8	0,0,0	7.77e-05	i
9	9329705	4,0,8	0,0,0	7.77e-05	i
9	9329783	4,0,8	0,0,0	7.77e-05	i
9	9329899	4,0,8	0,0,0	7.77e-05	i
9	9330051	4,0,8	0,0,0	7.77e-05	i
9	9330451	4,0,8	0,0,0	7.77e-05	i
9	9330466	4,0,8	0,0,0	7.77e-05	i
9	9330480	4,0,8	0,0,0	7.77e-05	i
9	9330517	4,0,8	0,0,0	7.77e-05	i
9	9330542	4,0,8	0,0,0	7.77e-05	i
9	9330689	4,0,8	0,0,0	7.77e-05	i
9	9330719	4,0,8	0,0,0	7.77e-05	i
9	9330827	4,0,8	0,0,0	7.77e-05	i
9	9330828	4,0,8	0,0,0	7.77e-05	i
9	9330884	4,0,8	0,0,0	7.77e-05	i
9	9330889	4,0,8	0,0,0	7.77e-05	i
9	9330904	4,0,8	0,0,0	7.77e-05	i
9	9331293	4,0,8	0,0,0	7.77e-05	i
9	9331300	4,0,8	0,0,0	7.77e-05	i
9	9331528	4,0,8	0,0,0	7.77e-05	i
9	9331551	4,0,8	0,0,0	7.77e-05	i
9	9331553	4,0,8	0,0,0	7.77e-05	i
9	9331692	4,0,8	0,0,0	7.77e-05	i
9	9331711	4,0,8	0,0,0	7.77e-05	i
9	9331766	4,0,8	0,0,0	7.77e-05	i
9	9331993	4,0,8	0,0,0	7.77e-05	i
9	9332243	4,0,8	0,0,0	7.77e-05	i
9	9332281	4,0,8	0,0,0	7.77e-05	i
9	9332346	4,0,8	0,0,0	7.77e-05	i
9	9332378	4,0,8	0,0,0	7.77e-05	i
9	9332379	4,0,8	0,0,0	7.77e-05	i
9	9332419	4,0,8	0,0,0	7.77e-05	i
9	9332477	4,0,8	0,0,0	7.77e-05	i
9	9332625	4,0,8	0,0,0	7.77e-05	i
11	68407358	4,0,8	0,0,0	7.77e-05	i
7	36130560	0,0,0	4,0,8	0.000333	i
7	87866015	0,0,0	3,0,6	0.000333	i
9	8632201	0,0,0	4,0,8	0.000333	i
9	9026119	0,0,0	4,0,8	0.000333	i
9	9030412	0,0,0	4,0,8	0.000333	i
9	9294342	4,0,8	0,0,0	0.000333	i
9	9314302	0,0,0	4,0,8	0.000333	i
9	9314304	0,0,0	4,0,8	0.000333	i
9	9319000	0,0,0	3,0,6	0.000333	i
9	9319033	0,0,0	3,0,6	0.000333	i
9	9319034	0,0,0	3,0,6	0.000333	i
9	9321935	0,0,0	4,0,8	0.000333	i
9	9323388	0,0,0	3,0,6	0.000333	i
9	9324236	0,0,0	3,0,6	0.000333	i
9	9324275	0,0,0	4,0,8	0.000333	i
9	9324473	0,0,0	3,0,6	0.000333	i
9	9324492	0,0,0	4,0,8	0.000333	i
9	9326033	4,0,8	0,0,0	0.000333	i
9	9326576	4,0,8	0,0,0	0.000333	i
9	9326579	4,0,8	0,0,0	0.000333	i
9	9326611	4,0,8	0,0,0	0.000333	i
9	9326642	4,0,8	0,0,0	0.000333	i
9	9327323	3,0,6	0,0,0	0.000333	i
9	9328479	3,0,6	0,0,0	0.000333	i
9	9329203	3,0,6	0,0,0	0.000333	i
10	43632245	0,0,0	4,0,8	0.000333	i
10	54695026	3,0,6	0,0,0	0.000333	i
13	26019579	3,0,6	0,0,0	0.000333	i
3	101087808	0,0,0	3,1,7	0.0006993	i
3	126107726	3,1,7	0,0,0	0.0006993	i
6	76751	3,1,7	0,0,0	0.0006993	i
7	49596911	0,1,1	4,0,8	0.0006993	i
7	86340744	0,0,0	3,1,7	0.0006993	i
7	86344079	4,0,8	0,1,1	0.0006993	i
7	86350188	0,0,0	3,1,7	0.0006993	i
7	87784067	3,1,7	0,0,0	0.0006993	i
7	87784084	3,1,7	0,0,0	0.0006993	i
7	88417430	4,0,8	0,1,1	0.0006993	i
7	88417431	4,0,8	0,1,1	0.0006993	i
7	88419179	3,1,7	0,0,0	0.0006993	i
7	88545912	0,0,0	3,1,7	0.0006993	i
8	8723883	3,1,7	0,0,0	0.0006993	i
9	8264380	3,1,7	0,0,0	0.0006993	i
9	8339712	0,0,0	3,1,7	0.0006993	i
9	8956486	0,0,0	3,1,7	0.0006993	i
9	9026080	0,1,1	4,0,8	0.0006993	i
9	9032016	0,1,1	4,0,8	0.0006993	i
9	9037287	0,0,0	3,1,7	0.0006993	i
9	9292866	0,0,0	3,1,7	0.0006993	i
9	9292877	0,0,0	3,1,7	0.0006993	i
9	9292991	0,0,0	3,1,7	0.0006993	i
9	9294882	0,0,0	3,1,7	0.0006993	i
9	9298641	0,0,0	3,1,7	0.0006993	i
9	9298661	0,0,0	3,1,7	0.0006993	i
9	9298874	0,0,0	3,1,7	0.0006993	i
9	9298882	0,0,0	3,1,7	0.0006993	i
9	9298941	0,0,0	3,1,7	0.0006993	i
9	9298956	0,0,0	3,1,7	0.0006993	i
9	9299372	0,0,0	3,1,7	0.0006993	i
9	9299469	0,0,0	3,1,7	0.0006993	i
9	9299673	0,0,0	3,1,7	0.0006993	i
9	9299872	0,0,0	3,1,7	0.0006993	i
9	9299892	0,0,0	3,1,7	0.0006993	i
9	9300136	0,0,0	3,1,7	0.0006993	i
9	9300174	0,0,0	3,1,7	0.0006993	i
9	9300485	0,0,0	3,1,7	0.0006993	i
9	9300755	0,0,0	3,1,7	0.0006993	i
9	9301047	0,0,0	3,1,7	0.0006993	i
9	9301273	0,0,0	3,1,7	0.0006993	i
9	9301689	0,0,0	3,1,7	0.0006993	i
9	9301716	0,0,0	3,1,7	0.0006993	i
9	9301744	0,0,0	3,1,7	0.0006993	i
9	9301793	0,0,0	3,1,7	0.0006993	i
9	9301798	0,0,0	3,1,7	0.0006993	i
9	9301840	0,0,0	3,1,7	0.0006993	i
9	9301928	0,0,0	3,1,7	0.0006993	i
9	9302049	0,0,0	3,1,7	0.0006993	i
9	9302284	0,0,0	3,1,7	0.0006993	i
9	9302286	0,0,0	3,1,7	0.0006993	i
9	9302363	0,0,0	3,1,7	0.0006993	i
9	9302374	0,0,0	3,1,7	0.0006993	i
9	9302378	0,0,0	3,1,7	0.0006993	i
9	9302380	0,0,0	3,1,7	0.0006993	i
9	9302492	0,0,0	3,1,7	0.0006993	i
9	9302502	0,0,0	3,1,7	0.0006993	i
9	9302569	0,0,0	3,1,7	0.0006993	i
9	9302624	0,0,0	3,1,7	0.0006993	i
9	9302627	0,0,0	3,1,7	0.0006993	i
9	9302692	0,0,0	3,1,7	0.0006993	i
9	9302693	0,0,0	3,1,7	0.0006993	i
9	9302749	0,0,0	3,1,7	0.0006993	i
9	9302757	0,0,0	3,1,7	0.0006993	i
9	9302793	0,0,0	3,1,7	0.0006993	i
9	9302917	0,0,0	3,1,7	0.0006993	i
9	9302927	0,0,0	3,1,7	0.0006993	i
9	9302970	0,0,0	3,1,7	0.0006993	i
9	9303447	0,0,0	3,1,7	0.0006993	i
9	9303565	0,0,0	3,1,7	0.0006993	i
9	9303581	0,0,0	3,1,7	0.0006993	i
9	9303592	0,0,0	3,1,7	0.0006993	i
9	9303612	0,0,0	3,1,7	0.0006993	i
9	9303628	0,0,0	3,1,7	0.0006993	i
9	9303920	0,0,0	3,1,7	0.0006993	i
9	9303921	0,0,0	3,1,7	0.0006993	i
9	9303923	0,0,0	3,1,7	0.0006993	i
9	9303924	0,0,0	3,1,7	0.0006993	i
9	9304078	0,0,0	3,1,7	0.0006993	i
9	9304596	0,0,0	3,1,7	0.0006993	i
9	9305229	0,0,0	3,1,7	0.0006993	i
9	9305298	0,0,0	3,1,7	0.0006993	i
9	9306047	0,0,0	3,1,7	0.0006993	i
9	9306197	0,0,0	3,1,7	0.0006993	i
9	9306881	0,0,0	3,1,7	0.0006993	i
9	9307535	0,0,0	3,1,7	0.0006993	i
9	9307556	0,0,0	3,1,7	0.0006993	i
9	9307636	0,0,0	3,1,7	0.0006993	i
9	9307649	0,0,0	3,1,7	0.0006993	i
9	9307683	0,0,0	3,1,7	0.0006993	i
9	9307792	0,0,0	3,1,7	0.0006993	i
9	9307811	0,0,0	3,1,7	0.0006993	i
9	9308050	0,0,0	3,1,7	0.0006993	i
9	9308099	0,0,0	3,1,7	0.0006993	i
9	9308231	0,0,0	3,1,7	0.0006993	i
9	9308274	0,0,0	3,1,7	0.0006993	i
9	9308276	0,0,0	3,1,7	0.0006993	i
9	9308325	0,0,0	3,1,7	0.0006993	i
9	9308355	0,0,0	3,1,7	0.0006993	i
9	9308403	0,0,0	3,1,7	0.0006993	i
9	9308407	0,0,0	3,1,7	0.0006993	i
9	9308411	0,0,0	3,1,7	0.0006993	i
9	9308474	0,0,0	3,1,7	0.0006993	i
9	9308487	0,0,0	3,1,7	0.0006993	i
9	9308517	0,0,0	3,1,7	0.0006993	i
9	9308591	0,0,0	3,1,7	0.0006993	i
9	9308614	0,0,0	3,1,7	0.0006993	i
9	9308689	0,0,0	3,1,7	0.0006993	i
9	9308729	0,0,0	3,1,7	0.0006993	i
9	9308750	0,0,0	3,1,7	0.0006993	i
9	9308902	0,0,0	3,1,7	0.0006993	i
9	9309150	0,0,0	3,1,7	0.0006993	i
9	9310368	0,0,0	3,1,7	0.0006993	i
9	9310397	0,0,0	3,1,7	0.0006993	i
9	9310398	0,0,0	3,1,7	0.0006993	i
9	9310400	0,0,0	3,1,7	0.0006993	i
9	9315352	0,0,0	3,1,7	0.0006993	i
9	9315416	0,0,0	3,1,7	0.0006993	i
9	9315435	0,0,0	3,1,7	0.0006993	i
9	9319001	0,0,0	3,1,7	0.0006993	i
9	9319208	0,0,0	3,1,7	0.0006993	i
9	9319214	0,0,0	3,1,7	0.0006993	i
9	9319315	0,0,0	3,1,7	0.0006993	i
9	9320080	3,1,7	0,0,0	0.0006993	i
9	9320572	3,1,7	0,0,0	0.0006993	i
9	9323130	0,0,0	3,1,7	0.0006993	i
9	9325679	4,0,8	0,1,1	0.0006993	i
9	9325685	4,0,8	0,1,1	0.0006993	i
9	9328297	4,0,8	0,1,1	0.0006993	i
9	9328953	0,0,0	3,1,7	0.0006993	i
9	9329568	0,0,0	3,1,7	0.0006993	i
9	9329652	0,0,0	3,1,7	0.0006993	i
9	9329790	0,0,0	3,1,7	0.0006993	i
9	9330159	0,0,0	3,1,7	0.0006993	i
9	9330419	0,0,0	3,1,7	0.0006993	i
9	9330784	3,1,7	0,0,0	0.0006993	i
9	9330932	0,0,0	3,1,7	0.0006993	i
9	9331083	0,0,0	3,1,7	0.0006993	i
9	9331484	0,0,0	3,1,7	0.0006993	i
9	9331627	0,0,0	3,1,7	0.0006993	i
9	9331910	3,1,7	0,0,0	0.0006993	i
9	9332252	0,0,0	3,1,7	0.0006993	i
9	9332341	0,0,0	3,1,7	0.0006993	i
9	9433696	0,0,0	3,1,7	0.0006993	i
9	9469119	0,0,0	3,1,7	0.0006993	i
9	9474141	0,0,0	3,1,7	0.0006993	i
9	127285034	0,1,1	4,0,8	0.0006993	i
9	127285041	0,1,1	4,0,8	0.0006993	i
9	127289798	0,0,0	3,1,7	0.0006993	i
9	127296025	0,0,0	3,1,7	0.0006993	i
9	127296026	0,0,0	3,1,7	0.0006993	i
9	127296028	0,0,0	3,1,7	0.0006993	i
9	127296029	0,0,0	3,1,7	0.0006993	i
9	127296030	0,0,0	3,1,7	0.0006993	i
9	127296031	0,0,0	3,1,7	0.0006993	i
9	129597340	0,1,1	4,0,8	0.0006993	i
9	129597342	0,1,1	4,0,8	0.0006993	i
9	129677247	0,1,1	4,0,8	0.0006993	i
9	129766678	0,1,1	4,0,8	0.0006993	i
10	9660278	3,1,7	0,0,0	0.0006993	i
10	9663040	4,0,8	0,1,1	0.0006993	i
10	45020698	3,1,7	0,0,0	0.0006993	i
10	45020706	3,1,7	0,0,0	0.0006993	i
10	45020707	3,1,7	0,0,0	0.0006993	i
10	45020759	3,1,7	0,0,0	0.0006993	i
10	45020779	3,1,7	0,0,0	0.0006993	i
10	45023742	3,1,7	0,0,0	0.0006993	i
10	45028960	3,1,7	0,0,0	0.0006993	i
10	56285461	0,0,0	3,1,7	0.0006993	i
11	66627685	3,1,7	0,0,0	0.0006993	i
11	66627695	3,1,7	0,0,0	0.0006993	i
AEMK02000452.1	1265028	4,0,8	0,1,1	0.0006993	i
1	246760384	3,0,6	0,0,0	0.000333	ii
3	23682621	3,0,6	0,0,0	0.000333	ii
5	12527336	0,0,0	4,0,8	0.000333	ii
5	12527357	0,0,0	4,0,8	0.000333	ii
8	30862226	0,0,0	4,0,8	0.000333	ii
8	31520197	0,0,0	4,0,8	0.000333	ii
8	87703839	3,0,6	0,0,0	0.000333	ii
12	49757507	0,0,0	4,0,8	0.000333	ii
13	25923055	3,0,6	0,0,0	0.000333	ii
13	26013413	3,0,6	0,0,0	0.000333	ii
13	26019579	3,0,6	0,0,0	0.000333	ii
13	26093512	3,0,6	0,0,0	0.000333	ii
13	26279333	0,0,0	4,0,8	0.000333	ii
13	26722411	3,0,6	0,0,0	0.000333	ii
14	115114114	0,0,0	4,0,8	0.000333	ii
18	47159079	3,0,6	0,0,0	0.000333	ii
X	33229356	3,0,6	0,0,0	0.000333	ii
X	33229961	3,0,6	0,0,0	0.000333	ii
AEMK02000361.1	899487	3,0,6	0,0,0	0.000333	ii

## Sheet: Table X2
CHROM	POS	Cases	Controls	CC_ALL	Contrast	Consequence	IMPACT	SYMBOL	Gene	Existing_variation	SIFT
9	9033650	0,0,0	4,0,8	7,77E-05	i	synonymous_variant	LOW	CHRDL2	ENSSSCG00000014843	rs1112721910	-
9	9328679	4,0,8	0,0,0	7,77E-05	i	synonymous_variant	LOW	NEU3	ENSSSCG00000021638	rs330265651	-
9	9329355	4,0,8	0,0,0	7,77E-05	i	synonymous_variant	LOW	NEU3	ENSSSCG00000021638	rs81328079	-
9	9329453	4,0,8	0,0,0	7,77E-05	i	synonymous_variant	LOW	NEU3	ENSSSCG00000021638	rs338501480	-
7	87784084	3,1,7	0,0,0	6,99E-04	i	synonymous_variant	LOW	-	ENSSSCG00000002261	rs329679258	-
9	9319315	0,0,0	3,1,7	6,99E-04	i	synonymous_variant	LOW	NEU3	ENSSSCG00000021638	rs324401382	-
9	127289798	0,0,0	3,1,7	6,99E-04	i	synonymous_variant	LOW	HMCN1	ENSSSCG00000035595	rs327669298	-
6	76751	3,1,7	0,0,0	6,99E-04	i	missense_variant	MODERATE	-	ENSSSCG00000026662	rs690935361	tolerated(1)
9	9329352	4,0,8	0,0,0	7,77E-05	i	missense_variant	MODERATE	NEU3	ENSSSCG00000021638	rs81328080	tolerated(0.31)
9	9329455	4,0,8	0,0,0	7,77E-05	i	missense_variant	MODERATE	NEU3	ENSSSCG00000021638	rs321676564	tolerated(1)
9	9329662	4,0,8	0,0,0	7,77E-05	i	missense_variant	MODERATE	NEU3	ENSSSCG00000021638	rs338562554	tolerated_low_confidence(0.55)
9	9329203	3,0,6	0,0,0	3,33E-04	i	missense_variant	MODERATE	NEU3	ENSSSCG00000021638	rs322074259	tolerated(0.4)
7	87784067	3,1,7	0,0,0	6,99E-04	i	missense_variant	MODERATE	-	ENSSSCG00000002261	rs318364485	deleterious(0.05)
9	9319208	0,0,0	3,1,7	6,99E-04	i	missense_variant	MODERATE	NEU3	ENSSSCG00000021638	rs318627726	tolerated(0.69)
9	9319214	0,0,0	3,1,7	6,99E-04	i	missense_variant	MODERATE	NEU3	ENSSSCG00000021638	rs330723905	tolerated(0.62)
9	9328953	0,0,0	3,1,7	6,99E-04	i	missense_variant	MODERATE	NEU3	ENSSSCG00000021638	rs331749833	tolerated(0.3)
9	9329568	0,0,0	3,1,7	6,99E-04	i	missense_variant	MODERATE	NEU3	ENSSSCG00000021638	rs337928392	tolerated(1)
9	9329652	0,0,0	3,1,7	6,99E-04	i	missense_variant	MODERATE	NEU3	ENSSSCG00000021638	rs331793875	tolerated(0.1)
1	246760384	3,0,6	0,0,0	3,33E-04	ii	3_prime_UTR_variant	MODIFIER	SLC44A1	ENSSSCG00000005425	rs321750413	-
3	23682621	3,0,6	0,0,0	3,33E-04	ii	3_prime_UTR_variant	MODIFIER	IGSF6	ENSSSCG00000027967	-	-
3	23682621	3,0,6	0,0,0	3,33E-04	ii	intron_variant	MODIFIER	-	ENSSSCG00000030373	-	-
5	12527336	0,0,0	4,0,8	3,33E-04	ii	upstream_gene_variant	MODIFIER	FBXO7	ENSSSCG00000000156	rs318368721	-
5	12527357	0,0,0	4,0,8	3,33E-04	ii	upstream_gene_variant	MODIFIER	FBXO7	ENSSSCG00000000156	rs329389510	-
3	101087808	0,0,0	3,1,7	6,99E-04	i	downstream_gene_variant	MODIFIER	MAP4K3	ENSSSCG00000008475	rs327205140	-
3	101087808	0,0,0	3,1,7	6,99E-04	i	upstream_gene_variant	MODIFIER	SOS1	ENSSSCG00000008478	rs327205140	-
3	126107726	3,1,7	0,0,0	6,99E-04	i	downstream_gene_variant	MODIFIER	HPCAL1	ENSSSCG00000003663	-	-
3	126107726	3,1,7	0,0,0	6,99E-04	i	intron_variant	MODIFIER	ODC1	ENSSSCG00000027121	-	-
3	126107726	3,1,7	0,0,0	6,99E-04	i	3_prime_UTR_variant	MODIFIER	HPCAL1	ENSSSCG00000003663	-	-
3	126107726	3,1,7	0,0,0	6,99E-04	i	intron_variant	MODIFIER	-	ENSSSCG00000036303	-	-
6	76751	3,1,7	0,0,0	6,99E-04	i	downstream_gene_variant	MODIFIER	-	ENSSSCG00000026662	rs690935361	-
14	115114114	0,0,0	4,0,8	3,33E-04	ii	intergenic_variant	MODIFIER	-	-	rs343967333	-
18	47159079	3,0,6	0,0,0	3,33E-04	ii	intron_variant	MODIFIER	C7orf31	ENSSSCG00000033313	rs328755313	-
X	33229356	3,0,6	0,0,0	3,33E-04	ii	3_prime_UTR_variant	MODIFIER	PRRG1	ENSSSCG00000027777	rs342149978	-
X	33229356	3,0,6	0,0,0	3,33E-04	ii	intron_variant	MODIFIER	PRRG1	ENSSSCG00000027777	rs342149978	-
X	33229961	3,0,6	0,0,0	3,33E-04	ii	3_prime_UTR_variant	MODIFIER	PRRG1	ENSSSCG00000027777	rs330705917	-
X	33229961	3,0,6	0,0,0	3,33E-04	ii	downstream_gene_variant	MODIFIER	PRRG1	ENSSSCG00000027777	rs330705917	-
AEMK02000361.1	899487	3,0,6	0,0,0	3,33E-04	ii	intergenic_variant	MODIFIER	-	-	-	-
AEMK02000452.1	1265028	4,0,8	0,1,1	6,99E-04	i	upstream_gene_variant	MODIFIER	ANKRD9	ENSSSCG00000039713	-	-
8	30862226	0,0,0	4,0,8	3,33E-04	ii	intergenic_variant	MODIFIER	-	-	rs334682083	-
8	31520197	0,0,0	4,0,8	3,33E-04	ii	intron_variant	MODIFIER	RBM47	ENSSSCG00000008796	rs690329798	-
8	87703839	3,0,6	0,0,0	3,33E-04	ii	intron_variant	MODIFIER	MGARP	ENSSSCG00000009062	rs335500865	-
8	87703839	3,0,6	0,0,0	3,33E-04	ii	downstream_gene_variant	MODIFIER	NDUFC1	ENSSSCG00000037953	rs335500865	-
12	49757507	0,0,0	4,0,8	3,33E-04	ii	downstream_gene_variant	MODIFIER	CTNS	ENSSSCG00000017865	rs789688517	-
12	49757507	0,0,0	4,0,8	3,33E-04	ii	intron_variant	MODIFIER	TAX1BP3	ENSSSCG00000017866	rs789688517	-
12	49757507	0,0,0	4,0,8	3,33E-04	ii	upstream_gene_variant	MODIFIER	EMC6	ENSSSCG00000017867	rs789688517	-
13	25923055	3,0,6	0,0,0	3,33E-04	ii	intron_variant	MODIFIER	TRAK1	ENSSSCG00000011278	rs345403175	-
13	25923055	3,0,6	0,0,0	3,33E-04	ii	downstream_gene_variant	MODIFIER	TRAK1	ENSSSCG00000011278	rs345403175	-
13	26013413	3,0,6	0,0,0	3,33E-04	ii	intergenic_variant	MODIFIER	-	-	rs333711716	-
13	26019579	3,0,6	0,0,0	3,33E-04	ii	intergenic_variant	MODIFIER	-	-	rs709072841	-
13	26093512	3,0,6	0,0,0	3,33E-04	ii	intron_variant	MODIFIER	SEC22C	ENSSSCG00000034200	rs330376059	-
13	26279333	0,0,0	4,0,8	3,33E-04	ii	intron_variant	MODIFIER	-	ENSSSCG00000011290	rs321024299	-
13	26722411	3,0,6	0,0,0	3,33E-04	ii	3_prime_UTR_variant	MODIFIER	SNRK	ENSSSCG00000011295	-	-
13	26722411	3,0,6	0,0,0	3,33E-04	ii	downstream_gene_variant	MODIFIER	SNRK	ENSSSCG00000011295	-	-
7	86350199	4,0,8	0,0,0	7,77E-05	i	intergenic_variant	MODIFIER	-	-	rs343033720	-
9	8081756	0,0,0	4,0,8	7,77E-05	i	intergenic_variant	MODIFIER	-	-	rs331863660	-
9	9025724	0,0,0	4,0,8	7,77E-05	i	intron_variant	MODIFIER	CHRDL2	ENSSSCG00000014843	rs319439485	-
9	9030531	0,0,0	4,0,8	7,77E-05	i	intron_variant	MODIFIER	CHRDL2	ENSSSCG00000014843	-	-
9	9030565	0,0,0	4,0,8	7,77E-05	i	intron_variant	MODIFIER	CHRDL2	ENSSSCG00000014843	-	-
9	9030624	0,0,0	4,0,8	7,77E-05	i	intron_variant	MODIFIER	CHRDL2	ENSSSCG00000014843	-	-
9	9030712	0,0,0	4,0,8	7,77E-05	i	intron_variant	MODIFIER	CHRDL2	ENSSSCG00000014843	-	-
9	9030819	0,0,0	4,0,8	7,77E-05	i	intron_variant	MODIFIER	CHRDL2	ENSSSCG00000014843	-	-
9	9030848	0,0,0	4,0,8	7,77E-05	i	intron_variant	MODIFIER	CHRDL2	ENSSSCG00000014843	-	-
9	9033359	0,0,0	4,0,8	7,77E-05	i	intron_variant	MODIFIER	CHRDL2	ENSSSCG00000014843	-	-
9	9042265	0,0,0	4,0,8	7,77E-05	i	intron_variant	MODIFIER	CHRDL2	ENSSSCG00000014843	rs327944964	-
9	9294917	4,0,8	0,0,0	7,77E-05	i	intron_variant	MODIFIER	-	ENSSSCG00000014850	rs335630407	-
9	9294917	4,0,8	0,0,0	7,77E-05	i	downstream_gene_variant	MODIFIER	-	ENSSSCG00000038357	rs335630407	-
9	9294917	4,0,8	0,0,0	7,77E-05	i	upstream_gene_variant	MODIFIER	-	ENSSSCG00000014850	rs335630407	-
9	9298965	4,0,8	0,0,0	7,77E-05	i	intron_variant	MODIFIER	-	ENSSSCG00000014850	rs334715046	-
9	9298965	4,0,8	0,0,0	7,77E-05	i	upstream_gene_variant	MODIFIER	-	ENSSSCG00000014850	rs334715046	-
9	9299602	4,0,8	0,0,0	7,77E-05	i	intron_variant	MODIFIER	-	ENSSSCG00000014850	rs331119683	-
9	9299783	0,0,0	4,0,8	7,77E-05	i	intron_variant	MODIFIER	-	ENSSSCG00000014850	rs340125050	-
9	9299795	0,0,0	4,0,8	7,77E-05	i	intron_variant	MODIFIER	-	ENSSSCG00000014850	rs324040626	-
9	9300952	4,0,8	0,0,0	7,77E-05	i	intron_variant	MODIFIER	-	ENSSSCG00000014850	rs331712317	-
9	9301607	4,0,8	0,0,0	7,77E-05	i	intron_variant	MODIFIER	-	ENSSSCG00000014850	rs324713605	-
9	9301731	4,0,8	0,0,0	7,77E-05	i	intron_variant	MODIFIER	-	ENSSSCG00000014850	rs343730410	-
9	9302014	4,0,8	0,0,0	7,77E-05	i	intron_variant	MODIFIER	-	ENSSSCG00000014850	rs329833176	-
9	9302633	4,0,8	0,0,0	7,77E-05	i	intron_variant	MODIFIER	-	ENSSSCG00000014850	rs693645539	-
9	9303107	4,0,8	0,0,0	7,77E-05	i	intron_variant	MODIFIER	-	ENSSSCG00000014850	rs343947594	-
9	9307826	4,0,8	0,0,0	7,77E-05	i	downstream_gene_variant	MODIFIER	-	ENSSSCG00000014850	rs324955149	-
9	9307826	4,0,8	0,0,0	7,77E-05	i	3_prime_UTR_variant	MODIFIER	-	ENSSSCG00000014850	rs324955149	-
9	9312451	4,0,8	0,0,0	7,77E-05	i	upstream_gene_variant	MODIFIER	NEU3	ENSSSCG00000021638	rs338174009	-
9	9312451	4,0,8	0,0,0	7,77E-05	i	downstream_gene_variant	MODIFIER	-	ENSSSCG00000014850	rs338174009	-
9	9319766	0,0,0	4,0,8	7,77E-05	i	intron_variant	MODIFIER	NEU3	ENSSSCG00000021638	rs318532157	-
9	9322707	0,0,0	4,0,8	7,77E-05	i	intron_variant	MODIFIER	NEU3	ENSSSCG00000021638	rs338482192	-
9	9323716	0,0,0	4,0,8	7,77E-05	i	intron_variant	MODIFIER	NEU3	ENSSSCG00000021638	rs329185856	-
9	9325100	0,0,0	4,0,8	7,77E-05	i	intron_variant	MODIFIER	NEU3	ENSSSCG00000021638	rs331438255	-
9	9325360	4,0,8	0,0,0	7,77E-05	i	intron_variant	MODIFIER	NEU3	ENSSSCG00000021638	rs331619179	-
9	9326096	4,0,8	0,0,0	7,77E-05	i	intron_variant	MODIFIER	NEU3	ENSSSCG00000021638	rs319441751	-
9	9326512	4,0,8	0,0,0	7,77E-05	i	intron_variant	MODIFIER	NEU3	ENSSSCG00000021638	rs344510751	-
9	9326513	4,0,8	0,0,0	7,77E-05	i	intron_variant	MODIFIER	NEU3	ENSSSCG00000021638	rs328951121	-
9	9326751	4,0,8	0,0,0	7,77E-05	i	intron_variant	MODIFIER	NEU3	ENSSSCG00000021638	-	-
9	9328138	0,0,0	4,0,8	7,77E-05	i	intron_variant	MODIFIER	NEU3	ENSSSCG00000021638	rs341251077	-
9	9328142	4,0,8	0,0,0	7,77E-05	i	intron_variant	MODIFIER	NEU3	ENSSSCG00000021638	rs325590966	-
9	9328524	0,0,0	4,0,8	7,77E-05	i	intron_variant	MODIFIER	NEU3	ENSSSCG00000021638	rs327922329	-
9	9328587	4,0,8	0,0,0	7,77E-05	i	intron_variant	MODIFIER	NEU3	ENSSSCG00000021638	rs335685007	-
9	9329705	4,0,8	0,0,0	7,77E-05	i	3_prime_UTR_variant	MODIFIER	NEU3	ENSSSCG00000021638	rs81327370	-
9	9329783	4,0,8	0,0,0	7,77E-05	i	3_prime_UTR_variant	MODIFIER	NEU3	ENSSSCG00000021638	rs322054034	-
9	9329899	4,0,8	0,0,0	7,77E-05	i	3_prime_UTR_variant	MODIFIER	NEU3	ENSSSCG00000021638	rs333398280	-
9	9330051	4,0,8	0,0,0	7,77E-05	i	3_prime_UTR_variant	MODIFIER	NEU3	ENSSSCG00000021638	rs324819121	-
9	9330451	4,0,8	0,0,0	7,77E-05	i	3_prime_UTR_variant	MODIFIER	NEU3	ENSSSCG00000021638	rs337850083	-
9	9330466	4,0,8	0,0,0	7,77E-05	i	3_prime_UTR_variant	MODIFIER	NEU3	ENSSSCG00000021638	rs320853294	-
9	9330480	4,0,8	0,0,0	7,77E-05	i	3_prime_UTR_variant	MODIFIER	NEU3	ENSSSCG00000021638	rs328610660	-
9	9330517	4,0,8	0,0,0	7,77E-05	i	3_prime_UTR_variant	MODIFIER	NEU3	ENSSSCG00000021638	rs335919504	-
9	9330542	4,0,8	0,0,0	7,77E-05	i	3_prime_UTR_variant	MODIFIER	NEU3	ENSSSCG00000021638	rs319580100	-
9	9330689	4,0,8	0,0,0	7,77E-05	i	3_prime_UTR_variant	MODIFIER	NEU3	ENSSSCG00000021638	rs696156836,rs793763942	-
9	9330719	4,0,8	0,0,0	7,77E-05	i	3_prime_UTR_variant	MODIFIER	NEU3	ENSSSCG00000021638	rs318895251	-
9	9330827	4,0,8	0,0,0	7,77E-05	i	3_prime_UTR_variant	MODIFIER	NEU3	ENSSSCG00000021638	rs339866698	-
9	9330828	4,0,8	0,0,0	7,77E-05	i	3_prime_UTR_variant	MODIFIER	NEU3	ENSSSCG00000021638	rs324628237	-
9	9330884	4,0,8	0,0,0	7,77E-05	i	3_prime_UTR_variant	MODIFIER	NEU3	ENSSSCG00000021638	rs332428030	-
9	9330889	4,0,8	0,0,0	7,77E-05	i	3_prime_UTR_variant	MODIFIER	NEU3	ENSSSCG00000021638	rs339664233	-
9	9330904	4,0,8	0,0,0	7,77E-05	i	3_prime_UTR_variant	MODIFIER	NEU3	ENSSSCG00000021638	rs323551614	-
9	9331293	4,0,8	0,0,0	7,77E-05	i	3_prime_UTR_variant	MODIFIER	NEU3	ENSSSCG00000021638	rs318858148	-
9	9331300	4,0,8	0,0,0	7,77E-05	i	3_prime_UTR_variant	MODIFIER	NEU3	ENSSSCG00000021638	rs712648423,rs786511527	-
9	9331528	4,0,8	0,0,0	7,77E-05	i	3_prime_UTR_variant	MODIFIER	NEU3	ENSSSCG00000021638	rs329060648	-
9	9331551	4,0,8	0,0,0	7,77E-05	i	3_prime_UTR_variant	MODIFIER	NEU3	ENSSSCG00000021638	rs324120875	-
9	9331553	4,0,8	0,0,0	7,77E-05	i	3_prime_UTR_variant	MODIFIER	NEU3	ENSSSCG00000021638	rs332172705	-
9	9331692	4,0,8	0,0,0	7,77E-05	i	3_prime_UTR_variant	MODIFIER	NEU3	ENSSSCG00000021638	rs333792619	-
9	9331711	4,0,8	0,0,0	7,77E-05	i	3_prime_UTR_variant	MODIFIER	NEU3	ENSSSCG00000021638	rs344698380	-
9	9331766	4,0,8	0,0,0	7,77E-05	i	3_prime_UTR_variant	MODIFIER	NEU3	ENSSSCG00000021638	rs325004910	-
9	9331993	4,0,8	0,0,0	7,77E-05	i	3_prime_UTR_variant	MODIFIER	NEU3	ENSSSCG00000021638	rs698419571	-
9	9332243	4,0,8	0,0,0	7,77E-05	i	3_prime_UTR_variant	MODIFIER	NEU3	ENSSSCG00000021638	rs326532115	-
9	9332243	4,0,8	0,0,0	7,77E-05	i	intron_variant	MODIFIER	NEU3	ENSSSCG00000021638	rs326532115	-
9	9332281	4,0,8	0,0,0	7,77E-05	i	3_prime_UTR_variant	MODIFIER	NEU3	ENSSSCG00000021638	rs328860359	-
9	9332281	4,0,8	0,0,0	7,77E-05	i	intron_variant	MODIFIER	NEU3	ENSSSCG00000021638	rs328860359	-
9	9332346	4,0,8	0,0,0	7,77E-05	i	3_prime_UTR_variant	MODIFIER	NEU3	ENSSSCG00000021638	rs705296239	-
9	9332346	4,0,8	0,0,0	7,77E-05	i	intron_variant	MODIFIER	NEU3	ENSSSCG00000021638	rs705296239	-
9	9332378	4,0,8	0,0,0	7,77E-05	i	3_prime_UTR_variant	MODIFIER	NEU3	ENSSSCG00000021638	rs339379956	-
9	9332378	4,0,8	0,0,0	7,77E-05	i	intron_variant	MODIFIER	NEU3	ENSSSCG00000021638	rs339379956	-
9	9332379	4,0,8	0,0,0	7,77E-05	i	3_prime_UTR_variant	MODIFIER	NEU3	ENSSSCG00000021638	rs691036899	-
9	9332379	4,0,8	0,0,0	7,77E-05	i	intron_variant	MODIFIER	NEU3	ENSSSCG00000021638	rs691036899	-
9	9332419	4,0,8	0,0,0	7,77E-05	i	3_prime_UTR_variant	MODIFIER	NEU3	ENSSSCG00000021638	rs330584087	-
9	9332419	4,0,8	0,0,0	7,77E-05	i	intron_variant	MODIFIER	NEU3	ENSSSCG00000021638	rs330584087	-
9	9332477	4,0,8	0,0,0	7,77E-05	i	3_prime_UTR_variant	MODIFIER	NEU3	ENSSSCG00000021638	rs340528277	-
9	9332477	4,0,8	0,0,0	7,77E-05	i	intron_variant	MODIFIER	NEU3	ENSSSCG00000021638	rs340528277	-
9	9332625	4,0,8	0,0,0	7,77E-05	i	3_prime_UTR_variant	MODIFIER	NEU3	ENSSSCG00000021638	rs698001361,rs792827834	-
9	9332625	4,0,8	0,0,0	7,77E-05	i	intron_variant	MODIFIER	NEU3	ENSSSCG00000021638	rs698001361,rs792827834	-
11	68407358	4,0,8	0,0,0	7,77E-05	i	upstream_gene_variant	MODIFIER	TM9SF2	ENSSSCG00000031808	rs1107579405	-
7	36130560	0,0,0	4,0,8	3,33E-04	i	intergenic_variant	MODIFIER	-	-	-	-
7	87866015	0,0,0	3,0,6	3,33E-04	i	intergenic_variant	MODIFIER	-	-	rs344261888	-
9	8632201	0,0,0	4,0,8	3,33E-04	i	intron_variant	MODIFIER	P4HA3	ENSSSCG00000014840	rs329379651	-
9	9026119	0,0,0	4,0,8	3,33E-04	i	intron_variant	MODIFIER	CHRDL2	ENSSSCG00000014843	rs345805433	-
9	9030412	0,0,0	4,0,8	3,33E-04	i	intron_variant	MODIFIER	CHRDL2	ENSSSCG00000014843	-	-
9	9294342	4,0,8	0,0,0	3,33E-04	i	intron_variant	MODIFIER	-	ENSSSCG00000014850	rs319574520	-
9	9294342	4,0,8	0,0,0	3,33E-04	i	downstream_gene_variant	MODIFIER	-	ENSSSCG00000038357	rs319574520	-
9	9294342	4,0,8	0,0,0	3,33E-04	i	upstream_gene_variant	MODIFIER	-	ENSSSCG00000014850	rs319574520	-
9	9314302	0,0,0	4,0,8	3,33E-04	i	upstream_gene_variant	MODIFIER	NEU3	ENSSSCG00000021638	rs692329422	-
9	9314304	0,0,0	4,0,8	3,33E-04	i	upstream_gene_variant	MODIFIER	NEU3	ENSSSCG00000021638	rs323304437	-
9	9319000	0,0,0	3,0,6	3,33E-04	i	intron_variant	MODIFIER	NEU3	ENSSSCG00000021638	rs328364035	-
9	9319033	0,0,0	3,0,6	3,33E-04	i	intron_variant	MODIFIER	NEU3	ENSSSCG00000021638	rs319359246	-
9	9319034	0,0,0	3,0,6	3,33E-04	i	intron_variant	MODIFIER	NEU3	ENSSSCG00000021638	rs331480463	-
9	9321935	0,0,0	4,0,8	3,33E-04	i	intron_variant	MODIFIER	NEU3	ENSSSCG00000021638	rs344251890	-
9	9323388	0,0,0	3,0,6	3,33E-04	i	intron_variant	MODIFIER	NEU3	ENSSSCG00000021638	rs319536754	-
9	9324236	0,0,0	3,0,6	3,33E-04	i	intron_variant	MODIFIER	NEU3	ENSSSCG00000021638	rs334851075	-
9	9324275	0,0,0	4,0,8	3,33E-04	i	intron_variant	MODIFIER	NEU3	ENSSSCG00000021638	rs701824838,rs790709394	-
9	9324473	0,0,0	3,0,6	3,33E-04	i	intron_variant	MODIFIER	NEU3	ENSSSCG00000021638	rs318712342	-
9	9324492	0,0,0	4,0,8	3,33E-04	i	intron_variant	MODIFIER	NEU3	ENSSSCG00000021638	rs326434747	-
9	9326033	4,0,8	0,0,0	3,33E-04	i	intron_variant	MODIFIER	NEU3	ENSSSCG00000021638	rs343727924	-
9	9326576	4,0,8	0,0,0	3,33E-04	i	intron_variant	MODIFIER	NEU3	ENSSSCG00000021638	rs333650986	-
9	9326579	4,0,8	0,0,0	3,33E-04	i	intron_variant	MODIFIER	NEU3	ENSSSCG00000021638	rs343885996	-
9	9326611	4,0,8	0,0,0	3,33E-04	i	intron_variant	MODIFIER	NEU3	ENSSSCG00000021638	rs700454458,rs789421982	-
9	9326642	4,0,8	0,0,0	3,33E-04	i	intron_variant	MODIFIER	NEU3	ENSSSCG00000021638	rs327743582	-
9	9327323	3,0,6	0,0,0	3,33E-04	i	intron_variant	MODIFIER	NEU3	ENSSSCG00000021638	rs339984404	-
9	9328479	3,0,6	0,0,0	3,33E-04	i	intron_variant	MODIFIER	NEU3	ENSSSCG00000021638	rs345988937	-
10	43632245	0,0,0	4,0,8	3,33E-04	i	intron_variant	MODIFIER	ST8SIA6	ENSSSCG00000011034	rs81424431	-
10	54695026	3,0,6	0,0,0	3,33E-04	i	intergenic_variant	MODIFIER	-	-	rs81425867	-
13	26019579	3,0,6	0,0,0	3,33E-04	i	intergenic_variant	MODIFIER	-	-	rs709072841	-
7	49596911	0,1,1	4,0,8	6,99E-04	i	intron_variant	MODIFIER	ABHD17C	ENSSSCG00000001782	rs338892036	-
7	86340744	0,0,0	3,1,7	6,99E-04	i	intergenic_variant	MODIFIER	-	-	rs80952403	-
7	86344079	4,0,8	0,1,1	6,99E-04	i	intergenic_variant	MODIFIER	-	-	rs319240267	-
7	86350188	0,0,0	3,1,7	6,99E-04	i	intergenic_variant	MODIFIER	-	-	rs332911869	-
7	88417430	4,0,8	0,1,1	6,99E-04	i	intron_variant	MODIFIER	-	ENSSSCG00000002270	rs326647469	-
7	88417431	4,0,8	0,1,1	6,99E-04	i	intron_variant	MODIFIER	-	ENSSSCG00000002270	rs337970362	-
7	88419179	3,1,7	0,0,0	6,99E-04	i	intron_variant	MODIFIER	-	ENSSSCG00000002270	rs343967889	-
7	88545912	0,0,0	3,1,7	6,99E-04	i	3_prime_UTR_variant	MODIFIER	AKAP5	ENSSSCG00000002268	-	-
8	8723883	3,1,7	0,0,0	6,99E-04	i	intergenic_variant	MODIFIER	-	-	rs1109066531	-
9	8264380	3,1,7	0,0,0	6,99E-04	i	intron_variant	MODIFIER	MRPL48	ENSSSCG00000014829	rs326576875	-
9	8339712	0,0,0	3,1,7	6,99E-04	i	upstream_gene_variant	MODIFIER	DNAJB13	ENSSSCG00000014832	rs339367136	-
9	8956486	0,0,0	3,1,7	6,99E-04	i	downstream_gene_variant	MODIFIER	POLD3	ENSSSCG00000027506	-	-
9	9026080	0,1,1	4,0,8	6,99E-04	i	intron_variant	MODIFIER	CHRDL2	ENSSSCG00000014843	rs335486799	-
9	9032016	0,1,1	4,0,8	6,99E-04	i	intron_variant	MODIFIER	CHRDL2	ENSSSCG00000014843	rs1107691993	-
9	9037287	0,0,0	3,1,7	6,99E-04	i	intron_variant	MODIFIER	CHRDL2	ENSSSCG00000014843	rs342122823	-
9	9292866	0,0,0	3,1,7	6,99E-04	i	intron_variant	MODIFIER	-	ENSSSCG00000014850	rs338850095	-
9	9292866	0,0,0	3,1,7	6,99E-04	i	downstream_gene_variant	MODIFIER	-	ENSSSCG00000038357	rs338850095	-
9	9292877	0,0,0	3,1,7	6,99E-04	i	intron_variant	MODIFIER	-	ENSSSCG00000014850	rs321606855	-
9	9292877	0,0,0	3,1,7	6,99E-04	i	downstream_gene_variant	MODIFIER	-	ENSSSCG00000038357	rs321606855	-
9	9292991	0,0,0	3,1,7	6,99E-04	i	intron_variant	MODIFIER	-	ENSSSCG00000014850	rs340360805	-
9	9292991	0,0,0	3,1,7	6,99E-04	i	downstream_gene_variant	MODIFIER	-	ENSSSCG00000038357	rs340360805	-
9	9294882	0,0,0	3,1,7	6,99E-04	i	intron_variant	MODIFIER	-	ENSSSCG00000014850	rs327514922	-
9	9294882	0,0,0	3,1,7	6,99E-04	i	downstream_gene_variant	MODIFIER	-	ENSSSCG00000038357	rs327514922	-
9	9294882	0,0,0	3,1,7	6,99E-04	i	upstream_gene_variant	MODIFIER	-	ENSSSCG00000014850	rs327514922	-
9	9298641	0,0,0	3,1,7	6,99E-04	i	intron_variant	MODIFIER	-	ENSSSCG00000014850	rs318649962	-
9	9298641	0,0,0	3,1,7	6,99E-04	i	upstream_gene_variant	MODIFIER	-	ENSSSCG00000014850	rs318649962	-
9	9298661	0,0,0	3,1,7	6,99E-04	i	intron_variant	MODIFIER	-	ENSSSCG00000014850	rs329889214	-
9	9298661	0,0,0	3,1,7	6,99E-04	i	upstream_gene_variant	MODIFIER	-	ENSSSCG00000014850	rs329889214	-
9	9298874	0,0,0	3,1,7	6,99E-04	i	intron_variant	MODIFIER	-	ENSSSCG00000014850	rs328857294	-
9	9298874	0,0,0	3,1,7	6,99E-04	i	upstream_gene_variant	MODIFIER	-	ENSSSCG00000014850	rs328857294	-
9	9298882	0,0,0	3,1,7	6,99E-04	i	intron_variant	MODIFIER	-	ENSSSCG00000014850	rs339001299	-
9	9298882	0,0,0	3,1,7	6,99E-04	i	upstream_gene_variant	MODIFIER	-	ENSSSCG00000014850	rs339001299	-
9	9298941	0,0,0	3,1,7	6,99E-04	i	intron_variant	MODIFIER	-	ENSSSCG00000014850	rs342665914	-
9	9298941	0,0,0	3,1,7	6,99E-04	i	upstream_gene_variant	MODIFIER	-	ENSSSCG00000014850	rs342665914	-
9	9298956	0,0,0	3,1,7	6,99E-04	i	intron_variant	MODIFIER	-	ENSSSCG00000014850	rs322696670	-
9	9298956	0,0,0	3,1,7	6,99E-04	i	upstream_gene_variant	MODIFIER	-	ENSSSCG00000014850	rs322696670	-
9	9299372	0,0,0	3,1,7	6,99E-04	i	intron_variant	MODIFIER	-	ENSSSCG00000014850	rs345301125	-
9	9299469	0,0,0	3,1,7	6,99E-04	i	intron_variant	MODIFIER	-	ENSSSCG00000014850	rs336469115	-
9	9299673	0,0,0	3,1,7	6,99E-04	i	intron_variant	MODIFIER	-	ENSSSCG00000014850	rs324745452	-
9	9299872	0,0,0	3,1,7	6,99E-04	i	intron_variant	MODIFIER	-	ENSSSCG00000014850	rs345271924	-
9	9299892	0,0,0	3,1,7	6,99E-04	i	intron_variant	MODIFIER	-	ENSSSCG00000014850	rs700041719	-
9	9300136	0,0,0	3,1,7	6,99E-04	i	intron_variant	MODIFIER	-	ENSSSCG00000014850	rs318919206	-
9	9300174	0,0,0	3,1,7	6,99E-04	i	intron_variant	MODIFIER	-	ENSSSCG00000014850	rs331078747	-
9	9300485	0,0,0	3,1,7	6,99E-04	i	intron_variant	MODIFIER	-	ENSSSCG00000014850	rs325545556	-
9	9300755	0,0,0	3,1,7	6,99E-04	i	intron_variant	MODIFIER	-	ENSSSCG00000014850	rs321690668	-
9	9301047	0,0,0	3,1,7	6,99E-04	i	intron_variant	MODIFIER	-	ENSSSCG00000014850	rs701345190	-
9	9301273	0,0,0	3,1,7	6,99E-04	i	intron_variant	MODIFIER	-	ENSSSCG00000014850	rs323170951	-
9	9301689	0,0,0	3,1,7	6,99E-04	i	intron_variant	MODIFIER	-	ENSSSCG00000014850	rs333091059	-
9	9301716	0,0,0	3,1,7	6,99E-04	i	intron_variant	MODIFIER	-	ENSSSCG00000014850	rs711167055,rs791931654	-
9	9301744	0,0,0	3,1,7	6,99E-04	i	intron_variant	MODIFIER	-	ENSSSCG00000014850	rs344697353	-
9	9301793	0,0,0	3,1,7	6,99E-04	i	intron_variant	MODIFIER	-	ENSSSCG00000014850	rs320918992	-
9	9301798	0,0,0	3,1,7	6,99E-04	i	intron_variant	MODIFIER	-	ENSSSCG00000014850	rs332049571	-
9	9301840	0,0,0	3,1,7	6,99E-04	i	intron_variant	MODIFIER	-	ENSSSCG00000014850	rs330869727	-
9	9301928	0,0,0	3,1,7	6,99E-04	i	intron_variant	MODIFIER	-	ENSSSCG00000014850	rs321896539	-
9	9302049	0,0,0	3,1,7	6,99E-04	i	intron_variant	MODIFIER	-	ENSSSCG00000014850	rs789321136	-
9	9302284	0,0,0	3,1,7	6,99E-04	i	intron_variant	MODIFIER	-	ENSSSCG00000014850	rs323535221	-
9	9302286	0,0,0	3,1,7	6,99E-04	i	intron_variant	MODIFIER	-	ENSSSCG00000014850	rs334492561	-
9	9302363	0,0,0	3,1,7	6,99E-04	i	intron_variant	MODIFIER	-	ENSSSCG00000014850	rs342391521	-
9	9302374	0,0,0	3,1,7	6,99E-04	i	intron_variant	MODIFIER	-	ENSSSCG00000014850	rs339645759	-
9	9302378	0,0,0	3,1,7	6,99E-04	i	intron_variant	MODIFIER	-	ENSSSCG00000014850	rs695213774	-
9	9302380	0,0,0	3,1,7	6,99E-04	i	intron_variant	MODIFIER	-	ENSSSCG00000014850	rs346165901	-
9	9302492	0,0,0	3,1,7	6,99E-04	i	intron_variant	MODIFIER	-	ENSSSCG00000014850	rs338264611	-
9	9302502	0,0,0	3,1,7	6,99E-04	i	intron_variant	MODIFIER	-	ENSSSCG00000014850	rs319573074	-
9	9302569	0,0,0	3,1,7	6,99E-04	i	intron_variant	MODIFIER	-	ENSSSCG00000014850	rs81343241	-
9	9302624	0,0,0	3,1,7	6,99E-04	i	intron_variant	MODIFIER	-	ENSSSCG00000014850	rs337779277	-
9	9302627	0,0,0	3,1,7	6,99E-04	i	intron_variant	MODIFIER	-	ENSSSCG00000014850	rs318835899	-
9	9302692	0,0,0	3,1,7	6,99E-04	i	intron_variant	MODIFIER	-	ENSSSCG00000014850	rs711506594	-
9	9302693	0,0,0	3,1,7	6,99E-04	i	intron_variant	MODIFIER	-	ENSSSCG00000014850	rs695835767	-
9	9302749	0,0,0	3,1,7	6,99E-04	i	intron_variant	MODIFIER	-	ENSSSCG00000014850	rs330102232	-
9	9302757	0,0,0	3,1,7	6,99E-04	i	intron_variant	MODIFIER	-	ENSSSCG00000014850	rs341353438	-
9	9302793	0,0,0	3,1,7	6,99E-04	i	intron_variant	MODIFIER	-	ENSSSCG00000014850	rs329715191	-
9	9302917	0,0,0	3,1,7	6,99E-04	i	intron_variant	MODIFIER	-	ENSSSCG00000014850	rs322781859	-
9	9302927	0,0,0	3,1,7	6,99E-04	i	intron_variant	MODIFIER	-	ENSSSCG00000014850	rs334498859	-
9	9302970	0,0,0	3,1,7	6,99E-04	i	intron_variant	MODIFIER	-	ENSSSCG00000014850	rs346142237	-
9	9303447	0,0,0	3,1,7	6,99E-04	i	intron_variant	MODIFIER	-	ENSSSCG00000014850	rs321149272	-
9	9303565	0,0,0	3,1,7	6,99E-04	i	intron_variant	MODIFIER	-	ENSSSCG00000014850	rs329672484	-
9	9303581	0,0,0	3,1,7	6,99E-04	i	intron_variant	MODIFIER	-	ENSSSCG00000014850	rs340505706	-
9	9303592	0,0,0	3,1,7	6,99E-04	i	intron_variant	MODIFIER	-	ENSSSCG00000014850	rs320369364	-
9	9303612	0,0,0	3,1,7	6,99E-04	i	intron_variant	MODIFIER	-	ENSSSCG00000014850	rs696480111,rs791254884	-
9	9303628	0,0,0	3,1,7	6,99E-04	i	intron_variant	MODIFIER	-	ENSSSCG00000014850	rs331602245	-
9	9303920	0,0,0	3,1,7	6,99E-04	i	intron_variant	MODIFIER	-	ENSSSCG00000014850	-	-
9	9303921	0,0,0	3,1,7	6,99E-04	i	intron_variant	MODIFIER	-	ENSSSCG00000014850	-	-
9	9303923	0,0,0	3,1,7	6,99E-04	i	intron_variant	MODIFIER	-	ENSSSCG00000014850	-	-
9	9303924	0,0,0	3,1,7	6,99E-04	i	intron_variant	MODIFIER	-	ENSSSCG00000014850	-	-
9	9304078	0,0,0	3,1,7	6,99E-04	i	intron_variant	MODIFIER	-	ENSSSCG00000014850	rs332759409	-
9	9304596	0,0,0	3,1,7	6,99E-04	i	intron_variant	MODIFIER	-	ENSSSCG00000014850	rs345690042	-
9	9305229	0,0,0	3,1,7	6,99E-04	i	3_prime_UTR_variant	MODIFIER	-	ENSSSCG00000014850	rs55618515	-
9	9305298	0,0,0	3,1,7	6,99E-04	i	3_prime_UTR_variant	MODIFIER	-	ENSSSCG00000014850	rs55618516	-
9	9306047	0,0,0	3,1,7	6,99E-04	i	downstream_gene_variant	MODIFIER	-	ENSSSCG00000014850	rs345647363	-
9	9306047	0,0,0	3,1,7	6,99E-04	i	3_prime_UTR_variant	MODIFIER	-	ENSSSCG00000014850	rs345647363	-
9	9306197	0,0,0	3,1,7	6,99E-04	i	downstream_gene_variant	MODIFIER	-	ENSSSCG00000014850	rs319499162	-
9	9306197	0,0,0	3,1,7	6,99E-04	i	3_prime_UTR_variant	MODIFIER	-	ENSSSCG00000014850	rs319499162	-
9	9306881	0,0,0	3,1,7	6,99E-04	i	downstream_gene_variant	MODIFIER	-	ENSSSCG00000014850	rs335560910	-
9	9306881	0,0,0	3,1,7	6,99E-04	i	3_prime_UTR_variant	MODIFIER	-	ENSSSCG00000014850	rs335560910	-
9	9307535	0,0,0	3,1,7	6,99E-04	i	downstream_gene_variant	MODIFIER	-	ENSSSCG00000014850	rs320873943	-
9	9307535	0,0,0	3,1,7	6,99E-04	i	3_prime_UTR_variant	MODIFIER	-	ENSSSCG00000014850	rs320873943	-
9	9307556	0,0,0	3,1,7	6,99E-04	i	downstream_gene_variant	MODIFIER	-	ENSSSCG00000014850	rs328903023	-
9	9307556	0,0,0	3,1,7	6,99E-04	i	3_prime_UTR_variant	MODIFIER	-	ENSSSCG00000014850	rs328903023	-
9	9307636	0,0,0	3,1,7	6,99E-04	i	downstream_gene_variant	MODIFIER	-	ENSSSCG00000014850	rs319917827	-
9	9307636	0,0,0	3,1,7	6,99E-04	i	3_prime_UTR_variant	MODIFIER	-	ENSSSCG00000014850	rs319917827	-
9	9307649	0,0,0	3,1,7	6,99E-04	i	downstream_gene_variant	MODIFIER	-	ENSSSCG00000014850	rs332012132	-
9	9307649	0,0,0	3,1,7	6,99E-04	i	3_prime_UTR_variant	MODIFIER	-	ENSSSCG00000014850	rs332012132	-
9	9307683	0,0,0	3,1,7	6,99E-04	i	downstream_gene_variant	MODIFIER	-	ENSSSCG00000014850	rs342766237	-
9	9307683	0,0,0	3,1,7	6,99E-04	i	3_prime_UTR_variant	MODIFIER	-	ENSSSCG00000014850	rs342766237	-
9	9307792	0,0,0	3,1,7	6,99E-04	i	downstream_gene_variant	MODIFIER	-	ENSSSCG00000014850	rs333301866	-
9	9307792	0,0,0	3,1,7	6,99E-04	i	3_prime_UTR_variant	MODIFIER	-	ENSSSCG00000014850	rs333301866	-
9	9307811	0,0,0	3,1,7	6,99E-04	i	downstream_gene_variant	MODIFIER	-	ENSSSCG00000014850	rs340946246	-
9	9307811	0,0,0	3,1,7	6,99E-04	i	3_prime_UTR_variant	MODIFIER	-	ENSSSCG00000014850	rs340946246	-
9	9308050	0,0,0	3,1,7	6,99E-04	i	downstream_gene_variant	MODIFIER	-	ENSSSCG00000014850	rs327132171	-
9	9308050	0,0,0	3,1,7	6,99E-04	i	3_prime_UTR_variant	MODIFIER	-	ENSSSCG00000014850	rs327132171	-
9	9308099	0,0,0	3,1,7	6,99E-04	i	downstream_gene_variant	MODIFIER	-	ENSSSCG00000014850	rs335957495	-
9	9308099	0,0,0	3,1,7	6,99E-04	i	3_prime_UTR_variant	MODIFIER	-	ENSSSCG00000014850	rs335957495	-
9	9308231	0,0,0	3,1,7	6,99E-04	i	downstream_gene_variant	MODIFIER	-	ENSSSCG00000014850	rs336603236	-
9	9308231	0,0,0	3,1,7	6,99E-04	i	3_prime_UTR_variant	MODIFIER	-	ENSSSCG00000014850	rs336603236	-
9	9308274	0,0,0	3,1,7	6,99E-04	i	downstream_gene_variant	MODIFIER	-	ENSSSCG00000014850	rs692498559	-
9	9308274	0,0,0	3,1,7	6,99E-04	i	3_prime_UTR_variant	MODIFIER	-	ENSSSCG00000014850	rs692498559	-
9	9308276	0,0,0	3,1,7	6,99E-04	i	downstream_gene_variant	MODIFIER	-	ENSSSCG00000014850	rs697674017	-
9	9308276	0,0,0	3,1,7	6,99E-04	i	3_prime_UTR_variant	MODIFIER	-	ENSSSCG00000014850	rs697674017	-
9	9308325	0,0,0	3,1,7	6,99E-04	i	downstream_gene_variant	MODIFIER	-	ENSSSCG00000014850	rs705802822,rs792251398	-
9	9308325	0,0,0	3,1,7	6,99E-04	i	3_prime_UTR_variant	MODIFIER	-	ENSSSCG00000014850	rs705802822,rs792251398	-
9	9308355	0,0,0	3,1,7	6,99E-04	i	downstream_gene_variant	MODIFIER	-	ENSSSCG00000014850	rs325324238	-
9	9308355	0,0,0	3,1,7	6,99E-04	i	3_prime_UTR_variant	MODIFIER	-	ENSSSCG00000014850	rs325324238	-
9	9308403	0,0,0	3,1,7	6,99E-04	i	downstream_gene_variant	MODIFIER	-	ENSSSCG00000014850	rs690128474	-
9	9308403	0,0,0	3,1,7	6,99E-04	i	3_prime_UTR_variant	MODIFIER	-	ENSSSCG00000014850	rs690128474	-
9	9308407	0,0,0	3,1,7	6,99E-04	i	downstream_gene_variant	MODIFIER	-	ENSSSCG00000014850	rs342663522	-
9	9308407	0,0,0	3,1,7	6,99E-04	i	3_prime_UTR_variant	MODIFIER	-	ENSSSCG00000014850	rs342663522	-
9	9308411	0,0,0	3,1,7	6,99E-04	i	downstream_gene_variant	MODIFIER	-	ENSSSCG00000014850	rs318998450	-
9	9308411	0,0,0	3,1,7	6,99E-04	i	3_prime_UTR_variant	MODIFIER	-	ENSSSCG00000014850	rs318998450	-
9	9308474	0,0,0	3,1,7	6,99E-04	i	downstream_gene_variant	MODIFIER	-	ENSSSCG00000014850	rs330442177	-
9	9308487	0,0,0	3,1,7	6,99E-04	i	downstream_gene_variant	MODIFIER	-	ENSSSCG00000014850	rs701402587,rs792523329	-
9	9308517	0,0,0	3,1,7	6,99E-04	i	downstream_gene_variant	MODIFIER	-	ENSSSCG00000014850	rs324788043	-
9	9308591	0,0,0	3,1,7	6,99E-04	i	downstream_gene_variant	MODIFIER	-	ENSSSCG00000014850	rs332609743	-
9	9308614	0,0,0	3,1,7	6,99E-04	i	downstream_gene_variant	MODIFIER	-	ENSSSCG00000014850	rs335827060	-
9	9308689	0,0,0	3,1,7	6,99E-04	i	downstream_gene_variant	MODIFIER	-	ENSSSCG00000014850	rs322971628	-
9	9308729	0,0,0	3,1,7	6,99E-04	i	downstream_gene_variant	MODIFIER	-	ENSSSCG00000014850	rs334279586	-
9	9308750	0,0,0	3,1,7	6,99E-04	i	downstream_gene_variant	MODIFIER	-	ENSSSCG00000014850	rs344044127	-
9	9308902	0,0,0	3,1,7	6,99E-04	i	downstream_gene_variant	MODIFIER	-	ENSSSCG00000014850	rs709730833,rs790774432	-
9	9309150	0,0,0	3,1,7	6,99E-04	i	downstream_gene_variant	MODIFIER	-	ENSSSCG00000014850	rs700579377,rs790214324	-
9	9310368	0,0,0	3,1,7	6,99E-04	i	downstream_gene_variant	MODIFIER	-	ENSSSCG00000014850	rs334518688	-
9	9310368	0,0,0	3,1,7	6,99E-04	i	upstream_gene_variant	MODIFIER	NEU3	ENSSSCG00000021638	rs334518688	-
9	9310397	0,0,0	3,1,7	6,99E-04	i	downstream_gene_variant	MODIFIER	-	ENSSSCG00000014850	rs698601249	-
9	9310397	0,0,0	3,1,7	6,99E-04	i	upstream_gene_variant	MODIFIER	NEU3	ENSSSCG00000021638	rs698601249	-
9	9310398	0,0,0	3,1,7	6,99E-04	i	downstream_gene_variant	MODIFIER	-	ENSSSCG00000014850	rs706789459	-
9	9310398	0,0,0	3,1,7	6,99E-04	i	upstream_gene_variant	MODIFIER	NEU3	ENSSSCG00000021638	rs706789459	-
9	9310400	0,0,0	3,1,7	6,99E-04	i	downstream_gene_variant	MODIFIER	-	ENSSSCG00000014850	rs344796656	-
9	9310400	0,0,0	3,1,7	6,99E-04	i	upstream_gene_variant	MODIFIER	NEU3	ENSSSCG00000021638	rs344796656	-
9	9315352	0,0,0	3,1,7	6,99E-04	i	intron_variant	MODIFIER	NEU3	ENSSSCG00000021638	rs326215571	-
9	9315352	0,0,0	3,1,7	6,99E-04	i	5_prime_UTR_variant	MODIFIER	NEU3	ENSSSCG00000021638	rs326215571	-
9	9315416	0,0,0	3,1,7	6,99E-04	i	intron_variant	MODIFIER	NEU3	ENSSSCG00000021638	rs337350955	-
9	9315416	0,0,0	3,1,7	6,99E-04	i	5_prime_UTR_variant	MODIFIER	NEU3	ENSSSCG00000021638	rs337350955	-
9	9315435	0,0,0	3,1,7	6,99E-04	i	intron_variant	MODIFIER	NEU3	ENSSSCG00000021638	rs320721946	-
9	9315435	0,0,0	3,1,7	6,99E-04	i	5_prime_UTR_variant	MODIFIER	NEU3	ENSSSCG00000021638	rs320721946	-
9	9319001	0,0,0	3,1,7	6,99E-04	i	intron_variant	MODIFIER	NEU3	ENSSSCG00000021638	rs335702874	-
9	9320080	3,1,7	0,0,0	6,99E-04	i	intron_variant	MODIFIER	NEU3	ENSSSCG00000021638	rs81336250	-
9	9320572	3,1,7	0,0,0	6,99E-04	i	intron_variant	MODIFIER	NEU3	ENSSSCG00000021638	rs321079847	-
9	9323130	0,0,0	3,1,7	6,99E-04	i	intron_variant	MODIFIER	NEU3	ENSSSCG00000021638	rs337369602	-
9	9325679	4,0,8	0,1,1	6,99E-04	i	intron_variant	MODIFIER	NEU3	ENSSSCG00000021638	rs696304509	-
9	9325685	4,0,8	0,1,1	6,99E-04	i	intron_variant	MODIFIER	NEU3	ENSSSCG00000021638	rs705970239	-
9	9328297	4,0,8	0,1,1	6,99E-04	i	intron_variant	MODIFIER	NEU3	ENSSSCG00000021638	rs703550677	-
9	9329790	0,0,0	3,1,7	6,99E-04	i	3_prime_UTR_variant	MODIFIER	NEU3	ENSSSCG00000021638	rs705168731,rs788954473	-
9	9330159	0,0,0	3,1,7	6,99E-04	i	3_prime_UTR_variant	MODIFIER	NEU3	ENSSSCG00000021638	rs327031353	-
9	9330419	0,0,0	3,1,7	6,99E-04	i	3_prime_UTR_variant	MODIFIER	NEU3	ENSSSCG00000021638	rs326387437	-
9	9330784	3,1,7	0,0,0	6,99E-04	i	3_prime_UTR_variant	MODIFIER	NEU3	ENSSSCG00000021638	rs329728456	-
9	9330932	0,0,0	3,1,7	6,99E-04	i	3_prime_UTR_variant	MODIFIER	NEU3	ENSSSCG00000021638	rs335639708	-
9	9331083	0,0,0	3,1,7	6,99E-04	i	3_prime_UTR_variant	MODIFIER	NEU3	ENSSSCG00000021638	rs334562264	-
9	9331484	0,0,0	3,1,7	6,99E-04	i	3_prime_UTR_variant	MODIFIER	NEU3	ENSSSCG00000021638	rs321014539	-
9	9331627	0,0,0	3,1,7	6,99E-04	i	3_prime_UTR_variant	MODIFIER	NEU3	ENSSSCG00000021638	rs322901157	-
9	9331910	3,1,7	0,0,0	6,99E-04	i	3_prime_UTR_variant	MODIFIER	NEU3	ENSSSCG00000021638	-	-
9	9332252	0,0,0	3,1,7	6,99E-04	i	3_prime_UTR_variant	MODIFIER	NEU3	ENSSSCG00000021638	rs337072561	-
9	9332252	0,0,0	3,1,7	6,99E-04	i	intron_variant	MODIFIER	NEU3	ENSSSCG00000021638	rs337072561	-
9	9332341	0,0,0	3,1,7	6,99E-04	i	3_prime_UTR_variant	MODIFIER	NEU3	ENSSSCG00000021638	rs320440176	-
9	9332341	0,0,0	3,1,7	6,99E-04	i	intron_variant	MODIFIER	NEU3	ENSSSCG00000021638	rs320440176	-
9	9433696	0,0,0	3,1,7	6,99E-04	i	intergenic_variant	MODIFIER	-	-	rs318492925	-
9	9469119	0,0,0	3,1,7	6,99E-04	i	intron_variant	MODIFIER	SLCO2B1	ENSSSCG00000014851	rs320905739	-
9	9474141	0,0,0	3,1,7	6,99E-04	i	downstream_gene_variant	MODIFIER	SLCO2B1	ENSSSCG00000014851	-	-
9	127285034	0,1,1	4,0,8	6,99E-04	i	intron_variant	MODIFIER	HMCN1	ENSSSCG00000035595	rs324488533	-
9	127285041	0,1,1	4,0,8	6,99E-04	i	intron_variant	MODIFIER	HMCN1	ENSSSCG00000035595	rs332373899	-
9	127296025	0,0,0	3,1,7	6,99E-04	i	intron_variant	MODIFIER	HMCN1	ENSSSCG00000035595	-	-
9	127296026	0,0,0	3,1,7	6,99E-04	i	intron_variant	MODIFIER	HMCN1	ENSSSCG00000035595	-	-
9	127296028	0,0,0	3,1,7	6,99E-04	i	intron_variant	MODIFIER	HMCN1	ENSSSCG00000035595	-	-
9	127296029	0,0,0	3,1,7	6,99E-04	i	intron_variant	MODIFIER	HMCN1	ENSSSCG00000035595	rs791853133	-
9	127296030	0,0,0	3,1,7	6,99E-04	i	intron_variant	MODIFIER	HMCN1	ENSSSCG00000035595	-	-
9	127296031	0,0,0	3,1,7	6,99E-04	i	intron_variant	MODIFIER	HMCN1	ENSSSCG00000035595	-	-
9	129597340	0,1,1	4,0,8	6,99E-04	i	intergenic_variant	MODIFIER	-	-	rs329660843	-
9	129597342	0,1,1	4,0,8	6,99E-04	i	intergenic_variant	MODIFIER	-	-	rs337302742	-
9	129677247	0,1,1	4,0,8	6,99E-04	i	intergenic_variant	MODIFIER	-	-	rs326988801	-
9	129766678	0,1,1	4,0,8	6,99E-04	i	intergenic_variant	MODIFIER	-	-	-	-
10	9660278	3,1,7	0,0,0	6,99E-04	i	3_prime_UTR_variant	MODIFIER	BPNT1	ENSSSCG00000010822	rs334667513	-
10	9660278	3,1,7	0,0,0	6,99E-04	i	downstream_gene_variant	MODIFIER	BPNT1	ENSSSCG00000010822	rs334667513	-
10	9663040	4,0,8	0,1,1	6,99E-04	i	intron_variant	MODIFIER	BPNT1	ENSSSCG00000010822	rs337022654	-
10	9663040	4,0,8	0,1,1	6,99E-04	i	downstream_gene_variant	MODIFIER	BPNT1	ENSSSCG00000010822	rs337022654	-
10	45020698	3,1,7	0,0,0	6,99E-04	i	downstream_gene_variant	MODIFIER	-	ENSSSCG00000040106	rs321015322	-
10	45020706	3,1,7	0,0,0	6,99E-04	i	downstream_gene_variant	MODIFIER	-	ENSSSCG00000040106	rs330365520	-
10	45020707	3,1,7	0,0,0	6,99E-04	i	downstream_gene_variant	MODIFIER	-	ENSSSCG00000040106	rs712342694	-
10	45020759	3,1,7	0,0,0	6,99E-04	i	downstream_gene_variant	MODIFIER	-	ENSSSCG00000040106	rs340339121	-
10	45020779	3,1,7	0,0,0	6,99E-04	i	downstream_gene_variant	MODIFIER	-	ENSSSCG00000040106	rs341304410	-
10	45023742	3,1,7	0,0,0	6,99E-04	i	intergenic_variant	MODIFIER	-	-	rs318591212	-
10	45028960	3,1,7	0,0,0	6,99E-04	i	intergenic_variant	MODIFIER	-	-	rs787333430	-
10	56285461	0,0,0	3,1,7	6,99E-04	i	intron_variant	MODIFIER	NRP1	ENSSSCG00000011102	rs327034849	-
11	66627685	3,1,7	0,0,0	6,99E-04	i	intron_variant	MODIFIER	MBNL2	ENSSSCG00000009505	rs697153975	-
11	66627695	3,1,7	0,0,0	6,99E-04	i	intron_variant	MODIFIER	MBNL2	ENSSSCG00000009505	rs336946128	-
