# Supplementary material for: Transcriptome profiling of porcine testis tissue reveals genes related to sperm hyperactive motility
Source: BMC Vet Res. 2020 May 26;16:161. doi: 10.1186/s12917-020-02373-9 (PMC7249385; doi:10.1186/s12917-020-02373-9)
Supplement: Supplementary file 5 — Additional file 5. Variants occuring in differentially expressed genes. Variants in genes identified for hyperactivity at Day 0 in Landrace (contrast (i), Table X1), change in levels of hyperactivity between day 0 and 96 h storage in Landrace (contrast (iii), Table X2), and genes in common for contrasts (i) and (iii) (Table X3). The SNPs are presented with Ensembl gene id, gene name, significance level of differentially expressed gene (FDR), chromosome (SSC) and position, effect, impact, existing ID and SIFT score. [file 12917_2020_2373_MOESM5_ESM.xlsx]

## Sheet: Table X1
Ensembl_gene_ID	gene_symbol	foldchange_logFC	FDR	Location	Consequence	IMPACT	Existing_variation	SIFT
ENSSSCG00000029785	RPS9	1.21689667181204	9.41949140246575e-05	6:55922301-55922301	stop_lost	HIGH	rs346142394	-
ENSSSCG00000034036	CCDC187	1.5637582057653	0.000527589847528394	AEMK02000682.1:1402140-1402140	splice_donor_variant	HIGH	-	-
ENSSSCG00000031123	PPIG	-0.582763671698447	0.00398618213251563	15:75973264-75973264	splice_acceptor_variant	HIGH	-	-
ENSSSCG00000002241	NUTM1	0.650631331400829	0.00708914512545661	7:80150975-80150975	splice_donor_variant	HIGH	rs331245426	-
ENSSSCG00000007575	RADIL	1.13561931750013	0.00779527039368754	3:3628166-3628166	splice_donor_variant	HIGH	rs323114679	-
ENSSSCG00000014094	AGGF1	-0.507828765499838	0.00875086815821956	2:85918195-85918195	splice_donor_variant	HIGH	-	-
ENSSSCG00000014094	AGGF1	-0.507828765499838	0.00875086815821956	2:85918196-85918196	splice_donor_variant	HIGH	-	-
ENSSSCG00000016203	CFAP65	0.567034999892308	0.00994837538588723	15:121028252-121028252	frameshift_variant	HIGH	-	-
ENSSSCG00000013650	RAVER1	0.6353035636996	0.0106587328701675	2:69142572-69142572	splice_donor_variant	HIGH	-	-
ENSSSCG00000017688	GGNBP2	-0.481695175177671	0.0161341384215548	12:38103105-38103105	splice_acceptor_variant	HIGH	-	-
ENSSSCG00000028682	ENSSSCG00000028682	0.833253398078677	0.0171255730306993	6:59371684-59371684	stop_lost	HIGH	rs325448294	-
ENSSSCG00000013063	ENSSSCG00000013063	0.925449500916529	0.0195898507841933	2:9156089-9156089	frameshift_variant	HIGH	-	-
ENSSSCG00000022575	PRMT2	0.814974966485707	0.0210863046026422	AEMK02000328.1:132352-132352	splice_acceptor_variant	HIGH	-	-
ENSSSCG00000016266	CAB39	-0.496250051494644	0.0217298651308465	15:131560242-131560242	splice_acceptor_variant	HIGH	-	-
ENSSSCG00000026662	ENSSSCG00000026662	0.970278306815726	0.0307804534082383	6:75960-75960	stop_gained	HIGH	rs328242624	-
ENSSSCG00000011620	RUVBL1	0.465200711367882	0.0334532167046911	13:72256122-72256122	splice_acceptor_variant	HIGH	rs344007174	-
ENSSSCG00000023403	ENSSSCG00000023403	1.94467962364676	1.19927232813648e-05	10:24353989-24353989	splice_region_variant,intron_variant	LOW	rs328932799	-
ENSSSCG00000023403	ENSSSCG00000023403	1.94467962364676	1.19927232813648e-05	10:24354107-24354107	synonymous_variant	LOW	rs319407856	-
ENSSSCG00000021265	ACR	1.0524167717105	1.7106949594175e-05	5:30271-30271	synonymous_variant	LOW	-	-
ENSSSCG00000021825	RPS21	1.92770680492808	2.11088892245409e-08	17:61764667-61764667	synonymous_variant	LOW	rs55618003	-
ENSSSCG00000007935	C16orf71	1.35116562753555	2.6234036595587e-05	3:37653194-37653194	synonymous_variant	LOW	rs340091261	-
ENSSSCG00000013027	CATSPERZ	1.30649337790111	3.23887162849385e-05	2:7816064-7816064	synonymous_variant	LOW	rs329584913	-
ENSSSCG00000013027	CATSPERZ	1.30649337790111	3.23887162849385e-05	2:7816208-7816208	synonymous_variant	LOW	rs324274455	-
ENSSSCG00000013027	CATSPERZ	1.30649337790111	3.23887162849385e-05	2:7816313-7816313	synonymous_variant	LOW	rs323258698	-
ENSSSCG00000013027	CATSPERZ	1.30649337790111	3.23887162849385e-05	2:7816325-7816325	synonymous_variant	LOW	rs335202527	-
ENSSSCG00000013027	CATSPERZ	1.30649337790111	3.23887162849385e-05	2:7816325-7816325	splice_region_variant,intron_variant	LOW	rs335202527	-
ENSSSCG00000013027	CATSPERZ	1.30649337790111	3.23887162849385e-05	2:7816370-7816370	synonymous_variant	LOW	rs346345015	-
ENSSSCG00000039736	ENSSSCG00000039736	1.61209695203468	3.23887162849385e-05	12:4950148-4950148	synonymous_variant	LOW	rs331712638	-
ENSSSCG00000008556	KHK	1.75136019971327	3.58507299906771e-05	3:112022992-112022992	synonymous_variant	LOW	rs339457797	-
ENSSSCG00000036867	C11orf71	1.61407027597094	4.05602358767074e-05	9:41947116-41947116	synonymous_variant	LOW	rs81508223	-
ENSSSCG00000036867	C11orf71	1.61407027597094	4.05602358767074e-05	9:41947179-41947179	synonymous_variant	LOW	rs334526458	-
ENSSSCG00000036867	C11orf71	1.61407027597094	4.05602358767074e-05	9:41947182-41947182	synonymous_variant	LOW	rs324423764	-
ENSSSCG00000036867	C11orf71	1.61407027597094	4.05602358767074e-05	9:41947209-41947209	synonymous_variant	LOW	rs342560508	-
ENSSSCG00000036867	C11orf71	1.61407027597094	4.05602358767074e-05	9:41947254-41947254	synonymous_variant	LOW	rs333609837	-
ENSSSCG00000038950	VARS	1.2669860788332	4.05602358767074e-05	7:23891101-23891101	synonymous_variant	LOW	-	-
ENSSSCG00000030906	MPL	2.02717183212582	5.36455027529441e-05	6:167896457-167896457	synonymous_variant	LOW	rs340013297	-
ENSSSCG00000012964	TSGA10IP	1.59631293598106	5.49668871628011e-05	2:6387711-6387711	splice_region_variant,intron_variant	LOW	rs330497385	-
ENSSSCG00000021706	KIF21B	1.45625151749925	5.83268446237211e-05	10:23462498-23462498	synonymous_variant	LOW	rs322889763	-
ENSSSCG00000021706	KIF21B	1.45625151749925	5.83268446237211e-05	10:23462718-23462718	synonymous_variant	LOW	rs328174524	-
ENSSSCG00000021706	KIF21B	1.45625151749925	5.83268446237211e-05	10:23462721-23462721	synonymous_variant	LOW	rs336094083	-
ENSSSCG00000021706	KIF21B	1.45625151749925	5.83268446237211e-05	10:23468152-23468152	synonymous_variant	LOW	rs332303980	-
ENSSSCG00000021706	KIF21B	1.45625151749925	5.83268446237211e-05	10:23468156-23468156	synonymous_variant	LOW	rs345182814	-
ENSSSCG00000021706	KIF21B	1.45625151749925	5.83268446237211e-05	10:23468896-23468896	synonymous_variant	LOW	rs340648283	-
ENSSSCG00000021706	KIF21B	1.45625151749925	5.83268446237211e-05	10:23469643-23469643	synonymous_variant	LOW	rs323122850	-
ENSSSCG00000021706	KIF21B	1.45625151749925	5.83268446237211e-05	10:23469658-23469658	synonymous_variant	LOW	rs332625097	-
ENSSSCG00000021448	CCDC17	1.2265797126179	5.93443491900766e-06	6:165770118-165770118	synonymous_variant	LOW	-	-
ENSSSCG00000021448	CCDC17	1.2265797126179	5.93443491900766e-06	6:165770664-165770664	synonymous_variant	LOW	rs691912928	-
ENSSSCG00000021448	CCDC17	1.2265797126179	5.93443491900766e-06	6:165770709-165770709	synonymous_variant	LOW	rs701623556	-
ENSSSCG00000017156	GAA	2.09805833433018	6.11064239887791e-05	12:2318378-2318378	synonymous_variant	LOW	rs81212195	-
ENSSSCG00000017156	GAA	2.09805833433018	6.11064239887791e-05	12:2318411-2318411	synonymous_variant	LOW	rs81212194	-
ENSSSCG00000003930	ENSSSCG00000003930	1.09413933957483	6.33897958321776e-05	6:166551202-166551202	synonymous_variant	LOW	rs80817177	-
ENSSSCG00000005438	ACTL7B	1.50213745159972	6.78503134046933e-05	1:249877767-249877767	synonymous_variant	LOW	rs340250236	-
ENSSSCG00000040738	DYNC1H1	1.13968095469857	8.4726431523876e-05	AEMK02000452.1:856954-856954	synonymous_variant	LOW	-	-
ENSSSCG00000040738	DYNC1H1	1.13968095469857	8.4726431523876e-05	AEMK02000452.1:861747-861747	synonymous_variant	LOW	-	-
ENSSSCG00000040738	DYNC1H1	1.13968095469857	8.4726431523876e-05	AEMK02000452.1:862012-862012	synonymous_variant	LOW	-	-
ENSSSCG00000040738	DYNC1H1	1.13968095469857	8.4726431523876e-05	AEMK02000452.1:866886-866886	synonymous_variant	LOW	-	-
ENSSSCG00000040738	DYNC1H1	1.13968095469857	8.4726431523876e-05	AEMK02000452.1:871766-871766	synonymous_variant	LOW	-	-
ENSSSCG00000040738	DYNC1H1	1.13968095469857	8.4726431523876e-05	AEMK02000452.1:872019-872019	synonymous_variant	LOW	-	-
ENSSSCG00000040738	DYNC1H1	1.13968095469857	8.4726431523876e-05	AEMK02000452.1:872055-872055	synonymous_variant	LOW	-	-
ENSSSCG00000040738	DYNC1H1	1.13968095469857	8.4726431523876e-05	AEMK02000452.1:872106-872106	synonymous_variant	LOW	-	-
ENSSSCG00000040738	DYNC1H1	1.13968095469857	8.4726431523876e-05	AEMK02000452.1:873468-873468	synonymous_variant	LOW	-	-
ENSSSCG00000040738	DYNC1H1	1.13968095469857	8.4726431523876e-05	AEMK02000452.1:873510-873510	synonymous_variant	LOW	-	-
ENSSSCG00000040738	DYNC1H1	1.13968095469857	8.4726431523876e-05	AEMK02000452.1:873664-873664	synonymous_variant	LOW	-	-
ENSSSCG00000040738	DYNC1H1	1.13968095469857	8.4726431523876e-05	AEMK02000452.1:874001-874001	synonymous_variant	LOW	-	-
ENSSSCG00000040738	DYNC1H1	1.13968095469857	8.4726431523876e-05	AEMK02000452.1:876177-876177	synonymous_variant	LOW	-	-
ENSSSCG00000040738	DYNC1H1	1.13968095469857	8.4726431523876e-05	AEMK02000452.1:877208-877208	synonymous_variant	LOW	-	-
ENSSSCG00000040738	DYNC1H1	1.13968095469857	8.4726431523876e-05	AEMK02000452.1:879891-879891	synonymous_variant	LOW	-	-
ENSSSCG00000040738	DYNC1H1	1.13968095469857	8.4726431523876e-05	AEMK02000452.1:881001-881001	splice_region_variant,synonymous_variant	LOW	-	-
ENSSSCG00000040738	DYNC1H1	1.13968095469857	8.4726431523876e-05	AEMK02000452.1:881962-881962	splice_region_variant,synonymous_variant	LOW	-	-
ENSSSCG00000040738	DYNC1H1	1.13968095469857	8.4726431523876e-05	AEMK02000452.1:883829-883829	synonymous_variant	LOW	-	-
ENSSSCG00000011355	COL7A1	1.96023404837738	8.90071047453977e-05	13:31265897-31265897	synonymous_variant	LOW	rs321750805	-
ENSSSCG00000011355	COL7A1	1.96023404837738	8.90071047453977e-05	13:31268600-31268600	synonymous_variant	LOW	rs336757818	-
ENSSSCG00000011355	COL7A1	1.96023404837738	8.90071047453977e-05	13:31270219-31270219	synonymous_variant	LOW	rs319183221	-
ENSSSCG00000011355	COL7A1	1.96023404837738	8.90071047453977e-05	13:31271526-31271526	splice_region_variant,intron_variant	LOW	rs332888063	-
ENSSSCG00000017921	ZMYND15	1.11843043749351	8.90071047453977e-05	12:52140971-52140971	synonymous_variant	LOW	rs322413784	-
ENSSSCG00000017921	ZMYND15	1.11843043749351	8.90071047453977e-05	12:52143512-52143512	splice_region_variant,intron_variant	LOW	rs331242003	-
ENSSSCG00000017921	ZMYND15	1.11843043749351	8.90071047453977e-05	12:52144455-52144455	synonymous_variant	LOW	rs333278801	-
ENSSSCG00000017921	ZMYND15	1.11843043749351	8.90071047453977e-05	12:52144617-52144617	synonymous_variant	LOW	rs326821501	-
ENSSSCG00000017921	ZMYND15	1.11843043749351	8.90071047453977e-05	12:52144874-52144874	synonymous_variant	LOW	rs335958136	-
ENSSSCG00000005654	SPTAN1	1.32193491801139	9.35274696338805e-06	1:268961843-268961843	synonymous_variant	LOW	rs336941907	-
ENSSSCG00000008682	NSD2	1.09367355076281	9.41949140246575e-05	8:1007286-1007286	synonymous_variant	LOW	rs328395985	-
ENSSSCG00000017983	PER1	1.49844350815934	0.000117645678799076	12:53369845-53369845	synonymous_variant	LOW	rs342994246	-
ENSSSCG00000013010	NAALADL1	1.54543298100218	0.00013105637448918	2:7131842-7131842	synonymous_variant	LOW	rs337598348	-
ENSSSCG00000010003	CCDC157	1.54259228750511	0.000134125192186283	14:47341376-47341376	synonymous_variant	LOW	rs343849344	-
ENSSSCG00000010003	CCDC157	1.54259228750511	0.000134125192186283	14:47349458-47349458	synonymous_variant	LOW	rs332206794	-
ENSSSCG00000003413	MTOR	0.827243374058725	0.000149213535138467	6:71322000-71322000	splice_region_variant,intron_variant	LOW	rs339808342	-
ENSSSCG00000003413	MTOR	0.827243374058725	0.000149213535138467	6:71322011-71322011	synonymous_variant	LOW	rs345680422	-
ENSSSCG00000003413	MTOR	0.827243374058725	0.000149213535138467	6:71323649-71323649	synonymous_variant	LOW	rs344603922	-
ENSSSCG00000003413	MTOR	0.827243374058725	0.000149213535138467	6:71323706-71323706	synonymous_variant	LOW	rs320303876	-
ENSSSCG00000003413	MTOR	0.827243374058725	0.000149213535138467	6:71369596-71369596	synonymous_variant	LOW	rs321667067	-
ENSSSCG00000003413	MTOR	0.827243374058725	0.000149213535138467	6:71369641-71369641	synonymous_variant	LOW	rs340227741	-
ENSSSCG00000003413	MTOR	0.827243374058725	0.000149213535138467	6:71409308-71409308	synonymous_variant	LOW	rs324098313	-
ENSSSCG00000028712	ATPAF2	1.70417729384933	0.000184033084794812	12:60631251-60631251	synonymous_variant	LOW	rs708713250	-
ENSSSCG00000040624	REXO1	0.959432321918143	0.000208723513015696	2:76709113-76709113	synonymous_variant	LOW	-	-
ENSSSCG00000016278	TEX44	1.51894828635086	0.000215173825938263	15:132266468-132266468	synonymous_variant	LOW	rs342214253	-
ENSSSCG00000016278	TEX44	1.51894828635086	0.000215173825938263	15:132266594-132266594	synonymous_variant	LOW	rs330963113	-
ENSSSCG00000014056	RNF44	1.03649734077894	0.000223153391289638	2:81387370-81387370	synonymous_variant	LOW	rs323877826	-
ENSSSCG00000021258	ENSSSCG00000021258	1.47985473032495	0.000227912059022004	12:52778139-52778139	synonymous_variant	LOW	rs333193224	-
ENSSSCG00000021258	ENSSSCG00000021258	1.47985473032495	0.000227912059022004	12:52778214-52778214	synonymous_variant	LOW	rs323580367	-
ENSSSCG00000000773	TUBA8	1.07814447019434	0.000235992264693068	5:70166040-70166040	synonymous_variant	LOW	rs196954192	-
ENSSSCG00000000700	ACRBP	0.924912759481342	0.000240765313390585	5:64038008-64038008	synonymous_variant	LOW	rs333528031	-
ENSSSCG00000000700	ACRBP	0.924912759481342	0.000240765313390585	5:64040674-64040674	synonymous_variant	LOW	rs330211705	-
ENSSSCG00000038800	PUF60	1.03849303676768	0.00024548078135187	4:822281-822281	synonymous_variant	LOW	rs81215655	-
ENSSSCG00000031630	DPH7	1.55187213071921	0.000254427966906721	AEMK02000682.1:421712-421712	synonymous_variant	LOW	-	-
ENSSSCG00000031630	DPH7	1.55187213071921	0.000254427966906721	AEMK02000682.1:421754-421754	synonymous_variant	LOW	-	-
ENSSSCG00000039541	ANKRD11	1.58028325719173	0.000268032170467048	6:600303-600303	synonymous_variant	LOW	rs322577681	-
ENSSSCG00000007874	ABCC1	1.0201340457091	0.000285337684617522	3:28363437-28363437	synonymous_variant	LOW	rs332984182	-
ENSSSCG00000007874	ABCC1	1.0201340457091	0.000285337684617522	3:28371912-28371912	synonymous_variant	LOW	rs320229329	-
ENSSSCG00000007874	ABCC1	1.0201340457091	0.000285337684617522	3:28373733-28373733	synonymous_variant	LOW	rs699908102	-
ENSSSCG00000006774	PPM1J	1.13532739301936	0.000300692804534129	4:107727903-107727903	synonymous_variant	LOW	rs322574125	-
ENSSSCG00000017296	ACE	0.995852052227648	0.000304932745362175	12:15398680-15398680	synonymous_variant	LOW	rs330404358	-
ENSSSCG00000017296	ACE	0.995852052227648	0.000304932745362175	12:15405647-15405647	synonymous_variant	LOW	rs332140265	-
ENSSSCG00000017296	ACE	0.995852052227648	0.000304932745362175	12:15406081-15406081	synonymous_variant	LOW	rs319744543	-
ENSSSCG00000017296	ACE	0.995852052227648	0.000304932745362175	12:15410525-15410525	synonymous_variant	LOW	rs337485354	-
ENSSSCG00000000265	ESPL1	1.04317983756934	0.000305270053834079	5:18498085-18498085	synonymous_variant	LOW	rs345685863	-
ENSSSCG00000000265	ESPL1	1.04317983756934	0.000305270053834079	5:18505139-18505139	synonymous_variant	LOW	rs333884070	-
ENSSSCG00000000265	ESPL1	1.04317983756934	0.000305270053834079	5:18506791-18506791	synonymous_variant	LOW	rs337199022	-
ENSSSCG00000000265	ESPL1	1.04317983756934	0.000305270053834079	5:18508577-18508577	synonymous_variant	LOW	rs324647111	-
ENSSSCG00000000265	ESPL1	1.04317983756934	0.000305270053834079	5:18509544-18509545	splice_region_variant,intron_variant	LOW	rs788144931	-
ENSSSCG00000000265	ESPL1	1.04317983756934	0.000305270053834079	5:18509720-18509720	synonymous_variant	LOW	rs331856728	-
ENSSSCG00000036056	DNAH17	1.18035580447946	0.000320126468356229	12:3560530-3560530	synonymous_variant	LOW	-	-
ENSSSCG00000036056	DNAH17	1.18035580447946	0.000320126468356229	12:3560614-3560614	synonymous_variant	LOW	-	-
ENSSSCG00000036056	DNAH17	1.18035580447946	0.000320126468356229	12:3566988-3566988	synonymous_variant	LOW	-	-
ENSSSCG00000024692	ENSSSCG00000024692	0.978795570540853	0.000345943790485983	17:26093574-26093574	synonymous_variant	LOW	rs702326878	-
ENSSSCG00000024692	ENSSSCG00000024692	0.978795570540853	0.000345943790485983	17:26093820-26093820	synonymous_variant	LOW	rs703028996	-
ENSSSCG00000024692	ENSSSCG00000024692	0.978795570540853	0.000345943790485983	17:26094402-26094402	synonymous_variant	LOW	rs319292032	-
ENSSSCG00000024692	ENSSSCG00000024692	0.978795570540853	0.000345943790485983	17:26094702-26094702	synonymous_variant	LOW	rs330406061	-
ENSSSCG00000024692	ENSSSCG00000024692	0.978795570540853	0.000345943790485983	17:26095059-26095059	synonymous_variant	LOW	rs341360734	-
ENSSSCG00000024692	ENSSSCG00000024692	0.978795570540853	0.000345943790485983	17:26095188-26095188	synonymous_variant	LOW	rs318626060	-
ENSSSCG00000003366	CHD5	0.858348833140907	0.000378629015017793	6:67055162-67055162	synonymous_variant	LOW	rs324376386	-
ENSSSCG00000003366	CHD5	0.858348833140907	0.000378629015017793	6:67062958-67062958	synonymous_variant	LOW	rs81337829	-
ENSSSCG00000023890	ATG2A	1.5505378245198	0.000401254552285715	2:7280416-7280416	synonymous_variant	LOW	rs336537168	-
ENSSSCG00000039160	ENSSSCG00000039160	1.9281843364323	0.00040729293529279	17:62621218-62621218	synonymous_variant	LOW	-	-
ENSSSCG00000000739	FOXM1	0.84340380439605	0.00041940799287818	5:67261296-67261296	synonymous_variant	LOW	rs335295769	-
ENSSSCG00000000739	FOXM1	0.84340380439605	0.00041940799287818	5:67261443-67261443	synonymous_variant	LOW	rs341916459	-
ENSSSCG00000009781	PITPNM2	1.07194512638879	0.000436320984978815	14:29861759-29861759	synonymous_variant	LOW	rs337259623	-
ENSSSCG00000023110	UBXN1	1.40062132313072	0.000444005503858813	2:9073735-9073735	synonymous_variant	LOW	rs55619316	-
ENSSSCG00000032986	AKAP17A	1.83356759656263	0.000452337445908343	AEMK02000569.1:902003-902003	synonymous_variant	LOW	-	-
ENSSSCG00000029723	PHRF1	1.51804853689957	0.000484974946817131	2:345689-345689	synonymous_variant	LOW	rs786855671	-
ENSSSCG00000017917	MINK1	1.4320962659544	0.000490840015183141	12:52017780-52017780	synonymous_variant	LOW	rs10720275	-
ENSSSCG00000017917	MINK1	1.4320962659544	0.000490840015183141	12:52025214-52025214	synonymous_variant	LOW	rs322074611	-
ENSSSCG00000011369	WDR6	1.01323358058917	0.000500320843208572	13:31642556-31642556	synonymous_variant	LOW	rs81444635	-
ENSSSCG00000000094	SUN2	0.921973119098988	0.000505943554790549	5:9289485-9289485	synonymous_variant	LOW	rs342135703	-
ENSSSCG00000000094	SUN2	0.921973119098988	0.000505943554790549	5:9291732-9291732	synonymous_variant	LOW	rs321628578	-
ENSSSCG00000011384	BSN	1.42915783870224	0.000518034855162094	13:32193442-32193442	synonymous_variant	LOW	rs332958633	-
ENSSSCG00000002965	ACTN4	1.36376284927081	0.000543947885874569	6:47539768-47539768	synonymous_variant	LOW	rs325502779	-
ENSSSCG00000002965	ACTN4	1.36376284927081	0.000543947885874569	6:47548127-47548151	splice_region_variant,intron_variant	LOW	-	-
ENSSSCG00000002965	ACTN4	1.36376284927081	0.000543947885874569	6:47553455-47553455	synonymous_variant	LOW	rs342744173	-
ENSSSCG00000002965	ACTN4	1.36376284927081	0.000543947885874569	6:47553557-47553557	synonymous_variant	LOW	rs334381977	-
ENSSSCG00000002965	ACTN4	1.36376284927081	0.000543947885874569	6:47554058-47554058	synonymous_variant	LOW	rs320117149	-
ENSSSCG00000002965	ACTN4	1.36376284927081	0.000543947885874569	6:47560101-47560101	synonymous_variant	LOW	rs329723385	-
ENSSSCG00000002965	ACTN4	1.36376284927081	0.000543947885874569	6:47560182-47560182	synonymous_variant	LOW	rs341471392	-
ENSSSCG00000002965	ACTN4	1.36376284927081	0.000543947885874569	6:47561631-47561631	synonymous_variant	LOW	rs321174472	-
ENSSSCG00000007433	PCIF1	1.4579559502413	0.000543947885874569	17:48127227-48127227	synonymous_variant	LOW	rs321224165	-
ENSSSCG00000017551	FAM117A	1.24062154216976	0.00057238220504708	12:25899235-25899235	synonymous_variant	LOW	rs81482245	-
ENSSSCG00000001083	HDGFL1	1.33472455141798	0.000573742879520948	7:17695907-17695907	synonymous_variant	LOW	rs343247856	-
ENSSSCG00000001083	HDGFL1	1.33472455141798	0.000573742879520948	7:17696305-17696305	synonymous_variant	LOW	rs337011012	-
ENSSSCG00000001083	HDGFL1	1.33472455141798	0.000573742879520948	7:17696329-17696329	synonymous_variant	LOW	rs326949593	-
ENSSSCG00000008018	MAPK8IP3	1.25525291431503	0.000600153550244587	3:40240910-40240910	synonymous_variant	LOW	rs325992141	-
ENSSSCG00000026784	LMNB2	1.01884177402886	0.000620574457891932	2:76134904-76134904	synonymous_variant	LOW	rs324845830	-
ENSSSCG00000010926	SYT2	1.20789753805548	0.000622461536538403	10:24646154-24646154	splice_region_variant,synonymous_variant	LOW	rs695480186	-
ENSSSCG00000030668	UQCC2	0.836339038733654	0.000627702360812957	7:29929768-29929768	synonymous_variant	LOW	rs322046157	-
ENSSSCG00000016211	ATG9A	0.912372866116444	0.000634814151720075	15:121259393-121259393	splice_region_variant,intron_variant	LOW	rs325978143	-
ENSSSCG00000016211	ATG9A	0.912372866116444	0.000634814151720075	15:121259537-121259537	synonymous_variant	LOW	rs334168579	-
ENSSSCG00000003396	CLSTN1	0.984690272650701	0.000677825781201137	6:70087806-70087806	splice_region_variant,synonymous_variant	LOW	rs319334062	-
ENSSSCG00000005938	COL22A1	1.27526560594127	0.000714825560170416	4:4206468-4206468	synonymous_variant	LOW	rs330087962	-
ENSSSCG00000000684	USP5	0.922284479193245	0.00077185553818441	5:63845599-63845599	synonymous_variant	LOW	rs80865639	-
ENSSSCG00000003508	KIF17	0.87868643717093	0.000816129469962323	6:78930125-78930125	synonymous_variant	LOW	rs325404664	-
ENSSSCG00000001362	MDC1	0.863603024915492	0.000870212015471064	7:23236888-23236888	synonymous_variant	LOW	rs339957959	-
ENSSSCG00000006540	PBXIP1	0.933471351194976	0.000884254953076255	4:94842306-94842306	synonymous_variant	LOW	-	-
ENSSSCG00000000745	DDX11	1.25786935272338	0.000909016668807339	5:67393581-67393581	synonymous_variant	LOW	rs323905514	-
ENSSSCG00000040538	WDFY2	0.827848956157106	0.000936493496380943	11:16092036-16092036	splice_region_variant,intron_variant	LOW	rs325192058	-
ENSSSCG00000040538	WDFY2	0.827848956157106	0.000936493496380943	11:16093560-16093560	synonymous_variant	LOW	rs345984171	-
ENSSSCG00000040538	WDFY2	0.827848956157106	0.000936493496380943	11:16094703-16094703	synonymous_variant	LOW	rs81215088	-
ENSSSCG00000040538	WDFY2	0.827848956157106	0.000936493496380943	11:16094730-16094730	synonymous_variant	LOW	rs344588033	-
ENSSSCG00000040538	WDFY2	0.827848956157106	0.000936493496380943	11:16094750-16094750	splice_region_variant,intron_variant	LOW	rs329867193	-
ENSSSCG00000040538	WDFY2	0.827848956157106	0.000936493496380943	11:16131199-16131199	synonymous_variant	LOW	-	-
ENSSSCG00000025117	ATN1	1.23776639048452	0.000982870854734635	5:63787481-63787481	synonymous_variant	LOW	rs342373269	-
ENSSSCG00000012957	SF3B2	0.883510299509048	0.000998872957389156	2:6288042-6288042	synonymous_variant	LOW	rs341983429	-
ENSSSCG00000012957	SF3B2	0.883510299509048	0.000998872957389156	2:6288863-6288863	synonymous_variant	LOW	rs330639864	-
ENSSSCG00000001595	DAAM2	1.19727844229326	0.00105442013958277	7:35279394-35279394	synonymous_variant	LOW	rs80991246	-
ENSSSCG00000001595	DAAM2	1.19727844229326	0.00105442013958277	7:35279427-35279427	synonymous_variant	LOW	rs344171228	-
ENSSSCG00000001595	DAAM2	1.19727844229326	0.00105442013958277	7:35283201-35283201	synonymous_variant	LOW	rs332923843	-
ENSSSCG00000023639	NRM	0.757567611097135	0.00105442013958277	7:23222946-23222946	synonymous_variant	LOW	rs45431562	-
ENSSSCG00000014450	TCOF1	1.12250511856769	0.00107220855479592	2:151398268-151398268	synonymous_variant	LOW	rs330730070	-
ENSSSCG00000036706	SRMS	1.92402260845285	0.00107741638754612	17:62549690-62549690	synonymous_variant	LOW	-	-
ENSSSCG00000036706	SRMS	1.92402260845285	0.00107741638754612	17:62549726-62549726	synonymous_variant	LOW	-	-
ENSSSCG00000014811	INPPL1	1.35560493260814	0.00110398583875384	9:6802409-6802409	synonymous_variant	LOW	rs322668178	-
ENSSSCG00000003374	ESPN	1.07810060513513	0.00113824299966099	6:67313482-67313482	synonymous_variant	LOW	rs1112547342	-
ENSSSCG00000003374	ESPN	1.07810060513513	0.00113824299966099	6:67313492-67313492	splice_region_variant,synonymous_variant	LOW	-	-
ENSSSCG00000003374	ESPN	1.07810060513513	0.00113824299966099	6:67315639-67315639	synonymous_variant	LOW	-	-
ENSSSCG00000017398	COASY	1.06844362295231	0.00114788828700007	12:20262024-20262024	synonymous_variant	LOW	rs324206670	-
ENSSSCG00000017398	COASY	1.06844362295231	0.00114788828700007	12:20262063-20262063	synonymous_variant	LOW	rs330145605	-
ENSSSCG00000023272	ILK	1.06563232295551	0.00114790951979	9:3146365-3146365	splice_region_variant,synonymous_variant	LOW	rs81477448	-
ENSSSCG00000027486	TRIP6	1.63918342569456	0.00117868070530353	3:8716496-8716496	synonymous_variant	LOW	rs336603816	-
ENSSSCG00000002051	ABHD4	0.902678512243728	0.00121571745774541	7:76416317-76416317	synonymous_variant	LOW	rs329086225	-
ENSSSCG00000026626	RER1	1.24494351205601	0.00130643393944275	6:64309662-64309662	synonymous_variant	LOW	rs1107765300	-
ENSSSCG00000013629	SMARCA4	0.77759011868141	0.00130643393944275	2:69788796-69788796	synonymous_variant	LOW	rs323486160	-
ENSSSCG00000017475	RARA	1.30618844340155	0.0013816885892471	12:22062845-22062845	synonymous_variant	LOW	rs320549268	-
ENSSSCG00000017809	GEMIN4	0.796898940527388	0.00139454268312585	12:47098591-47098591	splice_region_variant,5_prime_UTR_variant	LOW	rs323669596	-
ENSSSCG00000017809	GEMIN4	0.796898940527388	0.00139454268312585	12:47112278-47112278	synonymous_variant	LOW	rs320973449	-
ENSSSCG00000017809	GEMIN4	0.796898940527388	0.00139454268312585	12:47114842-47114842	synonymous_variant	LOW	rs321431140	-
ENSSSCG00000017809	GEMIN4	0.796898940527388	0.00139454268312585	12:47114893-47114893	synonymous_variant	LOW	rs329161207	-
ENSSSCG00000017809	GEMIN4	0.796898940527388	0.00139454268312585	12:47115019-47115019	synonymous_variant	LOW	rs340065909	-
ENSSSCG00000017809	GEMIN4	0.796898940527388	0.00139454268312585	12:47115309-47115309	splice_region_variant,intron_variant	LOW	rs334461720	-
ENSSSCG00000013064	EEF1G	0.808588804983332	0.00142083515086943	2:9166497-9166497	synonymous_variant	LOW	rs80844714	-
ENSSSCG00000001509	DAXX	0.852562704452688	0.0014215786642412	7:29677826-29677826	synonymous_variant	LOW	rs323601078	-
ENSSSCG00000001509	DAXX	0.852562704452688	0.0014215786642412	7:29678764-29678764	splice_region_variant,synonymous_variant	LOW	rs323886770	-
ENSSSCG00000001424	SKIV2L	1.17574567386247	0.00146320335278231	7:24055178-24055178	synonymous_variant	LOW	rs336003450	-
ENSSSCG00000001424	SKIV2L	1.17574567386247	0.00146320335278231	7:24055764-24055764	synonymous_variant	LOW	rs339036239	-
ENSSSCG00000011849	TNK2	1.21672759030442	0.00147654367922479	13:134112338-134112338	synonymous_variant	LOW	rs343915984	-
ENSSSCG00000011849	TNK2	1.21672759030442	0.00147654367922479	13:134121807-134121807	synonymous_variant	LOW	rs327969770	-
ENSSSCG00000011849	TNK2	1.21672759030442	0.00147654367922479	13:134124007-134124007	splice_region_variant,intron_variant	LOW	rs327088464	-
ENSSSCG00000005618	CFAP157	1.04423791890414	0.00148301742094662	1:268212607-268212607	synonymous_variant	LOW	rs319630774	-
ENSSSCG00000005618	CFAP157	1.04423791890414	0.00148301742094662	1:268213365-268213365	synonymous_variant	LOW	-	-
ENSSSCG00000005618	CFAP157	1.04423791890414	0.00148301742094662	1:268213386-268213386	synonymous_variant	LOW	-	-
ENSSSCG00000005618	CFAP157	1.04423791890414	0.00148301742094662	1:268213398-268213398	splice_region_variant,intron_variant	LOW	-	-
ENSSSCG00000005524	DAB2IP	1.32199719146474	0.00151371985005603	1:261838479-261838479	synonymous_variant	LOW	rs1109637591	-
ENSSSCG00000039651	SLC2A5	0.734819905207013	0.00154137800840625	6:69510875-69510875	synonymous_variant	LOW	-	-
ENSSSCG00000029430	IPO13	1.07740919533018	0.00154156314469001	6:167327721-167327721	synonymous_variant	LOW	-	-
ENSSSCG00000013073	FADS3	1.42025030061459	0.00165324292777973	2:9621763-9621763	synonymous_variant	LOW	rs336101561	-
ENSSSCG00000016379	HDLBP	0.741676959351979	0.00172434181792415	15:139958074-139958074	synonymous_variant	LOW	-	-
ENSSSCG00000016379	HDLBP	0.741676959351979	0.00172434181792415	15:139961656-139961656	synonymous_variant	LOW	rs329361333	-
ENSSSCG00000016379	HDLBP	0.741676959351979	0.00172434181792415	15:139982785-139982785	synonymous_variant	LOW	rs340261764	-
ENSSSCG00000032562	TMC6	1.38982626260823	0.00181218891205251	12:3832691-3832691	synonymous_variant	LOW	-	-
ENSSSCG00000002839	C16orf78	0.848090345821934	0.00184360088921683	6:35409376-35409376	splice_region_variant,intron_variant	LOW	rs787800047	-
ENSSSCG00000002817	DRC7	0.98938648156463	0.00184496410926468	6:19628747-19628747	synonymous_variant	LOW	-	-
ENSSSCG00000028978	ENSSSCG00000028978	1.46837706706273	0.00189864880591179	3:111902817-111902817	synonymous_variant	LOW	rs709135136	-
ENSSSCG00000025796	NLE1	1.21640029878501	0.0019199357831804	12:40043193-40043193	synonymous_variant	LOW	rs331064041	-
ENSSSCG00000025796	NLE1	1.21640029878501	0.0019199357831804	12:40043247-40043247	synonymous_variant	LOW	rs344949358	-
ENSSSCG00000025796	NLE1	1.21640029878501	0.0019199357831804	12:40043386-40043386	synonymous_variant	LOW	rs81211778	-
ENSSSCG00000017330	MAP3K14	1.28236157654902	0.00194633794364183	12:18174736-18174736	synonymous_variant	LOW	rs699396669	-
ENSSSCG00000017330	MAP3K14	1.28236157654902	0.00194633794364183	12:18174760-18174760	synonymous_variant	LOW	rs340548826	-
ENSSSCG00000017330	MAP3K14	1.28236157654902	0.00194633794364183	12:18174763-18174763	synonymous_variant	LOW	rs321353414	-
ENSSSCG00000017330	MAP3K14	1.28236157654902	0.00194633794364183	12:18177344-18177344	synonymous_variant	LOW	rs328180998	-
ENSSSCG00000017330	MAP3K14	1.28236157654902	0.00194633794364183	12:18178994-18178994	synonymous_variant	LOW	rs341649191	-
ENSSSCG00000017330	MAP3K14	1.28236157654902	0.00194633794364183	12:18179081-18179081	synonymous_variant	LOW	rs336773800	-
ENSSSCG00000017330	MAP3K14	1.28236157654902	0.00194633794364183	12:18179341-18179341	synonymous_variant	LOW	rs320039574	-
ENSSSCG00000017330	MAP3K14	1.28236157654902	0.00194633794364183	12:18181336-18181336	synonymous_variant	LOW	rs344700971	-
ENSSSCG00000022553	TNRC18	1.4224476884244	0.00195811879085235	3:3945944-3945944	synonymous_variant	LOW	rs319534592	-
ENSSSCG00000000740	ENSSSCG00000000740	1.501185229314	0.00196814160111865	5:67263821-67263821	synonymous_variant	LOW	rs328590796	-
ENSSSCG00000013034	PLCB3	1.33314747129822	0.00211755910395636	2:7856767-7856767	synonymous_variant	LOW	rs319272122	-
ENSSSCG00000026302	MKI67	0.808269541332626	0.00229417162000212	14:137269440-137269440	synonymous_variant	LOW	rs320550523	-
ENSSSCG00000026302	MKI67	0.808269541332626	0.00229417162000212	14:137288523-137288523	synonymous_variant	LOW	rs323513999	-
ENSSSCG00000026761	CCT8	-0.614064972886017	0.00238252683653265	13:192416458-192416458	synonymous_variant	LOW	rs339985547	-
ENSSSCG00000026761	CCT8	-0.614064972886017	0.00238252683653265	13:192423354-192423354	synonymous_variant	LOW	rs344473029	-
ENSSSCG00000011249	DLEC1	0.750550488073947	0.00244889409049983	13:22964551-22964551	synonymous_variant	LOW	rs80838353	-
ENSSSCG00000026659	ENSSSCG00000026659	-0.642645105590766	0.00259390106281564	14:15304304-15304304	synonymous_variant	LOW	rs337463540	-
ENSSSCG00000004732	PLA2G4F	1.57646665053319	0.00261887947222733	1:129203344-129203344	synonymous_variant	LOW	rs318333845	-
ENSSSCG00000004732	PLA2G4F	1.57646665053319	0.00261887947222733	1:129204129-129204129	splice_region_variant,intron_variant	LOW	rs324824192	-
ENSSSCG00000004732	PLA2G4F	1.57646665053319	0.00261887947222733	1:129207935-129207935	synonymous_variant	LOW	rs335285301	-
ENSSSCG00000004732	PLA2G4F	1.57646665053319	0.00261887947222733	1:129209719-129209719	synonymous_variant	LOW	-	-
ENSSSCG00000004732	PLA2G4F	1.57646665053319	0.00261887947222733	1:129209791-129209791	synonymous_variant	LOW	-	-
ENSSSCG00000025345	GUCY2D	1.38893040959908	0.00279109769348111	12:53247693-53247693	synonymous_variant	LOW	rs1112343788	-
ENSSSCG00000025345	GUCY2D	1.38893040959908	0.00279109769348111	12:53247942-53247942	synonymous_variant	LOW	rs1110153565	-
ENSSSCG00000025345	GUCY2D	1.38893040959908	0.00279109769348111	12:53247987-53247987	synonymous_variant	LOW	-	-
ENSSSCG00000025345	GUCY2D	1.38893040959908	0.00279109769348111	12:53247990-53247990	synonymous_variant	LOW	-	-
ENSSSCG00000014690	UBQLNL	0.824865979747798	0.00281607395579378	9:4283910-4283910	synonymous_variant	LOW	rs345543555	-
ENSSSCG00000018007	MYH3	1.00318607706754	0.00295346712698245	12:55354359-55354359	splice_region_variant,synonymous_variant	LOW	rs346248952	-
ENSSSCG00000018007	MYH3	1.00318607706754	0.00295346712698245	12:55354861-55354861	synonymous_variant	LOW	rs81211434	-
ENSSSCG00000018007	MYH3	1.00318607706754	0.00295346712698245	12:55355186-55355186	splice_region_variant,intron_variant	LOW	rs320121215	-
ENSSSCG00000018007	MYH3	1.00318607706754	0.00295346712698245	12:55355254-55355254	synonymous_variant	LOW	rs325698106	-
ENSSSCG00000018007	MYH3	1.00318607706754	0.00295346712698245	12:55357049-55357049	splice_region_variant,intron_variant	LOW	rs81291083	-
ENSSSCG00000018007	MYH3	1.00318607706754	0.00295346712698245	12:55358082-55358082	synonymous_variant	LOW	rs81437533	-
ENSSSCG00000018007	MYH3	1.00318607706754	0.00295346712698245	12:55358133-55358133	synonymous_variant	LOW	rs81437534	-
ENSSSCG00000018007	MYH3	1.00318607706754	0.00295346712698245	12:55360416-55360416	synonymous_variant	LOW	rs338349360	-
ENSSSCG00000018007	MYH3	1.00318607706754	0.00295346712698245	12:55360886-55360886	splice_region_variant,intron_variant	LOW	rs341130038	-
ENSSSCG00000018007	MYH3	1.00318607706754	0.00295346712698245	12:55364798-55364798	synonymous_variant	LOW	rs331960051	-
ENSSSCG00000018007	MYH3	1.00318607706754	0.00295346712698245	12:55366246-55366246	synonymous_variant	LOW	rs81437542	-
ENSSSCG00000018007	MYH3	1.00318607706754	0.00295346712698245	12:55367462-55367462	splice_region_variant,intron_variant	LOW	rs81437544	-
ENSSSCG00000018007	MYH3	1.00318607706754	0.00295346712698245	12:55367508-55367508	synonymous_variant	LOW	rs338312989	-
ENSSSCG00000003119	ZNF541	0.865425989046769	0.00296074519689568	6:53296697-53296697	synonymous_variant	LOW	rs340976371	-
ENSSSCG00000028784	ENSSSCG00000028784	-0.682307274344099	0.00302022092174933	7:22622538-22622538	synonymous_variant	LOW	rs80912064	-
ENSSSCG00000028784	ENSSSCG00000028784	-0.682307274344099	0.00302022092174933	7:22622556-22622556	synonymous_variant	LOW	-	-
ENSSSCG00000037471	C7orf34	0.746381786997437	0.00319963810776977	18:7279914-7279914	synonymous_variant	LOW	rs333528969	-
ENSSSCG00000016578	FLNC	1.47851326329699	0.0032499376778671	18:19767313-19767313	synonymous_variant	LOW	rs342891109	-
ENSSSCG00000004737	PLA2G4B	1.04868908423945	0.0032499376778671	1:129522712-129522712	synonymous_variant	LOW	-	-
ENSSSCG00000003710	TTC39C	-0.681637124894645	0.0032499376778671	6:108960371-108960371	synonymous_variant	LOW	rs333128067	-
ENSSSCG00000006950	WDR63	-0.517945432709711	0.00341355760022166	4:130799623-130799623	splice_region_variant,intron_variant	LOW	rs80902836	-
ENSSSCG00000005303	PIGO	0.83044047961672	0.00345048930624924	1:235872685-235872685	splice_region_variant,3_prime_UTR_variant	LOW	rs1112470168	-
ENSSSCG00000010329	ZMIZ1	1.16337162476868	0.00352507181428381	14:81634163-81634163	synonymous_variant	LOW	rs338031790	-
ENSSSCG00000006836	KIAA1324	0.598113138890921	0.00380489879657421	4:110889125-110889125	synonymous_variant	LOW	rs328005891	-
ENSSSCG00000006836	KIAA1324	0.598113138890921	0.00380489879657421	4:110914318-110914318	synonymous_variant	LOW	rs343377155	-
ENSSSCG00000017033	SLU7	-0.600088238813926	0.00381540021998524	16:63123272-63123272	synonymous_variant	LOW	rs318281323	-
ENSSSCG00000003505	DDOST	0.80799883200232	0.00381655590826781	6:78885623-78885623	synonymous_variant	LOW	rs81212896	-
ENSSSCG00000017963	DNAH2	0.930621992576508	0.00384644934286018	12:53054488-53054488	synonymous_variant	LOW	rs81498698	-
ENSSSCG00000017963	DNAH2	0.930621992576508	0.00384644934286018	12:53085715-53085715	synonymous_variant	LOW	rs334044506	-
ENSSSCG00000033082	HGS	1.32577091045084	0.00385373155576592	12:1217455-1217455	synonymous_variant	LOW	rs1111840522	-
ENSSSCG00000033082	HGS	1.32577091045084	0.00385373155576592	12:1217798-1217799	splice_region_variant,intron_variant	LOW	-	-
ENSSSCG00000010854	TMEM63A	1.33129463354465	0.00389363078361971	10:13797461-13797461	synonymous_variant	LOW	rs339278148	-
ENSSSCG00000027287	TMEM189	0.659707563195595	0.00393472684686798	17:51675534-51675534	splice_region_variant,intron_variant	LOW	-	-
ENSSSCG00000028879	PLOD3	0.996035443619697	0.00398618213251563	3:8916486-8916486	synonymous_variant	LOW	rs699798338	-
ENSSSCG00000000214	GPD1	0.93876816026528	0.00405527807270188	5:16011303-16011303	synonymous_variant	LOW	rs328070802	-
ENSSSCG00000006396	IGSF9	1.40442107865338	0.00406212370637726	4:90560929-90560929	synonymous_variant	LOW	rs81382307	-
ENSSSCG00000006571	INTS3	0.62274649383534	0.00427046282762595	4:95927280-95927280	synonymous_variant	LOW	rs322033618	-
ENSSSCG00000014634	C11orf42	1.31592944161913	0.00435884992486295	9:3465440-3465440	synonymous_variant	LOW	rs791914924	-
ENSSSCG00000029901	UBE2O	1.35059561307799	0.00442721790220724	12:5108389-5108389	synonymous_variant	LOW	rs341626559	-
ENSSSCG00000026537	CACNA2D4	0.852522875374667	0.00449332041423909	5:68812088-68812088	splice_region_variant,intron_variant	LOW	-	-
ENSSSCG00000026537	CACNA2D4	0.852522875374667	0.00449332041423909	5:68813837-68813837	synonymous_variant	LOW	rs318505955	-
ENSSSCG00000026537	CACNA2D4	0.852522875374667	0.00449332041423909	5:68814927-68814927	synonymous_variant	LOW	rs340777889	-
ENSSSCG00000017894	WSCD1	1.09480897122503	0.00459650501637783	12:51158575-51158575	synonymous_variant	LOW	rs1107663477	-
ENSSSCG00000017894	WSCD1	1.09480897122503	0.00459650501637783	12:51158839-51158839	synonymous_variant	LOW	rs1112003730	-
ENSSSCG00000000050	NAGA	1.02413082983755	0.0046057859558047	5:6574876-6574876	splice_region_variant,5_prime_UTR_variant	LOW	rs694519418	-
ENSSSCG00000024058	SLC5A2	1.27913273678415	0.00470807409029649	3:17081717-17081717	synonymous_variant	LOW	rs690201273	-
ENSSSCG00000011362	TMEM89	1.6659009499509	0.00488259518617501	13:31316265-31316265	splice_region_variant,intron_variant	LOW	rs334159829	-
ENSSSCG00000022029	RAP1GAP	1.0798015336193	0.00489317562123468	6:79677004-79677004	splice_region_variant,intron_variant	LOW	-	-
ENSSSCG00000004017	FRMD1	1.17735391578043	0.0051066845721733	1:1516321-1516321	synonymous_variant	LOW	rs344804075	-
ENSSSCG00000001427	C4A	1.4892918359977	0.00511590036191225	7:24074630-24074630	synonymous_variant	LOW	rs329958702	-
ENSSSCG00000009614	FAM160B2	1.15861409148864	0.00527484613718874	14:6369605-6369605	synonymous_variant	LOW	rs341207215	-
ENSSSCG00000013856	AP1M1	0.728874619185968	0.00534949881868929	2:61377824-61377824	synonymous_variant	LOW	rs329167858	-
ENSSSCG00000017563	MYCBPAP	0.665406104214494	0.00539490728916749	12:26809236-26809236	synonymous_variant	LOW	rs1108155878	-
ENSSSCG00000017215	SLC16A5	1.38360920871495	0.00571197718147042	12:6186843-6186843	synonymous_variant	LOW	rs330147876	-
ENSSSCG00000000145	MYH9	1.24561350905109	0.00575644259302302	5:11398399-11398399	synonymous_variant	LOW	rs318835751	-
ENSSSCG00000003433	PLOD1	1.1214090230728	0.00576658635165339	6:71997404-71997404	synonymous_variant	LOW	rs340923073	-
ENSSSCG00000000146	ENSSSCG00000000146	1.17188928311721	0.00585713247498237	3:7114523-7114523	synonymous_variant	LOW	rs712278490	-
ENSSSCG00000000146	ENSSSCG00000000146	1.17188928311721	0.00585713247498237	3:7124764-7124764	synonymous_variant	LOW	rs691837306	-
ENSSSCG00000000146	ENSSSCG00000000146	1.17188928311721	0.00585713247498237	3:7129845-7129845	synonymous_variant	LOW	rs1107692808	-
ENSSSCG00000000146	ENSSSCG00000000146	1.17188928311721	0.00585713247498237	3:7130713-7130713	synonymous_variant	LOW	rs81212659	-
ENSSSCG00000000146	ENSSSCG00000000146	1.17188928311721	0.00585713247498237	3:7131643-7131643	synonymous_variant	LOW	rs788552494	-
ENSSSCG00000000146	ENSSSCG00000000146	1.17188928311721	0.00585713247498237	3:7131646-7131646	synonymous_variant	LOW	rs793216883	-
ENSSSCG00000011040	CACNB2	1.98589366987792	0.0059590581393841	10:44849120-44849120	synonymous_variant	LOW	rs320901611	-
ENSSSCG00000011040	CACNB2	1.98589366987792	0.0059590581393841	10:44883914-44883914	synonymous_variant	LOW	rs327027290	-
ENSSSCG00000011040	CACNB2	1.98589366987792	0.0059590581393841	10:44884088-44884088	splice_region_variant,synonymous_variant	LOW	rs345295342	-
ENSSSCG00000030030	FBXO18	1.01373833614828	0.00598911978002945	10:65072645-65072645	splice_region_variant,intron_variant	LOW	rs320878766	-
ENSSSCG00000003971	SCMH1	0.724002641755006	0.00600786590083227	6:170078120-170078120	splice_region_variant,intron_variant	LOW	rs791398976	-
ENSSSCG00000003971	SCMH1	0.724002641755006	0.00600786590083227	6:170078274-170078274	synonymous_variant	LOW	rs700588108	-
ENSSSCG00000003971	SCMH1	0.724002641755006	0.00600786590083227	6:170078292-170078292	synonymous_variant	LOW	rs710286522	-
ENSSSCG00000001506	RGL2	1.45412159165944	0.00604129348472629	7:29656287-29656287	synonymous_variant	LOW	rs80940432	-
ENSSSCG00000001247	ZFP57	0.830207861557798	0.00633121074405785	7:22610532-22610532	synonymous_variant	LOW	rs326283418	-
ENSSSCG00000038706	C1QC	1.13738443327702	0.00639822058481864	6:80596702-80596702	synonymous_variant	LOW	rs55618778	-
ENSSSCG00000038706	C1QC	1.13738443327702	0.00639822058481864	6:80596783-80596783	synonymous_variant	LOW	rs55618779	-
ENSSSCG00000016532	WDR91	0.95548550433024	0.00648908976217709	18:14117800-14117800	splice_region_variant,intron_variant	LOW	rs333557534	-
ENSSSCG00000006475	IQGAP3	0.790942887456491	0.00656222901151532	4:93523260-93523260	synonymous_variant	LOW	rs343551343	-
ENSSSCG00000039538	ENSSSCG00000039538	0.661833521545512	0.00667811509884193	5:8751681-8751681	synonymous_variant	LOW	rs325092353	-
ENSSSCG00000005439	ACTL7A	0.683741700706777	0.00668211542599471	1:249883343-249883343	synonymous_variant	LOW	rs342967259	-
ENSSSCG00000005439	ACTL7A	0.683741700706777	0.00668211542599471	1:249884033-249884033	synonymous_variant	LOW	rs330739705	-
ENSSSCG00000005439	ACTL7A	0.683741700706777	0.00668211542599471	1:249884492-249884492	synonymous_variant	LOW	rs343680582	-
ENSSSCG00000014843	CHRDL2	1.04204010291758	0.00669782516107159	9:9031190-9031190	synonymous_variant	LOW	-	-
ENSSSCG00000014843	CHRDL2	1.04204010291758	0.00669782516107159	9:9033650-9033650	synonymous_variant	LOW	rs1112721910	-
ENSSSCG00000023140	EIF2B4	0.799852864475876	0.00688361613713796	3:111785064-111785064	synonymous_variant	LOW	-	-
ENSSSCG00000009620	BMP1	1.22140900603827	0.00690502094037658	14:6473417-6473417	synonymous_variant	LOW	rs343549414	-
ENSSSCG00000017311	MAPT	0.775118077073279	0.00694657831480601	12:17126229-17126229	synonymous_variant	LOW	rs324025357	-
ENSSSCG00000002241	NUTM1	0.650631331400829	0.00708914512545661	7:80150847-80150847	synonymous_variant	LOW	rs338609773	-
ENSSSCG00000002241	NUTM1	0.650631331400829	0.00708914512545661	7:80151156-80151156	synonymous_variant	LOW	rs344588307	-
ENSSSCG00000006470	RRNAD1	1.22089321074249	0.00710010472996234	4:93365764-93365764	synonymous_variant	LOW	rs342117252	-
ENSSSCG00000027812	IQSEC1	1.03105874827341	0.00735075050736772	13:71344168-71344168	synonymous_variant	LOW	rs318433377	-
ENSSSCG00000011342	DHX30	0.562323857872419	0.00736624779698081	13:30619594-30619594	synonymous_variant	LOW	rs327242032	-
ENSSSCG00000035728	ENSSSCG00000035728	1.03979534507196	0.00736624779698081	12:1095343-1095343	synonymous_variant	LOW	rs707092569	-
ENSSSCG00000000079	FAM83F	0.784530628493013	0.00740975578375227	5:8334438-8334438	synonymous_variant	LOW	rs326101680	-
ENSSSCG00000038121	ENSSSCG00000038121	1.23583070925547	0.00754671613939729	4:97164586-97164586	synonymous_variant	LOW	-	-
ENSSSCG00000038121	ENSSSCG00000038121	1.23583070925547	0.00754671613939729	4:97164631-97164631	synonymous_variant	LOW	-	-
ENSSSCG00000038121	ENSSSCG00000038121	1.23583070925547	0.00754671613939729	4:97165258-97165258	synonymous_variant	LOW	-	-
ENSSSCG00000007577	AP5Z1	1.35071352956116	0.0076847971286221	3:3637551-3637551	synonymous_variant	LOW	rs323513420	-
ENSSSCG00000007575	RADIL	1.13561931750013	0.00779527039368754	3:3627699-3627701	splice_region_variant,intron_variant	LOW	rs702595998,rs789346193	-
ENSSSCG00000007575	RADIL	1.13561931750013	0.00779527039368754	3:3628162-3628162	splice_region_variant,intron_variant	LOW	rs339678523	-
ENSSSCG00000006032	EMC2	-0.61554504072959	0.00783900430445712	4:29079069-29079069	synonymous_variant	LOW	rs329274830	-
ENSSSCG00000038202	PCNT	0.797149159330009	0.00793847820059158	AEMK02000328.1:355894-355894	synonymous_variant	LOW	-	-
ENSSSCG00000002350	ELMSAN1	0.96463910311133	0.00796172223993653	7:97056642-97056642	synonymous_variant	LOW	rs340855160	-
ENSSSCG00000021040	SLC26A11	0.799039566387827	0.00798361460888045	12:2239762-2239762	synonymous_variant	LOW	rs1112340045	-
ENSSSCG00000032656	BRSK1	0.812629983258733	0.00817428168054084	6:59470272-59470272	synonymous_variant	LOW	rs318462594	-
ENSSSCG00000034012	CASP3	-0.766220895560654	0.00817909351480962	15:45746486-45746486	synonymous_variant	LOW	rs321141639	-
ENSSSCG00000021440	GPSM2	-0.778954562357611	0.00840953675365931	4:111115115-111115115	synonymous_variant	LOW	rs80846683	-
ENSSSCG00000021440	GPSM2	-0.778954562357611	0.00840953675365931	4:111121836-111121836	synonymous_variant	LOW	rs326556065	-
ENSSSCG00000021440	GPSM2	-0.778954562357611	0.00840953675365931	4:111138748-111138748	synonymous_variant	LOW	rs81502012	-
ENSSSCG00000021440	GPSM2	-0.778954562357611	0.00840953675365931	4:111140617-111140617	synonymous_variant	LOW	rs329767403	-
ENSSSCG00000005961	ENSSSCG00000005961	1.00463230745351	0.00843389430051471	4:10649507-10649507	synonymous_variant	LOW	rs706672976	-
ENSSSCG00000005961	ENSSSCG00000005961	1.00463230745351	0.00843389430051471	4:10650019-10650019	synonymous_variant	LOW	rs80866941	-
ENSSSCG00000005961	ENSSSCG00000005961	1.00463230745351	0.00843389430051471	4:10650049-10650049	synonymous_variant	LOW	rs705953377	-
ENSSSCG00000005961	ENSSSCG00000005961	1.00463230745351	0.00843389430051471	4:10650067-10650067	synonymous_variant	LOW	rs701692831	-
ENSSSCG00000016469	TRPV5	1.04797307142876	0.00872985987576434	18:7315839-7315839	synonymous_variant	LOW	rs324500084	-
ENSSSCG00000016469	TRPV5	1.04797307142876	0.00872985987576434	18:7346155-7346155	synonymous_variant	LOW	rs325764934	-
ENSSSCG00000016469	TRPV5	1.04797307142876	0.00872985987576434	18:7346203-7346203	synonymous_variant	LOW	rs343841873	-
ENSSSCG00000035479	DISP1	0.612738912344434	0.00895170372271438	10:11706715-11706715	synonymous_variant	LOW	rs321483388	-
ENSSSCG00000030197	ENSSSCG00000030197	-0.64055386313974	0.00911116326759928	7:42277007-42277007	synonymous_variant	LOW	rs334221944	-
ENSSSCG00000024431	ATG9B	1.51833702903252	0.00915295876974624	18:6206356-6206356	synonymous_variant	LOW	rs325079249	-
ENSSSCG00000003066	IRGC	1.04350024436609	0.00936897747709382	6:50542389-50542389	synonymous_variant	LOW	rs329215037	-
ENSSSCG00000026449	KDM4A	0.830085050376094	0.00939465041263023	6:167599253-167599253	synonymous_variant	LOW	-	-
ENSSSCG00000008697	HTT	0.870581887419252	0.00952653172322753	8:1888617-1888617	synonymous_variant	LOW	rs1109482212	-
ENSSSCG00000010025	LIMK2	0.805358943125345	0.00981191998105612	14:48033887-48033887	synonymous_variant	LOW	rs334807938	-
ENSSSCG00000010025	LIMK2	0.805358943125345	0.00981191998105612	14:48037904-48037904	synonymous_variant	LOW	rs341985665	-
ENSSSCG00000027472	GCA	-0.96212985731398	0.00993717277794637	15:69015391-69015391	synonymous_variant	LOW	-	-
ENSSSCG00000003904	LRRC41	0.732523822642244	0.010033877839084	6:165148643-165148643	synonymous_variant	LOW	rs81393988	-
ENSSSCG00000003904	LRRC41	0.732523822642244	0.010033877839084	6:165149557-165149557	synonymous_variant	LOW	rs322685019	-
ENSSSCG00000003904	LRRC41	0.732523822642244	0.010033877839084	6:165154106-165154106	synonymous_variant	LOW	rs81212331	-
ENSSSCG00000003904	LRRC41	0.732523822642244	0.010033877839084	6:165154887-165154887	synonymous_variant	LOW	rs81212332	-
ENSSSCG00000003904	LRRC41	0.732523822642244	0.010033877839084	6:165156049-165156049	synonymous_variant	LOW	rs81393985	-
ENSSSCG00000003904	LRRC41	0.732523822642244	0.010033877839084	6:165156252-165156252	synonymous_variant	LOW	rs10720121	-
ENSSSCG00000017904	ENO3	0.823880260617706	0.0100513193800024	12:51954728-51954728	synonymous_variant	LOW	rs81214196	-
ENSSSCG00000014292	HSPA4	-0.573485388886751	0.0100528817111381	2:135370489-135370489	synonymous_variant	LOW	rs327506773	-
ENSSSCG00000040579	ZNF683	0.734512548044387	0.0100925475619185	6:83761900-83761900	synonymous_variant	LOW	-	-
ENSSSCG00000022496	STK39	-0.502829140432957	0.0101600388238775	15:74564589-74564589	synonymous_variant	LOW	rs327497197	-
ENSSSCG00000013094	DDB1	0.593964045405914	0.0101623613028095	2:10173085-10173085	synonymous_variant	LOW	rs323536728	-
ENSSSCG00000008994	RBM46	-0.518742297160882	0.0101729816752734	8:74368091-74368091	synonymous_variant	LOW	rs338618126	-
ENSSSCG00000038348	NME1	1.36088043214908	0.0104306972121545	12:27434164-27434164	synonymous_variant	LOW	rs81214450	-
ENSSSCG00000026964	STK36	0.559908018933124	0.0105541569850731	15:120721862-120721862	synonymous_variant	LOW	rs338276121	-
ENSSSCG00000026964	STK36	0.559908018933124	0.0105541569850731	15:120737422-120737422	synonymous_variant	LOW	rs325132290	-
ENSSSCG00000026964	STK36	0.559908018933124	0.0105541569850731	15:120737446-120737446	synonymous_variant	LOW	rs334104021	-
ENSSSCG00000026964	STK36	0.559908018933124	0.0105541569850731	15:120741455-120741455	synonymous_variant	LOW	rs331196087	-
ENSSSCG00000010047	RSPH14	1.26671546685132	0.0107285184745753	14:49126517-49126517	synonymous_variant	LOW	rs323166373	-
ENSSSCG00000038726	RANGRF	0.837972093904075	0.0109415637432289	12:53486525-53486525	synonymous_variant	LOW	rs328962961	-
ENSSSCG00000001056	RANBP9	-0.551513634280443	0.0110115307408742	7:9987032-9987032	synonymous_variant	LOW	rs327663746	-
ENSSSCG00000014139	ARSK	-0.820114531666941	0.0111675864735328	2:102192156-102192156	synonymous_variant	LOW	rs335491522	-
ENSSSCG00000014139	ARSK	-0.820114531666941	0.0111675864735328	2:102192159-102192159	synonymous_variant	LOW	rs343852485	-
ENSSSCG00000017331	SPATA32	0.70481909396411	0.0113825441884807	12:18191437-18191437	synonymous_variant	LOW	rs338679004	-
ENSSSCG00000017331	SPATA32	0.70481909396411	0.0113825441884807	12:18191509-18191509	synonymous_variant	LOW	rs331040840	-
ENSSSCG00000017331	SPATA32	0.70481909396411	0.0113825441884807	12:18191680-18191680	synonymous_variant	LOW	rs321525148	-
ENSSSCG00000017331	SPATA32	0.70481909396411	0.0113825441884807	12:18191998-18191998	synonymous_variant	LOW	rs334572172	-
ENSSSCG00000002703	ENSSSCG00000002703	-0.502550115079282	0.0116063469687578	6:12056851-12056851	synonymous_variant	LOW	rs81216593	-
ENSSSCG00000029125	FAM13B	-0.513909005557682	0.0116330529831275	2:139970716-139970716	synonymous_variant	LOW	rs1108749407	-
ENSSSCG00000002667	ZDHHC7	1.12264844168146	0.0118551285480142	6:3816253-3816253	synonymous_variant	LOW	rs328890826	-
ENSSSCG00000002667	ZDHHC7	1.12264844168146	0.0118551285480142	6:3816334-3816334	synonymous_variant	LOW	rs320745432	-
ENSSSCG00000040056	ENSSSCG00000040056	-0.614720179512019	0.0118556339848081	5:89718594-89718594	synonymous_variant	LOW	rs334332749	-
ENSSSCG00000008624	LPIN1	0.53172964942569	0.0123598488073119	3:124995358-124995358	synonymous_variant	LOW	rs331609434	-
ENSSSCG00000008624	LPIN1	0.53172964942569	0.0123598488073119	3:124995370-124995370	synonymous_variant	LOW	rs338346928	-
ENSSSCG00000008624	LPIN1	0.53172964942569	0.0123598488073119	3:124997277-124997277	synonymous_variant	LOW	rs81241352	-
ENSSSCG00000008624	LPIN1	0.53172964942569	0.0123598488073119	3:124997334-124997334	synonymous_variant	LOW	rs81241353	-
ENSSSCG00000017759	ALDOC	0.912098438628696	0.0124276249750954	12:44835456-44835456	splice_region_variant,intron_variant	LOW	rs322682973	-
ENSSSCG00000002884	LSR	1.24358495121668	0.0124618066628797	6:44771782-44771782	synonymous_variant	LOW	-	-
ENSSSCG00000002884	LSR	1.24358495121668	0.0124618066628797	6:44772622-44772622	synonymous_variant	LOW	-	-
ENSSSCG00000008554	ABHD1	1.03687050119035	0.0125802234408229	3:112002000-112002000	synonymous_variant	LOW	rs319080899	-
ENSSSCG00000015126	TRIM29	0.652156106861347	0.0125802234408229	9:47283657-47283657	synonymous_variant	LOW	rs330636642	-
ENSSSCG00000015126	TRIM29	0.652156106861347	0.0125802234408229	9:47283690-47283690	synonymous_variant	LOW	rs320966278	-
ENSSSCG00000015126	TRIM29	0.652156106861347	0.0125802234408229	9:47283714-47283714	synonymous_variant	LOW	rs326301704	-
ENSSSCG00000029002	PNKD	0.884138222561981	0.0126120330048246	15:120408119-120408119	synonymous_variant	LOW	rs321682588	-
ENSSSCG00000029002	PNKD	0.884138222561981	0.0126120330048246	15:120408140-120408140	synonymous_variant	LOW	rs337903785	-
ENSSSCG00000007304	ENSSSCG00000007304	0.891561807305005	0.0132037705683407	17:38901476-38901476	synonymous_variant	LOW	rs1109663089	-
ENSSSCG00000007304	ENSSSCG00000007304	0.891561807305005	0.0132037705683407	17:38904452-38904452	synonymous_variant	LOW	rs1107597091	-
ENSSSCG00000007304	ENSSSCG00000007304	0.891561807305005	0.0132037705683407	17:38905882-38905882	synonymous_variant	LOW	-	-
ENSSSCG00000007304	ENSSSCG00000007304	0.891561807305005	0.0132037705683407	17:38906187-38906187	synonymous_variant	LOW	rs1108062308	-
ENSSSCG00000010467	BTAF1	-0.520491595727017	0.0133717747113331	14:103610276-103610276	synonymous_variant	LOW	rs331088265	-
ENSSSCG00000039202	FCF1	-0.60469540632225	0.0134081920592267	7:97955602-97955602	synonymous_variant	LOW	rs344667694	-
ENSSSCG00000024550	UQCR10	0.891004973798461	0.0134337558670594	14:46783404-46783404	synonymous_variant	LOW	rs318679525	-
ENSSSCG00000008540	PPP1CB	-0.546918512028546	0.0135917743653733	3:110442553-110442553	splice_region_variant,intron_variant	LOW	rs326876166	-
ENSSSCG00000013312	HIPK3	-0.508819887318346	0.0136424014529587	2:27588413-27588413	synonymous_variant	LOW	rs81221386	-
ENSSSCG00000014972	CCDC82	-0.511432357795692	0.0139520092589505	9:28385917-28385917	synonymous_variant	LOW	rs320974251	-
ENSSSCG00000014972	CCDC82	-0.511432357795692	0.0139520092589505	9:28401621-28401621	synonymous_variant	LOW	rs326028361	-
ENSSSCG00000009417	SPERT	0.520531931361432	0.0143271832352923	11:21613354-21613354	synonymous_variant	LOW	rs335218245	-
ENSSSCG00000009417	SPERT	0.520531931361432	0.0143271832352923	11:21613675-21613675	synonymous_variant	LOW	rs318538565	-
ENSSSCG00000024048	MMRN2	1.37418601572804	0.0144584439513363	14:87901041-87901041	synonymous_variant	LOW	rs1110016728	-
ENSSSCG00000024048	MMRN2	1.37418601572804	0.0144584439513363	14:87905385-87905385	synonymous_variant	LOW	rs1109823912	-
ENSSSCG00000024048	MMRN2	1.37418601572804	0.0144584439513363	14:87907478-87907478	synonymous_variant	LOW	rs1108463496	-
ENSSSCG00000024048	MMRN2	1.37418601572804	0.0144584439513363	14:87907535-87907535	synonymous_variant	LOW	rs1109375627	-
ENSSSCG00000010238	HNRNPH3	-0.465837402505127	0.0145078943437585	14:71495609-71495609	synonymous_variant	LOW	rs55618773	-
ENSSSCG00000004029	QKI	-0.469972667914799	0.0146095652144832	1:4775818-4775818	synonymous_variant	LOW	rs80952345	-
ENSSSCG00000010010	PES1	0.756953681516687	0.014751012283633	14:47480841-47480841	synonymous_variant	LOW	rs80904184	-
ENSSSCG00000025565	ENSSSCG00000025565	0.603086717645678	0.0149881357877112	3:28197592-28197592	synonymous_variant	LOW	rs691876272	-
ENSSSCG00000025565	ENSSSCG00000025565	0.603086717645678	0.0149881357877112	3:28200675-28200675	synonymous_variant	LOW	-	-
ENSSSCG00000025565	ENSSSCG00000025565	0.603086717645678	0.0149881357877112	3:28204827-28204827	synonymous_variant	LOW	rs793028374	-
ENSSSCG00000025565	ENSSSCG00000025565	0.603086717645678	0.0149881357877112	3:28211305-28211305	synonymous_variant	LOW	rs786530917	-
ENSSSCG00000025565	ENSSSCG00000025565	0.603086717645678	0.0149881357877112	3:28241990-28241990	synonymous_variant	LOW	rs1110065881	-
ENSSSCG00000005662	SPOUT1	0.959469813930401	0.0149881357877112	1:269162569-269162569	synonymous_variant	LOW	rs323731732	-
ENSSSCG00000001070	FAM8A1	-0.517574138614566	0.0150113438898217	7:13378285-13378285	synonymous_variant	LOW	rs80865825	-
ENSSSCG00000005651	ODF2	0.654178324951472	0.0150205704993146	1:268877648-268877648	synonymous_variant	LOW	-	-
ENSSSCG00000033333	FER1L6	0.928169498663417	0.0151512508957741	4:15480757-15480757	synonymous_variant	LOW	-	-
ENSSSCG00000033333	FER1L6	0.928169498663417	0.0151512508957741	4:15482577-15482577	synonymous_variant	LOW	-	-
ENSSSCG00000033333	FER1L6	0.928169498663417	0.0151512508957741	4:15500177-15500177	synonymous_variant	LOW	rs333385357	-
ENSSSCG00000017168	ENSSSCG00000017168	0.953567844378983	0.0151564324286928	12:4261865-4261865	synonymous_variant	LOW	rs318542205	-
ENSSSCG00000011356	UQCRC1	0.615128797711519	0.0153209620752789	13:31301219-31301219	splice_region_variant,intron_variant	LOW	rs80850835	-
ENSSSCG00000001391	CCHCR1	0.554969933168701	0.0153999657393814	7:23546256-23546256	splice_region_variant,synonymous_variant	LOW	rs330225738	-
ENSSSCG00000022845	PJA2	-0.494539174953574	0.0155747435855403	2:114369550-114369550	synonymous_variant	LOW	rs324106335	-
ENSSSCG00000006994	PCM1	-0.53192178648596	0.0156176408827093	17:5632855-5632855	synonymous_variant	LOW	-	-
ENSSSCG00000006994	PCM1	-0.53192178648596	0.0156176408827093	17:5648772-5648772	synonymous_variant	LOW	-	-
ENSSSCG00000006994	PCM1	-0.53192178648596	0.0156176408827093	17:5683388-5683388	synonymous_variant	LOW	rs336724609	-
ENSSSCG00000015412	CCDC146	-0.555242721721609	0.0157579592461825	9:102810422-102810422	synonymous_variant	LOW	rs335688734	-
ENSSSCG00000015412	CCDC146	-0.555242721721609	0.0157579592461825	9:102810497-102810497	synonymous_variant	LOW	rs328278263	-
ENSSSCG00000037751	OTOF	1.56961423330401	0.0157920043236473	3:112540836-112540836	synonymous_variant	LOW	rs81376355	-
ENSSSCG00000005955	EFR3A	-0.485020560751461	0.0158868521012269	4:9069307-9069307	synonymous_variant	LOW	rs702584464	-
ENSSSCG00000034709	ENSSSCG00000034709	-0.549746266469409	0.0159050770702731	AEMK02000452.1:1906298-1906298	synonymous_variant	LOW	-	-
ENSSSCG00000034709	ENSSSCG00000034709	-0.549746266469409	0.0159050770702731	AEMK02000452.1:1909664-1909664	synonymous_variant	LOW	-	-
ENSSSCG00000016305	MROH2A	0.609816680233622	0.0159313275037147	15:134054857-134054857	synonymous_variant	LOW	-	-
ENSSSCG00000017012	ENSSSCG00000017012	1.27318377847195	0.0159886028712058	16:55214914-55214914	synonymous_variant	LOW	rs1107699516	-
ENSSSCG00000028465	ELAC2	0.771091542784204	0.0160563083992296	12:57228707-57228707	synonymous_variant	LOW	rs323138976	-
ENSSSCG00000001376	ENSSSCG00000001376	0.66494283326125	0.0160563083992296	7:23205690-23205690	synonymous_variant	LOW	rs704709621	-
ENSSSCG00000001376	ENSSSCG00000001376	0.66494283326125	0.0160563083992296	7:23205717-23205717	synonymous_variant	LOW	rs332207892	-
ENSSSCG00000001376	ENSSSCG00000001376	0.66494283326125	0.0160563083992296	7:23205801-23205801	synonymous_variant	LOW	rs338228835	-
ENSSSCG00000007738	ENSSSCG00000007738	1.10648361310426	0.0161341384215548	3:16645190-16645190	synonymous_variant	LOW	rs196949982	-
ENSSSCG00000005183	ENSSSCG00000005183	-0.559269893138861	0.0161341384215548	1:207199919-207199919	synonymous_variant	LOW	rs80857470	-
ENSSSCG00000026412	PLXNA2	1.07400838562517	0.0161341384215548	9:134776115-134776115	synonymous_variant	LOW	rs343144101	-
ENSSSCG00000003931	KIF2C	0.469220685816531	0.0162055532269928	6:166577683-166577683	synonymous_variant	LOW	rs81394208	-
ENSSSCG00000006467	PRCC	0.655247973270494	0.0167376136957149	4:93308548-93308548	synonymous_variant	LOW	rs341894046	-
ENSSSCG00000016450	NOS3	0.834832865534476	0.0167971095608873	18:6211508-6211508	synonymous_variant	LOW	rs81213865	-
ENSSSCG00000016450	NOS3	0.834832865534476	0.0167971095608873	18:6223938-6223938	synonymous_variant	LOW	rs337218141	-
ENSSSCG00000028682	ENSSSCG00000028682	0.833253398078677	0.0171255730306993	6:59372123-59372123	synonymous_variant	LOW	rs706757291	-
ENSSSCG00000017232	SLC9A3R1	1.14699723434568	0.017238741150651	12:6468404-6468404	synonymous_variant	LOW	rs330210690	-
ENSSSCG00000035505	YTHDC1	-0.466868603781381	0.0173539534042613	8:66098994-66098994	synonymous_variant	LOW	-	-
ENSSSCG00000035505	YTHDC1	-0.466868603781381	0.0173539534042613	8:66098997-66098997	synonymous_variant	LOW	-	-
ENSSSCG00000035505	YTHDC1	-0.466868603781381	0.0173539534042613	8:66099000-66099000	synonymous_variant	LOW	-	-
ENSSSCG00000035505	YTHDC1	-0.466868603781381	0.0173539534042613	8:66099039-66099039	synonymous_variant	LOW	-	-
ENSSSCG00000035505	YTHDC1	-0.466868603781381	0.0173539534042613	8:66099045-66099045	synonymous_variant	LOW	-	-
ENSSSCG00000035505	YTHDC1	-0.466868603781381	0.0173539534042613	8:66099048-66099048	synonymous_variant	LOW	-	-
ENSSSCG00000035505	YTHDC1	-0.466868603781381	0.0173539534042613	8:66099051-66099051	synonymous_variant	LOW	-	-
ENSSSCG00000011243	GOLGA4	-0.479062410418491	0.0174968725172332	13:22205264-22205264	synonymous_variant	LOW	rs338071631	-
ENSSSCG00000011243	GOLGA4	-0.479062410418491	0.0174968725172332	13:22208110-22208110	synonymous_variant	LOW	rs320244757	-
ENSSSCG00000023514	DPEP3	0.695101718313987	0.0175099024359342	6:28585252-28585252	synonymous_variant	LOW	rs337763619	-
ENSSSCG00000023514	DPEP3	0.695101718313987	0.0175099024359342	6:28585974-28585974	synonymous_variant	LOW	rs334487758	-
ENSSSCG00000037354	MMACHC	0.892509836245878	0.0175757228064784	6:165862649-165862649	synonymous_variant	LOW	rs333193730	-
ENSSSCG00000010665	SHTN1	-0.553438711357864	0.0176803648910975	14:127067061-127067061	synonymous_variant	LOW	rs80812568	-
ENSSSCG00000017227	FDXR	1.31297071677393	0.0178171253553553	12:6372032-6372032	synonymous_variant	LOW	rs324140797	-
ENSSSCG00000017227	FDXR	1.31297071677393	0.0178171253553553	12:6373268-6373268	synonymous_variant	LOW	rs342489536	-
ENSSSCG00000023920	P3H1	1.01653570166564	0.0178644579052705	6:168681472-168681472	synonymous_variant	LOW	rs340217950	-
ENSSSCG00000026983	SHCBP1L	-0.516410563446344	0.0179298049294484	9:124197571-124197571	synonymous_variant	LOW	rs326749324	-
ENSSSCG00000026983	SHCBP1L	-0.516410563446344	0.0179298049294484	9:124221206-124221206	synonymous_variant	LOW	-	-
ENSSSCG00000008650	ALLC	0.631978845391357	0.0180486700966309	3:131197080-131197080	synonymous_variant	LOW	rs327617936	-
ENSSSCG00000008650	ALLC	0.631978845391357	0.0180486700966309	3:131202157-131202157	splice_region_variant,intron_variant	LOW	-	-
ENSSSCG00000008650	ALLC	0.631978845391357	0.0180486700966309	3:131207598-131207598	synonymous_variant	LOW	rs336909972	-
ENSSSCG00000035538	ENSSSCG00000035538	-0.515361551189729	0.0183254277179253	4:40403358-40403358	splice_region_variant,intron_variant	LOW	rs343400271	-
ENSSSCG00000035538	ENSSSCG00000035538	-0.515361551189729	0.0183254277179253	4:40407868-40407868	synonymous_variant	LOW	-	-
ENSSSCG00000015949	SLC25A12	-0.58184757423505	0.0187664516351197	15:77952937-77952937	synonymous_variant	LOW	rs339409568	-
ENSSSCG00000008312	DYSF	1.0689045135613	0.0189028173663772	3:71039029-71039029	synonymous_variant	LOW	rs339664437	-
ENSSSCG00000014919	ME3	0.898674301669527	0.0193016718451878	9:20296730-20296730	synonymous_variant	LOW	rs336483386	-
ENSSSCG00000002748	DHX38	0.632993088641984	0.0193604196798164	6:15003377-15003377	synonymous_variant	LOW	rs699336660	-
ENSSSCG00000002748	DHX38	0.632993088641984	0.0193604196798164	6:15004194-15004194	synonymous_variant	LOW	rs695636714	-
ENSSSCG00000002748	DHX38	0.632993088641984	0.0193604196798164	6:15005144-15005144	synonymous_variant	LOW	rs699998483	-
ENSSSCG00000002748	DHX38	0.632993088641984	0.0193604196798164	6:15005578-15005578	synonymous_variant	LOW	rs1108081135	-
ENSSSCG00000002748	DHX38	0.632993088641984	0.0193604196798164	6:15009523-15009523	splice_region_variant,synonymous_variant	LOW	rs329290709	-
ENSSSCG00000002748	DHX38	0.632993088641984	0.0193604196798164	6:15009580-15009580	synonymous_variant	LOW	rs340787437	-
ENSSSCG00000002748	DHX38	0.632993088641984	0.0193604196798164	6:15009875-15009875	synonymous_variant	LOW	rs327837263	-
ENSSSCG00000002748	DHX38	0.632993088641984	0.0193604196798164	6:15012096-15012096	synonymous_variant	LOW	rs342083139	-
ENSSSCG00000002748	DHX38	0.632993088641984	0.0193604196798164	6:15012299-15012299	synonymous_variant	LOW	rs10721016	-
ENSSSCG00000002748	DHX38	0.632993088641984	0.0193604196798164	6:15012544-15012544	synonymous_variant	LOW	rs10720936	-
ENSSSCG00000000529	DNM1L	-0.488709667895672	0.0193684075267484	5:41583343-41583343	synonymous_variant	LOW	rs322323661	-
ENSSSCG00000003419	MAD2L2	0.589021276381486	0.0194596989678854	6:71778470-71778470	synonymous_variant	LOW	rs81211156	-
ENSSSCG00000031450	ENSSSCG00000031450	0.9894149998519	0.0194596989678854	6:4689941-4689941	synonymous_variant	LOW	-	-
ENSSSCG00000013063	ENSSSCG00000013063	0.925449500916529	0.0195898507841933	2:9160269-9160269	synonymous_variant	LOW	rs322263226	-
ENSSSCG00000011129	ITIH5	0.933218908798135	0.0197419152814479	10:63761048-63761048	synonymous_variant	LOW	rs81216453	-
ENSSSCG00000024972	CCDC25	-0.505319397446926	0.0202642310130808	14:11469160-11469160	synonymous_variant	LOW	rs81212622	-
ENSSSCG00000024972	CCDC25	-0.505319397446926	0.0202642310130808	14:11469211-11469211	synonymous_variant	LOW	rs323657524	-
ENSSSCG00000007462	KCNB1	0.718319398424334	0.020370844192629	17:51142082-51142082	synonymous_variant	LOW	rs320702677	-
ENSSSCG00000015258	GLB1L2	0.603451158905122	0.0204772315404299	9:60964703-60964703	synonymous_variant	LOW	rs337798498	-
ENSSSCG00000015258	GLB1L2	0.603451158905122	0.0204772315404299	9:60986387-60986387	splice_region_variant,intron_variant	LOW	rs325699027	-
ENSSSCG00000002923	WDR62	0.673673840230476	0.0206280670533037	6:45471760-45471760	splice_region_variant,synonymous_variant	LOW	rs319474224	-
ENSSSCG00000003905	RAD54L	0.641461321464112	0.0208696649704692	6:165163962-165163962	synonymous_variant	LOW	rs320003584	-
ENSSSCG00000003905	RAD54L	0.641461321464112	0.0208696649704692	6:165174407-165174407	synonymous_variant	LOW	rs335882631	-
ENSSSCG00000003905	RAD54L	0.641461321464112	0.0208696649704692	6:165175026-165175026	synonymous_variant	LOW	rs327558231	-
ENSSSCG00000002902	ATP4A	0.971249270192786	0.0210259773996535	6:44987976-44987976	synonymous_variant	LOW	rs338913751	-
ENSSSCG00000022806	LIN7C	-0.579753290972479	0.021035300559721	2:32848405-32848405	synonymous_variant	LOW	rs81219189	-
ENSSSCG00000022575	PRMT2	0.814974966485707	0.0210863046026422	AEMK02000328.1:133364-133364	splice_region_variant,intron_variant	LOW	-	-
ENSSSCG00000008169	TBC1D8	0.527755369195373	0.0212217544721062	3:53250139-53250139	synonymous_variant	LOW	rs339524750	-
ENSSSCG00000008169	TBC1D8	0.527755369195373	0.0212217544721062	3:53250191-53250191	synonymous_variant	LOW	rs345484768	-
ENSSSCG00000008169	TBC1D8	0.527755369195373	0.0212217544721062	3:53252648-53252648	synonymous_variant	LOW	rs322297565	-
ENSSSCG00000011822	OPA1	-0.527870102400907	0.0214063995380726	13:130634851-130634851	synonymous_variant	LOW	rs328886890	-
ENSSSCG00000009619	SFTPC	0.817251222028932	0.0216579482379509	14:6440414-6440414	synonymous_variant	LOW	rs321673613	-
ENSSSCG00000009619	SFTPC	0.817251222028932	0.0216579482379509	14:6441668-6441668	synonymous_variant	LOW	rs345568512	-
ENSSSCG00000009619	SFTPC	0.817251222028932	0.0216579482379509	14:6441742-6441742	synonymous_variant	LOW	rs694460817	-
ENSSSCG00000016266	CAB39	-0.496250051494644	0.0217298651308465	15:131560240-131560240	splice_region_variant,intron_variant	LOW	-	-
ENSSSCG00000016266	CAB39	-0.496250051494644	0.0217298651308465	15:131581662-131581662	synonymous_variant	LOW	rs324172472	-
ENSSSCG00000038579	DKKL1	0.446662232397455	0.0218680761809815	6:54464854-54464854	synonymous_variant	LOW	-	-
ENSSSCG00000014363	SLC4A9	1.13433112114136	0.0219708268838514	2:142134181-142134181	splice_region_variant,intron_variant	LOW	rs338075895	-
ENSSSCG00000028481	CALCOCO1	0.775771703457892	0.0221072721431613	5:18911710-18911710	synonymous_variant	LOW	rs713285796	-
ENSSSCG00000028481	CALCOCO1	0.775771703457892	0.0221072721431613	5:18912930-18912930	synonymous_variant	LOW	rs325678843	-
ENSSSCG00000008555	CGREF1	0.8094025025216	0.022150679701737	3:112019617-112019617	synonymous_variant	LOW	rs338501570	-
ENSSSCG00000013038	ENSSSCG00000013038	1.27027822510736	0.0221974661364225	2:7878337-7878337	synonymous_variant	LOW	rs344850664	-
ENSSSCG00000012315	SYNJ2	0.734810641975238	0.0225509466880709	1:9019113-9019113	splice_region_variant,intron_variant	LOW	rs713455202	-
ENSSSCG00000012315	SYNJ2	0.734810641975238	0.0225509466880709	1:9022969-9022969	synonymous_variant	LOW	rs1112939580	-
ENSSSCG00000017366	HDAC5	1.06881095738181	0.0226943799824936	12:19117071-19117071	synonymous_variant	LOW	rs328960417	-
ENSSSCG00000016234	CUL3	-0.522536079813501	0.0227569395362212	15:126216558-126216558	synonymous_variant	LOW	rs337649709	-
ENSSSCG00000001511	PHF1	0.681676795740467	0.0227569395362212	7:29717677-29717677	synonymous_variant	LOW	rs336472221	-
ENSSSCG00000015120	USP2	0.479567298679678	0.0227569395362212	9:46566521-46566521	synonymous_variant	LOW	rs81216384	-
ENSSSCG00000007965	ZNF200	-0.472918876471928	0.0228936261066648	3:38970228-38970228	synonymous_variant	LOW	rs325268937	-
ENSSSCG00000029119	PRPF6	0.664566228686052	0.0232370265440303	17:62825922-62825922	synonymous_variant	LOW	rs81284033	-
ENSSSCG00000017924	PELP1	0.691251062189992	0.0232573964087826	12:52228541-52228541	synonymous_variant	LOW	rs323462977	-
ENSSSCG00000017924	PELP1	0.691251062189992	0.0232573964087826	12:52228550-52228550	synonymous_variant	LOW	rs341268013	-
ENSSSCG00000008499	STRN	-0.525485708415537	0.0233582148921835	3:103310684-103310684	synonymous_variant	LOW	rs318661503	-
ENSSSCG00000008499	STRN	-0.525485708415537	0.0233582148921835	3:103315216-103315216	synonymous_variant	LOW	rs340065822	-
ENSSSCG00000004592	SLTM	-0.424932249050717	0.0234109108467447	1:113100959-113100959	synonymous_variant	LOW	rs335330745	-
ENSSSCG00000004592	SLTM	-0.424932249050717	0.0234109108467447	1:113113563-113113563	synonymous_variant	LOW	rs339637352	-
ENSSSCG00000017516	SP2	0.894964535068669	0.0234239628448247	12:24171861-24171861	synonymous_variant	LOW	rs81224130	-
ENSSSCG00000031865	AQP8	0.682569197648262	0.0236266767628673	3:21495083-21495083	synonymous_variant	LOW	-	-
ENSSSCG00000014152	MBLAC2	-0.697336252663339	0.0237176620488906	2:97635833-97635833	synonymous_variant	LOW	rs320744716	-
ENSSSCG00000017878	UBE2G1	-0.490209128785989	0.0250380092907578	12:50270228-50270228	synonymous_variant	LOW	rs81212462	-
ENSSSCG00000008226	POLR1A	0.584702621851411	0.0250433335693288	3:58745060-58745060	synonymous_variant	LOW	rs318758374	-
ENSSSCG00000004249	CEP85L	-0.446669269761174	0.0265723066105297	1:43506348-43506348	synonymous_variant	LOW	rs325982595	-
ENSSSCG00000002508	SETD3	0.515584126634421	0.0271880821602722	7:120418669-120418671	splice_region_variant,intron_variant	LOW	-	-
ENSSSCG00000010457	KIF20B	-0.543465308256056	0.0272435784872108	14:101573162-101573162	synonymous_variant	LOW	rs334219006	-
ENSSSCG00000010457	KIF20B	-0.543465308256056	0.0272435784872108	14:101588465-101588465	synonymous_variant	LOW	rs327905761	-
ENSSSCG00000016551	TSGA13	-0.569250143171676	0.0272593420712155	18:18205399-18205399	synonymous_variant	LOW	rs333049940	-
ENSSSCG00000016825	TTC23L	0.544115257079502	0.0272793907458795	16:20461555-20461555	synonymous_variant	LOW	rs81456805	-
ENSSSCG00000005376	TBC1D2	0.911390624171785	0.0273000796794031	1:240006992-240006992	synonymous_variant	LOW	rs325036539	-
ENSSSCG00000003781	ENSSSCG00000003781	-0.423278790404174	0.0274544132114844	6:138596797-138596797	synonymous_variant	LOW	rs321912298	-
ENSSSCG00000003781	ENSSSCG00000003781	-0.423278790404174	0.0274544132114844	6:138597010-138597010	synonymous_variant	LOW	rs342136133	-
ENSSSCG00000003781	ENSSSCG00000003781	-0.423278790404174	0.0274544132114844	6:138597013-138597013	synonymous_variant	LOW	rs326826327	-
ENSSSCG00000026092	SREBF2	0.656578021617576	0.0274544132114844	5:6725522-6725522	synonymous_variant	LOW	rs707606473	-
ENSSSCG00000010931	ENSSSCG00000010931	0.553545751377354	0.0278087013092177	10:24890977-24890977	splice_region_variant,intron_variant	LOW	rs335318534	-
ENSSSCG00000010931	ENSSSCG00000010931	0.553545751377354	0.0278087013092177	10:24910347-24910347	synonymous_variant	LOW	rs81508987	-
ENSSSCG00000015576	TPR	-0.445013219851778	0.027995394136244	9:127490051-127490051	synonymous_variant	LOW	rs81213323	-
ENSSSCG00000015576	TPR	-0.445013219851778	0.027995394136244	9:127493107-127493107	synonymous_variant	LOW	rs333145483	-
ENSSSCG00000015576	TPR	-0.445013219851778	0.027995394136244	9:127511122-127511122	synonymous_variant	LOW	rs321927744	-
ENSSSCG00000023654	BRDT	-0.479269906707131	0.0284002962649122	4:125035928-125035928	synonymous_variant	LOW	-	-
ENSSSCG00000023654	BRDT	-0.479269906707131	0.0284002962649122	4:125046422-125046422	synonymous_variant	LOW	rs80883995	-
ENSSSCG00000014076	FAM169A	-0.580776792835127	0.0284413302053833	2:83899782-83899782	synonymous_variant	LOW	rs328194000	-
ENSSSCG00000010281	PSAP	0.706332877999234	0.0289973860446627	14:74737885-74737885	synonymous_variant	LOW	rs324770080	-
ENSSSCG00000008583	ENSSSCG00000008583	-0.43880026357032	0.029079586446317	3:114422057-114422057	synonymous_variant	LOW	rs345941931	-
ENSSSCG00000001875	SNX33	0.707383784445883	0.0291327796598102	7:58012906-58012906	synonymous_variant	LOW	rs325038125	-
ENSSSCG00000032971	SMC1B	-0.428219197880159	0.029275945374241	5:4008106-4008106	synonymous_variant	LOW	-	-
ENSSSCG00000032971	SMC1B	-0.428219197880159	0.029275945374241	5:4008184-4008184	synonymous_variant	LOW	-	-
ENSSSCG00000016913	DDX4	-0.520629643348441	0.0293048942035248	16:34955201-34955201	synonymous_variant	LOW	rs321482705	-
ENSSSCG00000016913	DDX4	-0.520629643348441	0.0293048942035248	16:34966811-34966811	synonymous_variant	LOW	-	-
ENSSSCG00000002290	PLEK2	0.994203813135096	0.0295695108023082	7:91123315-91123315	synonymous_variant	LOW	rs343095168	-
ENSSSCG00000008619	DDX1	-0.489135377917225	0.0299317779084211	3:121822788-121822788	synonymous_variant	LOW	rs81216376	-
ENSSSCG00000007027	SLC20A2	0.728315786812437	0.0301305586577678	17:11477122-11477122	synonymous_variant	LOW	rs329952417	-
ENSSSCG00000036536	WDR53	-0.488894048002683	0.030491848154248	13:133572638-133572638	synonymous_variant	LOW	-	-
ENSSSCG00000028504	RFC2	0.760311255019321	0.0305163348043606	3:11382248-11382248	synonymous_variant	LOW	rs319678596	-
ENSSSCG00000025703	REV3L	-0.457641189578699	0.0306880599059141	1:77197678-77197678	synonymous_variant	LOW	rs81354884	-
ENSSSCG00000025703	REV3L	-0.457641189578699	0.0306880599059141	1:77216003-77216003	synonymous_variant	LOW	-	-
ENSSSCG00000024784	CACNA1S	0.867101331503538	0.0307086999681746	10:23506996-23506996	synonymous_variant	LOW	rs328527879	-
ENSSSCG00000024784	CACNA1S	0.867101331503538	0.0307086999681746	10:23507023-23507023	synonymous_variant	LOW	rs337190936	-
ENSSSCG00000024784	CACNA1S	0.867101331503538	0.0307086999681746	10:23526236-23526236	synonymous_variant	LOW	rs340458087	-
ENSSSCG00000026662	ENSSSCG00000026662	0.970278306815726	0.0307804534082383	6:64784-64784	synonymous_variant	LOW	rs319345324	-
ENSSSCG00000026662	ENSSSCG00000026662	0.970278306815726	0.0307804534082383	6:75881-75881	synonymous_variant	LOW	rs338253243	-
ENSSSCG00000026662	ENSSSCG00000026662	0.970278306815726	0.0307804534082383	6:76648-76648	synonymous_variant	LOW	rs703513582	-
ENSSSCG00000026662	ENSSSCG00000026662	0.970278306815726	0.0307804534082383	6:76726-76726	synonymous_variant	LOW	rs695853584	-
ENSSSCG00000026662	ENSSSCG00000026662	0.970278306815726	0.0307804534082383	6:76861-76861	synonymous_variant	LOW	rs345358547	-
ENSSSCG00000010235	SIRT1	-0.485544762167083	0.0309172243926963	14:71116678-71116678	synonymous_variant	LOW	rs341165928	-
ENSSSCG00000009776	SBNO1	-0.458595885905856	0.0309190628571417	14:29592669-29592669	synonymous_variant	LOW	rs343732702	-
ENSSSCG00000009501	DZIP1	-0.384642185946422	0.0311452437324251	11:65150978-65150978	synonymous_variant	LOW	rs342681667	-
ENSSSCG00000009501	DZIP1	-0.384642185946422	0.0311452437324251	11:65152481-65152481	synonymous_variant	LOW	rs327576556	-
ENSSSCG00000009501	DZIP1	-0.384642185946422	0.0311452437324251	11:65173287-65173287	synonymous_variant	LOW	rs341036079	-
ENSSSCG00000000215	SMARCD1	0.559718900593384	0.0313034158469352	5:16003829-16003829	synonymous_variant	LOW	rs332367230	-
ENSSSCG00000009676	ZNF395	0.633467669628426	0.0313781095654267	14:12142269-12142269	synonymous_variant	LOW	rs346052379	-
ENSSSCG00000010872	AKT3	-0.403089896258688	0.0314218761257905	10:16460147-16460147	synonymous_variant	LOW	rs332301590	-
ENSSSCG00000007498	FAM209B	0.602327363762252	0.0314532606270364	17:57087500-57087500	synonymous_variant	LOW	rs323752155	-
ENSSSCG00000000926	CEP290	-0.458080899131649	0.0316697229356719	5:94442491-94442491	synonymous_variant	LOW	rs326667936	-
ENSSSCG00000000926	CEP290	-0.458080899131649	0.0316697229356719	5:94442497-94442497	synonymous_variant	LOW	rs337387781	-
ENSSSCG00000017513	NPEPPS	-0.433749238679754	0.0318207400629588	12:23890555-23890555	synonymous_variant	LOW	rs339926047	-
ENSSSCG00000017513	NPEPPS	-0.433749238679754	0.0318207400629588	12:23890636-23890636	synonymous_variant	LOW	rs81211492	-
ENSSSCG00000011213	TOP2B	-0.512687986651528	0.0318314983031086	13:12532759-12532759	synonymous_variant	LOW	rs342211735	-
ENSSSCG00000011213	TOP2B	-0.512687986651528	0.0318314983031086	13:12544411-12544411	synonymous_variant	LOW	rs320383445	-
ENSSSCG00000000870	ARL1	-0.386944550003572	0.032188369228823	5:82803619-82803619	synonymous_variant	LOW	rs81215630	-
ENSSSCG00000024623	USP25	-0.45679263333231	0.0322799990597926	13:180665575-180665575	synonymous_variant	LOW	rs328642883	-
ENSSSCG00000005401	CYLC2	-0.485123014194646	0.0324104204554084	1:244400435-244400435	synonymous_variant	LOW	rs692999977	-
ENSSSCG00000000118	MICALL1	1.07218709223748	0.0324104204554084	5:9934994-9934994	synonymous_variant	LOW	-	-
ENSSSCG00000003870	NRDC	-0.478294827511963	0.0328306619137033	6:160331969-160331969	synonymous_variant	LOW	rs334086964	-
ENSSSCG00000007428	ZSWIM1	0.89140100071414	0.0331397439991032	17:48075723-48075723	synonymous_variant	LOW	rs327759028	-
ENSSSCG00000007428	ZSWIM1	0.89140100071414	0.0331397439991032	17:48075786-48075786	synonymous_variant	LOW	rs1112748012	-
ENSSSCG00000007428	ZSWIM1	0.89140100071414	0.0331397439991032	17:48076473-48076473	synonymous_variant	LOW	rs341358743	-
ENSSSCG00000006635	SEMA6C	0.661948154994436	0.0331946735797387	4:98117929-98117929	synonymous_variant	LOW	rs80894905	-
ENSSSCG00000006635	SEMA6C	0.661948154994436	0.0331946735797387	4:98119860-98119860	synonymous_variant	LOW	rs326285523	-
ENSSSCG00000008976	ART3	-0.455019297670976	0.0332451604854095	8:71794782-71794782	synonymous_variant	LOW	rs329779877	-
ENSSSCG00000030335	ENSSSCG00000030335	-0.416866415336757	0.0332792146347962	13:148643726-148643726	splice_region_variant,intron_variant	LOW	rs331204909	-
ENSSSCG00000038886	CAGE1	-0.47195674462213	0.033332177059254	7:4715253-4715253	synonymous_variant	LOW	rs341995159	-
ENSSSCG00000006688	ANKRD35	0.529353107090441	0.0334046199275611	4:99456034-99456034	synonymous_variant	LOW	rs324942732	-
ENSSSCG00000006688	ANKRD35	0.529353107090441	0.0334046199275611	4:99456316-99456316	synonymous_variant	LOW	rs81382500	-
ENSSSCG00000011360	CELSR3	0.528478614215883	0.0334046199275611	13:31355621-31355621	synonymous_variant	LOW	-	-
ENSSSCG00000011360	CELSR3	0.528478614215883	0.0334046199275611	13:31356068-31356068	synonymous_variant	LOW	-	-
ENSSSCG00000011360	CELSR3	0.528478614215883	0.0334046199275611	13:31356284-31356284	synonymous_variant	LOW	-	-
ENSSSCG00000002688	PLCG2	0.566282156639562	0.033656801194076	6:6470131-6470131	synonymous_variant	LOW	rs332797211	-
ENSSSCG00000002688	PLCG2	0.566282156639562	0.033656801194076	6:6479080-6479080	synonymous_variant	LOW	rs335065553	-
ENSSSCG00000028025	WDR74	0.6559329624606	0.0339070083815991	2:8934374-8934374	synonymous_variant	LOW	rs319257561	-
ENSSSCG00000028025	WDR74	0.6559329624606	0.0339070083815991	2:8936150-8936150	synonymous_variant	LOW	rs81214179	-
ENSSSCG00000039258	C12orf66	0.615395809345791	0.0339317772280422	5:28604898-28604898	synonymous_variant	LOW	rs340259981	-
ENSSSCG00000011762	ACTL6A	-0.459571470258073	0.0342835338585126	13:117625326-117625326	splice_region_variant,intron_variant	LOW	-	-
ENSSSCG00000014802	NUMA1	0.708875797720317	0.0342835338585126	9:6615944-6615944	synonymous_variant	LOW	rs322057048	-
ENSSSCG00000027967	IGSF6	-0.450248525371828	0.0343596203311519	3:23676614-23676614	synonymous_variant	LOW	rs329294003	-
ENSSSCG00000027967	IGSF6	-0.450248525371828	0.0343596203311519	3:23676617-23676617	synonymous_variant	LOW	rs321640431	-
ENSSSCG00000034280	LARP1B	-0.425240773770391	0.0344255031906169	8:96819025-96819025	synonymous_variant	LOW	rs338892622	-
ENSSSCG00000031518	STARD4	-0.636541599516684	0.0347438443375287	2:116240557-116240557	synonymous_variant	LOW	rs81270150	-
ENSSSCG00000029608	SEC62	-0.427996238023279	0.0348221360794755	13:108688181-108688181	synonymous_variant	LOW	-	-
ENSSSCG00000024791	CD59	-0.795053372882059	0.035035311325682	2:27205794-27205794	synonymous_variant	LOW	rs55619470	-
ENSSSCG00000026989	RAD51D	0.58272081783639	0.0350738063369637	12:40060152-40060152	synonymous_variant	LOW	rs81338580	-
ENSSSCG00000006867	LRRC39	-0.584121418826445	0.0355788194947143	4:117944377-117944377	synonymous_variant	LOW	rs80795413	-
ENSSSCG00000006867	LRRC39	-0.584121418826445	0.0355788194947143	4:117959527-117959527	synonymous_variant	LOW	rs690264186	-
ENSSSCG00000006867	LRRC39	-0.584121418826445	0.0355788194947143	4:117960713-117960713	splice_region_variant,intron_variant	LOW	rs792788700	-
ENSSSCG00000006867	LRRC39	-0.584121418826445	0.0355788194947143	4:117960720-117960720	synonymous_variant	LOW	rs700129697	-
ENSSSCG00000006867	LRRC39	-0.584121418826445	0.0355788194947143	4:117962791-117962791	splice_region_variant,intron_variant	LOW	rs790611194	-
ENSSSCG00000014244	PHAX	-0.592804657823895	0.0357552422241705	2:129715923-129715923	synonymous_variant	LOW	rs344471894	-
ENSSSCG00000014244	PHAX	-0.592804657823895	0.0357552422241705	2:129723318-129723318	synonymous_variant	LOW	rs81210401	-
ENSSSCG00000011346	PLXNB1	0.849787156685258	0.0357781733269397	13:31132529-31132529	synonymous_variant	LOW	rs333016411	-
ENSSSCG00000017707	TAF15	-0.39056444170731	0.0359586696051964	12:39688843-39688843	synonymous_variant	LOW	rs336683697	-
ENSSSCG00000016661	SEPT7	-0.521624477586708	0.0362548828774271	18:38088496-38088496	synonymous_variant	LOW	rs81216920	-
ENSSSCG00000022521	DPY19L3	-0.459343341251522	0.036265180899353	6:42408939-42408939	synonymous_variant	LOW	rs322663424	-
ENSSSCG00000022521	DPY19L3	-0.459343341251522	0.036265180899353	6:42408966-42408966	synonymous_variant	LOW	rs334461557	-
ENSSSCG00000022521	DPY19L3	-0.459343341251522	0.036265180899353	6:42411132-42411132	synonymous_variant	LOW	rs335908997	-
ENSSSCG00000022521	DPY19L3	-0.459343341251522	0.036265180899353	6:42411201-42411201	synonymous_variant	LOW	rs345652400	-
ENSSSCG00000013311	KIAA1549L	0.715743951156167	0.0367729175707128	2:27246963-27246963	synonymous_variant	LOW	rs336072183	-
ENSSSCG00000028855	GMPS	-0.502753236064114	0.0373097308773979	13:95742308-95742308	splice_region_variant,intron_variant	LOW	rs318603521	-
ENSSSCG00000028855	GMPS	-0.502753236064114	0.0373097308773979	13:95760911-95760911	synonymous_variant	LOW	rs327768533	-
ENSSSCG00000033941	C2orf88	-0.419022359380919	0.0375972749726184	15:94790275-94790275	synonymous_variant	LOW	rs336053140	-
ENSSSCG00000007426	ACOT8	0.923436524101038	0.0376221174940317	17:48039817-48039817	synonymous_variant	LOW	rs80885040	-
ENSSSCG00000006013	AARD	-0.555155881205368	0.0377134202459255	4:21716774-21716774	synonymous_variant	LOW	rs328201574	-
ENSSSCG00000033155	TMEM30A	-0.415358415787537	0.0381530804844755	1:90681721-90681721	synonymous_variant	LOW	rs323956755	-
ENSSSCG00000010884	ENSSSCG00000010884	-0.745206264602402	0.0383826127302916	10:19153852-19153852	synonymous_variant	LOW	-	-
ENSSSCG00000028210	NT5C	0.959318527054236	0.0383826127302916	12:6163278-6163278	synonymous_variant	LOW	rs334721252	-
ENSSSCG00000024761	SNX13	-0.416339003383816	0.0384903137511699	9:87043284-87043284	synonymous_variant	LOW	-	-
ENSSSCG00000014267	ENSSSCG00000014267	-0.39290269668428	0.0385743390864494	2:133715923-133715923	synonymous_variant	LOW	rs322638650	-
ENSSSCG00000004969	ENSSSCG00000004969	-0.478331189483325	0.0385794503779943	1:167259795-167259795	synonymous_variant	LOW	rs320046601	-
ENSSSCG00000006930	SH3GLB1	-0.410749261296319	0.0385794503779943	4:129361967-129361967	synonymous_variant	LOW	rs55618300	-
ENSSSCG00000029522	ENSSSCG00000029522	-0.481354769116316	0.0386167948115985	4:125005103-125005103	synonymous_variant	LOW	rs318521518	-
ENSSSCG00000008493	CEBPZ	-0.449517436867548	0.0386611170711321	3:102966481-102966481	synonymous_variant	LOW	rs337949869	-
ENSSSCG00000016658	ANLN	-0.51229234667727	0.0389609616566932	18:37699224-37699224	synonymous_variant	LOW	rs332912855	-
ENSSSCG00000016658	ANLN	-0.51229234667727	0.0389609616566932	18:37702104-37702104	synonymous_variant	LOW	rs333602303	-
ENSSSCG00000016177	XRCC5	-0.461935307965036	0.0393801158677835	15:118450888-118450888	synonymous_variant	LOW	rs328167488	-
ENSSSCG00000016177	XRCC5	-0.461935307965036	0.0393801158677835	15:118450950-118450950	synonymous_variant	LOW	rs318686689	-
ENSSSCG00000016177	XRCC5	-0.461935307965036	0.0393801158677835	15:118450967-118450967	splice_region_variant,intron_variant	LOW	rs329980880	-
ENSSSCG00000011941	IFT57	-0.445690184195536	0.0396788238780301	13:151356392-151356392	synonymous_variant	LOW	rs81209494	-
ENSSSCG00000009509	IPO5	-0.467289949699811	0.0397837276721582	11:67051908-67051908	synonymous_variant	LOW	rs342180193	-
ENSSSCG00000009509	IPO5	-0.467289949699811	0.0397837276721582	11:67051929-67051929	synonymous_variant	LOW	rs329852565	-
ENSSSCG00000010251	SUPV3L1	-0.456265479038827	0.0398721061581233	14:72266509-72266509	synonymous_variant	LOW	rs334132815	-
ENSSSCG00000017499	STARD3	1.10596400864466	0.0399366616416319	12:22660760-22660760	synonymous_variant	LOW	rs319197866	-
ENSSSCG00000015531	CEP350	-0.439607712913446	0.040304888982382	9:121713043-121713043	synonymous_variant	LOW	rs325026145	-
ENSSSCG00000015531	CEP350	-0.439607712913446	0.040304888982382	9:121713084-121713084	synonymous_variant	LOW	rs342834568	-
ENSSSCG00000015531	CEP350	-0.439607712913446	0.040304888982382	9:121715489-121715489	splice_region_variant,intron_variant	LOW	rs332696318	-
ENSSSCG00000015531	CEP350	-0.439607712913446	0.040304888982382	9:121728163-121728163	synonymous_variant	LOW	rs344692847	-
ENSSSCG00000006560	CREB3L4	0.696291130399281	0.0403574827172749	4:95721206-95721206	synonymous_variant	LOW	rs341160149	-
ENSSSCG00000001010	ENSSSCG00000001010	0.789473111647499	0.0403574827172749	7:1659628-1659628	synonymous_variant	LOW	rs340124871	-
ENSSSCG00000002441	PPP4R3A	-0.424987476602289	0.0406646820025795	7:113134835-113134835	synonymous_variant	LOW	rs338938780	-
ENSSSCG00000031483	ENSSSCG00000031483	-0.40867036221629	0.0409501562966552	10:13138244-13138244	synonymous_variant	LOW	rs336818005	-
ENSSSCG00000031483	ENSSSCG00000031483	-0.40867036221629	0.0409501562966552	10:13388620-13388620	synonymous_variant	LOW	-	-
ENSSSCG00000022129	ARSE	1.28830355842147	0.0410038130065123	X:132192-132192	synonymous_variant	LOW	rs704149480	-
ENSSSCG00000022129	ARSE	1.28830355842147	0.0410038130065123	X:139489-139489	synonymous_variant	LOW	rs793208993	-
ENSSSCG00000022129	ARSE	1.28830355842147	0.0410038130065123	X:139513-139513	synonymous_variant	LOW	rs786721007	-
ENSSSCG00000009568	ENSSSCG00000009568	-0.415500414724103	0.0411303940742736	11:604445-604445	synonymous_variant	LOW	rs323706837	-
ENSSSCG00000011117	ENSSSCG00000011117	-0.402626416027212	0.0412567253494644	10:59970146-59970146	synonymous_variant	LOW	rs334002301	-
ENSSSCG00000006157	MSTO1	0.520766490995543	0.0413930623416202	4:94250693-94250693	synonymous_variant	LOW	rs1110737331	-
ENSSSCG00000000466	XPOT	-0.425844394202261	0.0414878947719546	5:28816607-28816607	splice_region_variant,intron_variant	LOW	rs337598222	-
ENSSSCG00000005009	KLHDC2	-0.49566080649496	0.0416930304844783	1:179618250-179618250	synonymous_variant	LOW	rs1110415179	-
ENSSSCG00000027646	TIPARP	-0.456094157164541	0.041748145530031	13:96521679-96521679	synonymous_variant	LOW	rs338695104	-
ENSSSCG00000014217	FEM1C	-0.433862252075392	0.0421796926673521	2:119703253-119703253	synonymous_variant	LOW	rs342517886	-
ENSSSCG00000014217	FEM1C	-0.433862252075392	0.0421796926673521	2:119703739-119703739	synonymous_variant	LOW	rs334609474	-
ENSSSCG00000001398	ENSSSCG00000001398	1.0371128581789	0.0433799632742492	7:23636294-23636294	splice_region_variant,intron_variant	LOW	rs326655141	-
ENSSSCG00000001398	ENSSSCG00000001398	1.0371128581789	0.0433799632742492	7:23636410-23636410	synonymous_variant	LOW	rs322033928	-
ENSSSCG00000001398	ENSSSCG00000001398	1.0371128581789	0.0433799632742492	7:23637536-23637536	synonymous_variant	LOW	rs321454411	-
ENSSSCG00000005983	ATAD2	-0.423519973275615	0.0437756375623584	4:16034783-16034783	synonymous_variant	LOW	rs339364079	-
ENSSSCG00000005983	ATAD2	-0.423519973275615	0.0437756375623584	4:16034807-16034807	synonymous_variant	LOW	rs338819709	-
ENSSSCG00000000936	SLC6A15	-0.544518439598601	0.0438786306906182	5:97134977-97134977	synonymous_variant	LOW	rs1109986165	-
ENSSSCG00000000936	SLC6A15	-0.544518439598601	0.0438786306906182	5:97135085-97135085	synonymous_variant	LOW	-	-
ENSSSCG00000009962	TFIP11	0.462603318017606	0.0439031932772487	14:44101772-44101772	synonymous_variant	LOW	rs80954828	-
ENSSSCG00000028694	ATP6V1B2	-0.38727680394878	0.0439225839338867	14:4304057-4304057	synonymous_variant	LOW	rs81214356	-
ENSSSCG00000014943	DEUP1	-0.459863598210273	0.0439225839338867	9:25819176-25819176	synonymous_variant	LOW	rs318771560	-
ENSSSCG00000014943	DEUP1	-0.459863598210273	0.0439225839338867	9:25819248-25819248	synonymous_variant	LOW	rs341793923	-
ENSSSCG00000014943	DEUP1	-0.459863598210273	0.0439225839338867	9:25831935-25831935	synonymous_variant	LOW	rs81209908	-
ENSSSCG00000031882	PNPT1	-0.450860282748014	0.0439225839338867	3:85623235-85623235	splice_region_variant,intron_variant	LOW	-	-
ENSSSCG00000035489	C11orf74	-0.43848246417718	0.0443219786912921	2:24507590-24507590	synonymous_variant	LOW	rs705517876	-
ENSSSCG00000003820	USP1	-0.468212729766185	0.0444763682921532	6:149977168-149977168	synonymous_variant	LOW	rs699016711	-
ENSSSCG00000015528	AXDND1	-0.418376982648316	0.0447694676760536	9:121160565-121160565	synonymous_variant	LOW	rs344872463	-
ENSSSCG00000015528	AXDND1	-0.418376982648316	0.0447694676760536	9:121160586-121160586	synonymous_variant	LOW	rs319554582	-
ENSSSCG00000005641	DNM1	0.686076949500094	0.0447970833435498	1:268669474-268669474	synonymous_variant	LOW	rs328509617	-
ENSSSCG00000005641	DNM1	0.686076949500094	0.0447970833435498	1:268669913-268669913	synonymous_variant	LOW	rs331728136	-
ENSSSCG00000005641	DNM1	0.686076949500094	0.0447970833435498	1:268669921-268669921	synonymous_variant	LOW	rs340822502	-
ENSSSCG00000017394	TUBG1	0.630232184486997	0.0448584302621543	12:20217514-20217514	splice_region_variant,intron_variant	LOW	rs324852171	-
ENSSSCG00000008448	PREPL	-0.385217818243164	0.0450519184841553	3:96124070-96124070	synonymous_variant	LOW	rs339480036	-
ENSSSCG00000008448	PREPL	-0.385217818243164	0.0450519184841553	3:96146048-96146048	synonymous_variant	LOW	rs327913124	-
ENSSSCG00000026061	FAM186A	-0.458856229749643	0.0453197041373758	5:16244709-16244709	synonymous_variant	LOW	rs1111396208	-
ENSSSCG00000026061	FAM186A	-0.458856229749643	0.0453197041373758	5:16245506-16245506	synonymous_variant	LOW	rs700289824	-
ENSSSCG00000026061	FAM186A	-0.458856229749643	0.0453197041373758	5:16245578-16245578	synonymous_variant	LOW	rs325334986	-
ENSSSCG00000026061	FAM186A	-0.458856229749643	0.0453197041373758	5:16246130-16246130	synonymous_variant	LOW	-	-
ENSSSCG00000026061	FAM186A	-0.458856229749643	0.0453197041373758	5:16247066-16247066	synonymous_variant	LOW	-	-
ENSSSCG00000026061	FAM186A	-0.458856229749643	0.0453197041373758	5:16247720-16247720	synonymous_variant	LOW	-	-
ENSSSCG00000006666	SV2A	1.02621083466965	0.0461031097258438	4:99144978-99144978	synonymous_variant	LOW	rs340801303	-
ENSSSCG00000006666	SV2A	1.02621083466965	0.0461031097258438	4:99149890-99149890	splice_region_variant,synonymous_variant	LOW	rs319960129	-
ENSSSCG00000016226	ENSSSCG00000016226	-0.466331643037222	0.0462848720375257	15:124472423-124472423	synonymous_variant	LOW	rs81211174	-
ENSSSCG00000016226	ENSSSCG00000016226	-0.466331643037222	0.0462848720375257	15:124472447-124472447	synonymous_variant	LOW	rs327236777	-
ENSSSCG00000016226	ENSSSCG00000016226	-0.466331643037222	0.0462848720375257	15:124472465-124472465	synonymous_variant	LOW	rs346253744	-
ENSSSCG00000016226	ENSSSCG00000016226	-0.466331643037222	0.0462848720375257	15:124547197-124547197	synonymous_variant	LOW	rs322922990	-
ENSSSCG00000002426	ZC3H14	-0.473264797202649	0.0462997080774875	7:110474454-110474454	synonymous_variant	LOW	rs319594741	-
ENSSSCG00000011027	KIF5B	-0.405545021747932	0.0463855259877289	10:42664015-42664015	synonymous_variant	LOW	rs325216184	-
ENSSSCG00000008651	ENSSSCG00000008651	0.611316008580934	0.046417920928545	3:131142352-131142352	synonymous_variant	LOW	rs331892741	-
ENSSSCG00000008524	GALNT14	0.581434867857211	0.0466182311156828	3:108387833-108387833	synonymous_variant	LOW	rs342343912	-
ENSSSCG00000016794	MYO10	0.586465617612016	0.0467732842278716	16:5941001-5941001	synonymous_variant	LOW	rs343931292	-
ENSSSCG00000011114	SEC61A2	0.39777435876023	0.046809276391325	10:59804841-59804841	synonymous_variant	LOW	rs336804585	-
ENSSSCG00000000798	TWF1	-0.466361923498334	0.046809276391325	5:74874911-74874911	synonymous_variant	LOW	rs337577822	-
ENSSSCG00000000798	TWF1	-0.466361923498334	0.046809276391325	5:74874914-74874914	synonymous_variant	LOW	rs319414948	-
ENSSSCG00000006892	DNTTIP2	-0.440378487886646	0.0468312615266558	4:123395841-123395841	synonymous_variant	LOW	rs322768980	-
ENSSSCG00000006892	DNTTIP2	-0.440378487886646	0.0468312615266558	4:123396327-123396327	synonymous_variant	LOW	rs320253894	-
ENSSSCG00000006892	DNTTIP2	-0.440378487886646	0.0468312615266558	4:123397371-123397371	synonymous_variant	LOW	rs326148607	-
ENSSSCG00000006892	DNTTIP2	-0.440378487886646	0.0468312615266558	4:123404700-123404700	synonymous_variant	LOW	rs695415538	-
ENSSSCG00000006892	DNTTIP2	-0.440378487886646	0.0468312615266558	4:123406215-123406215	synonymous_variant	LOW	rs342774968	-
ENSSSCG00000006892	DNTTIP2	-0.440378487886646	0.0468312615266558	4:123408174-123408174	synonymous_variant	LOW	rs326528824	-
ENSSSCG00000008991	FRAS1	0.664887772582365	0.0475023591678586	8:73774921-73774921	synonymous_variant	LOW	rs321694804	-
ENSSSCG00000008991	FRAS1	0.664887772582365	0.0475023591678586	8:73777312-73777312	synonymous_variant	LOW	rs338285805	-
ENSSSCG00000008991	FRAS1	0.664887772582365	0.0475023591678586	8:73777344-73777344	synonymous_variant	LOW	rs337284870	-
ENSSSCG00000006066	RNF19A	-0.445364245549848	0.0476928407341642	4:36723842-36723842	synonymous_variant	LOW	rs339860021	-
ENSSSCG00000009747	STX2	-0.452427978227282	0.047883470291266	14:24352852-24352852	synonymous_variant	LOW	rs346160746	-
ENSSSCG00000007830	RBBP6	-0.383093942179402	0.0479648702665305	AEMK02000510.1:850931-850931	synonymous_variant	LOW	-	-
ENSSSCG00000015527	TDRD5	-0.404746536845126	0.0485284202734631	9:121247449-121247449	synonymous_variant	LOW	rs333402893	-
ENSSSCG00000023105	NET1	0.389266943913189	0.0485464480115088	10:65432144-65432144	synonymous_variant	LOW	rs81210843	-
ENSSSCG00000031808	TM9SF2	-0.385042182632367	0.0491936320569182	11:68436352-68436352	synonymous_variant	LOW	rs1110838500	-
ENSSSCG00000031808	TM9SF2	-0.385042182632367	0.0491936320569182	11:68443099-68443099	synonymous_variant	LOW	rs337423651	-
ENSSSCG00000001409	PRRC2A	1.40128935547685	2.02494553229102e-05	7:23746240-23746240	missense_variant	MODERATE	rs323626352	-
ENSSSCG00000001409	PRRC2A	1.40128935547685	2.02494553229102e-05	7:23750601-23750601	missense_variant	MODERATE	rs340458899	-
ENSSSCG00000007935	C16orf71	1.35116562753555	2.6234036595587e-05	3:37653194-37653194	missense_variant	MODERATE	rs340091261	deleterious_low_confidence(0.04)
ENSSSCG00000013027	CATSPERZ	1.30649337790111	3.23887162849385e-05	2:7816110-7816110	missense_variant	MODERATE	rs339672781	tolerated(0.82)
ENSSSCG00000013027	CATSPERZ	1.30649337790111	3.23887162849385e-05	2:7816110-7816110	missense_variant	MODERATE	rs339672781	tolerated(1)
ENSSSCG00000013027	CATSPERZ	1.30649337790111	3.23887162849385e-05	2:7816223-7816223	missense_variant	MODERATE	rs331961690	tolerated(0.12)
ENSSSCG00000013027	CATSPERZ	1.30649337790111	3.23887162849385e-05	2:7816223-7816223	missense_variant	MODERATE	rs331961690	tolerated(0.31)
ENSSSCG00000013027	CATSPERZ	1.30649337790111	3.23887162849385e-05	2:7816387-7816387	missense_variant	MODERATE	rs322329407	tolerated_low_confidence(0.06)
ENSSSCG00000033726	ENSSSCG00000033726	1.61331821554609	4.05602358767074e-05	4:1560457-1560457	missense_variant	MODERATE	rs1109050529	tolerated(0.56)
ENSSSCG00000038950	VARS	1.2669860788332	4.05602358767074e-05	7:23889708-23889708	missense_variant	MODERATE	rs699406055	deleterious(0)
ENSSSCG00000030906	MPL	2.02717183212582	5.36455027529441e-05	6:167907121-167907121	missense_variant	MODERATE	rs345536770	deleterious(0.02)
ENSSSCG00000021448	CCDC17	1.2265797126179	5.93443491900766e-06	6:165770126-165770126	missense_variant	MODERATE	-	tolerated(0.3)
ENSSSCG00000021448	CCDC17	1.2265797126179	5.93443491900766e-06	6:165770650-165770650	missense_variant	MODERATE	-	tolerated(0.51)
ENSSSCG00000011355	COL7A1	1.96023404837738	8.90071047453977e-05	13:31263430-31263430	missense_variant	MODERATE	rs344263989	-
ENSSSCG00000032626	FAM220A	0.881628842048914	9.41949140246575e-05	3:4847127-4847127	missense_variant	MODERATE	-	tolerated(0.35)
ENSSSCG00000005317	TLN1	1.26846192618361	0.000117645678799076	1:236430981-236430981	missense_variant	MODERATE	rs80993118	tolerated(0.53)
ENSSSCG00000005317	TLN1	1.26846192618361	0.000117645678799076	1:236430981-236430981	missense_variant	MODERATE	rs80993118	tolerated(0.51)
ENSSSCG00000005317	TLN1	1.26846192618361	0.000117645678799076	1:236430981-236430981	missense_variant	MODERATE	rs80993118	tolerated(0.56)
ENSSSCG00000005317	TLN1	1.26846192618361	0.000117645678799076	1:236430981-236430981	missense_variant	MODERATE	rs80993118	tolerated(0.55)
ENSSSCG00000013010	NAALADL1	1.54543298100218	0.00013105637448918	2:7131661-7131661	missense_variant	MODERATE	rs335052700	tolerated(0.78)
ENSSSCG00000010003	CCDC157	1.54259228750511	0.000134125192186283	14:47347547-47347547	missense_variant	MODERATE	rs342539409	tolerated(1)
ENSSSCG00000007674	ZAN	0.967830219651374	0.000165958933723554	3:8642126-8642126	missense_variant	MODERATE	rs336978599	tolerated(0.45)
ENSSSCG00000009566	ENSSSCG00000009566	1.4703722591178	0.000175029916925536	11:78946577-78946577	missense_variant	MODERATE	rs326438460	tolerated(0.07)
ENSSSCG00000009566	ENSSSCG00000009566	1.4703722591178	0.000175029916925536	11:78946649-78946649	missense_variant	MODERATE	-	tolerated(0.07)
ENSSSCG00000001021	RREB1	1.30660632030384	0.000183896715981206	7:4608581-4608581	missense_variant	MODERATE	rs323867995	tolerated(0.11)
ENSSSCG00000017783	ENSSSCG00000017783	1.24383736522358	0.00025300157966923	12:45333904-45333904	missense_variant	MODERATE	rs338723665	tolerated_low_confidence(0.77)
ENSSSCG00000017783	ENSSSCG00000017783	1.24383736522358	0.00025300157966923	12:45333904-45333904	missense_variant	MODERATE	rs338723665	tolerated(0.74)
ENSSSCG00000012959	CATSPER1	1.0358485969985	0.000275304470153628	2:6313295-6313295	missense_variant	MODERATE	rs331205043	tolerated(0.69)
ENSSSCG00000017296	ACE	0.995852052227648	0.000304932745362175	12:15407672-15407672	missense_variant	MODERATE	rs318863835	tolerated_low_confidence(0.14)
ENSSSCG00000017296	ACE	0.995852052227648	0.000304932745362175	12:15407684-15407684	missense_variant	MODERATE	rs329805378	tolerated_low_confidence(0.45)
ENSSSCG00000000265	ESPL1	1.04317983756934	0.000305270053834079	5:18508585-18508585	missense_variant	MODERATE	rs332382038	tolerated(0.4)
ENSSSCG00000008552	PRR30	0.977472042147082	0.000320829577961525	3:111989507-111989507	missense_variant	MODERATE	rs318657553	deleterious(0.04)
ENSSSCG00000008552	PRR30	0.977472042147082	0.000320829577961525	3:111990299-111990299	missense_variant	MODERATE	rs338078935	tolerated(1)
ENSSSCG00000008552	PRR30	0.977472042147082	0.000320829577961525	3:111990510-111990510	missense_variant	MODERATE	rs324956714	tolerated_low_confidence(1)
ENSSSCG00000024692	ENSSSCG00000024692	0.978795570540853	0.000345943790485983	17:26093983-26093983	missense_variant	MODERATE	rs327905709	deleterious_low_confidence(0)
ENSSSCG00000024692	ENSSSCG00000024692	0.978795570540853	0.000345943790485983	17:26093983-26093983	missense_variant	MODERATE	rs327905709	-
ENSSSCG00000000739	FOXM1	0.84340380439605	0.00041940799287818	5:67249372-67249372	missense_variant	MODERATE	rs318927597	tolerated(0.22)
ENSSSCG00000000739	FOXM1	0.84340380439605	0.00041940799287818	5:67249372-67249372	missense_variant	MODERATE	rs318927597	tolerated(0.2)
ENSSSCG00000032986	AKAP17A	1.83356759656263	0.000452337445908343	AEMK02000569.1:901963-901963	missense_variant	MODERATE	-	tolerated(0.42)
ENSSSCG00000021917	HIPK4	1.74252905761402	0.000461271369988825	6:48667091-48667091	missense_variant	MODERATE	rs338709441	deleterious_low_confidence(0.04)
ENSSSCG00000011384	BSN	1.42915783870224	0.000518034855162094	13:32182696-32182696	missense_variant	MODERATE	rs322454962	-
ENSSSCG00000001083	HDGFL1	1.33472455141798	0.000573742879520948	7:17696280-17696280	missense_variant	MODERATE	rs337067510	deleterious(0.02)
ENSSSCG00000001083	HDGFL1	1.33472455141798	0.000573742879520948	7:17696294-17696294	missense_variant	MODERATE	rs80941488	tolerated(0.52)
ENSSSCG00000001083	HDGFL1	1.33472455141798	0.000573742879520948	7:17696309-17696309	missense_variant	MODERATE	rs319144211	tolerated(1)
ENSSSCG00000005938	COL22A1	1.27526560594127	0.000714825560170416	4:4206476-4206476	missense_variant	MODERATE	rs339856480	tolerated(1)
ENSSSCG00000005672	PTPA	0.95555530465346	0.000717168373066533	1:269401933-269401933	missense_variant	MODERATE	rs322022280	-
ENSSSCG00000005672	PTPA	0.95555530465346	0.000717168373066533	1:269401954-269401954	missense_variant	MODERATE	rs335688230	-
ENSSSCG00000024930	ENSSSCG00000024930	0.848876489747711	0.000847023174653202	13:32399330-32399330	missense_variant	MODERATE	rs339044629	tolerated_low_confidence(0.61)
ENSSSCG00000001362	MDC1	0.863603024915492	0.000870212015471064	7:23236866-23236866	missense_variant	MODERATE	rs327952518	-
ENSSSCG00000001362	MDC1	0.863603024915492	0.000870212015471064	7:23236983-23236983	missense_variant	MODERATE	rs319131672	-
ENSSSCG00000032549	GNA12	1.44977191566203	0.00089218116497732	3:2059535-2059535	missense_variant	MODERATE	rs340112391	tolerated(0.91)
ENSSSCG00000028085	CCDC96	1.01489126839606	0.000982870854734635	8:3828786-3828786	missense_variant	MODERATE	rs330270964	deleterious(0)
ENSSSCG00000034499	TMEM225B	1.24314759223014	0.00108521695618759	3:6553918-6553918	missense_variant	MODERATE	rs1110481969	tolerated_low_confidence(0.07)
ENSSSCG00000034499	TMEM225B	1.24314759223014	0.00108521695618759	3:6553921-6553921	missense_variant	MODERATE	rs1111444311	deleterious_low_confidence(0.01)
ENSSSCG00000034499	TMEM225B	1.24314759223014	0.00108521695618759	3:6553966-6553966	missense_variant	MODERATE	rs1109061597	deleterious_low_confidence(0.03)
ENSSSCG00000034499	TMEM225B	1.24314759223014	0.00108521695618759	3:6553999-6553999	missense_variant	MODERATE	rs1110014493	tolerated_low_confidence(0.07)
ENSSSCG00000003374	ESPN	1.07810060513513	0.00113824299966099	6:67313489-67313489	missense_variant	MODERATE	-	tolerated(0.73)
ENSSSCG00000003374	ESPN	1.07810060513513	0.00113824299966099	6:67313489-67313489	missense_variant	MODERATE	-	tolerated(0.77)
ENSSSCG00000003374	ESPN	1.07810060513513	0.00113824299966099	6:67313489-67313489	missense_variant	MODERATE	-	tolerated(0.67)
ENSSSCG00000003374	ESPN	1.07810060513513	0.00113824299966099	6:67315637-67315637	missense_variant,splice_region_variant	MODERATE	-	tolerated(0.5)
ENSSSCG00000003374	ESPN	1.07810060513513	0.00113824299966099	6:67315637-67315637	missense_variant,splice_region_variant	MODERATE	-	tolerated(0.48)
ENSSSCG00000003374	ESPN	1.07810060513513	0.00113824299966099	6:67315637-67315637	missense_variant,splice_region_variant	MODERATE	-	tolerated(0.39)
ENSSSCG00000003374	ESPN	1.07810060513513	0.00113824299966099	6:67315640-67315640	missense_variant	MODERATE	-	tolerated(0.69)
ENSSSCG00000003374	ESPN	1.07810060513513	0.00113824299966099	6:67315640-67315640	missense_variant	MODERATE	-	tolerated(0.6)
ENSSSCG00000003374	ESPN	1.07810060513513	0.00113824299966099	6:67315640-67315640	missense_variant	MODERATE	-	tolerated(0.61)
ENSSSCG00000003374	ESPN	1.07810060513513	0.00113824299966099	6:67315643-67315643	missense_variant	MODERATE	-	tolerated(0.61)
ENSSSCG00000003374	ESPN	1.07810060513513	0.00113824299966099	6:67315643-67315643	missense_variant	MODERATE	-	tolerated(0.56)
ENSSSCG00000003374	ESPN	1.07810060513513	0.00113824299966099	6:67315643-67315643	missense_variant	MODERATE	-	tolerated(0.47)
ENSSSCG00000036887	CLPB	0.907830420004108	0.00140552550691122	9:6981551-6981551	missense_variant	MODERATE	rs1111178758	tolerated_low_confidence(0.13)
ENSSSCG00000036887	CLPB	0.907830420004108	0.00140552550691122	9:6981551-6981551	missense_variant	MODERATE	rs1111178758	deleterious_low_confidence(0.03)
ENSSSCG00000036887	CLPB	0.907830420004108	0.00140552550691122	9:6981551-6981551	missense_variant	MODERATE	rs1111178758	deleterious_low_confidence(0.02)
ENSSSCG00000011849	TNK2	1.21672759030442	0.00147654367922479	13:134121673-134121673	missense_variant	MODERATE	rs345132342	tolerated_low_confidence(0.1)
ENSSSCG00000011849	TNK2	1.21672759030442	0.00147654367922479	13:134121673-134121673	missense_variant	MODERATE	rs345132342	tolerated_low_confidence(0.11)
ENSSSCG00000011849	TNK2	1.21672759030442	0.00147654367922479	13:134121673-134121673	missense_variant	MODERATE	rs345132342	tolerated_low_confidence(0.09)
ENSSSCG00000011849	TNK2	1.21672759030442	0.00147654367922479	13:134121673-134121673	missense_variant	MODERATE	rs345132342	tolerated_low_confidence(0.08)
ENSSSCG00000011849	TNK2	1.21672759030442	0.00147654367922479	13:134122250-134122250	missense_variant	MODERATE	rs319129821	deleterious_low_confidence(0)
ENSSSCG00000005618	CFAP157	1.04423791890414	0.00148301742094662	1:268212662-268212662	missense_variant	MODERATE	rs329070700	tolerated(0.07)
ENSSSCG00000005618	CFAP157	1.04423791890414	0.00148301742094662	1:268213830-268213830	missense_variant	MODERATE	rs709693737	tolerated_low_confidence(0.37)
ENSSSCG00000008558	AGBL5	0.759917956786623	0.00153939406166888	3:112049170-112049170	missense_variant	MODERATE	rs324839024	tolerated_low_confidence(0.38)
ENSSSCG00000008558	AGBL5	0.759917956786623	0.00153939406166888	3:112049170-112049170	missense_variant	MODERATE	rs324839024	tolerated_low_confidence(0.21)
ENSSSCG00000008558	AGBL5	0.759917956786623	0.00153939406166888	3:112050295-112050295	missense_variant	MODERATE	rs327816169	tolerated_low_confidence(0.13)
ENSSSCG00000008558	AGBL5	0.759917956786623	0.00153939406166888	3:112050295-112050295	missense_variant	MODERATE	rs327816169	tolerated_low_confidence(0.09)
ENSSSCG00000008558	AGBL5	0.759917956786623	0.00153939406166888	3:112050295-112050295	missense_variant	MODERATE	rs327816169	tolerated_low_confidence(0.1)
ENSSSCG00000033546	UBXN11	0.933712085638564	0.00154156314469001	6:83708690-83708690	missense_variant	MODERATE	-	deleterious_low_confidence(0)
ENSSSCG00000013511	HDGFL2	0.949173222767687	0.00182019425730846	2:74333448-74333448	missense_variant	MODERATE	rs343171679	tolerated(0.23)
ENSSSCG00000025796	NLE1	1.21640029878501	0.0019199357831804	12:40041877-40041877	missense_variant,splice_region_variant	MODERATE	rs333179043	deleterious(0.05)
ENSSSCG00000025796	NLE1	1.21640029878501	0.0019199357831804	12:40041877-40041877	missense_variant,splice_region_variant	MODERATE	rs333179043	deleterious(0.04)
ENSSSCG00000001372	GNL1	0.683721152479172	0.00229383216112896	7:23109331-23109331	missense_variant	MODERATE	rs332124488	tolerated(0.19)
ENSSSCG00000001372	GNL1	0.683721152479172	0.00229383216112896	7:23109331-23109331	missense_variant	MODERATE	rs332124488	tolerated(0.22)
ENSSSCG00000001372	GNL1	0.683721152479172	0.00229383216112896	7:23109331-23109331	missense_variant	MODERATE	rs332124488	tolerated(0.16)
ENSSSCG00000026302	MKI67	0.808269541332626	0.00229417162000212	14:137271215-137271215	missense_variant	MODERATE	-	-
ENSSSCG00000026302	MKI67	0.808269541332626	0.00229417162000212	14:137273252-137273252	missense_variant	MODERATE	rs700185909	-
ENSSSCG00000026302	MKI67	0.808269541332626	0.00229417162000212	14:137274314-137274314	missense_variant	MODERATE	rs343001340	-
ENSSSCG00000026302	MKI67	0.808269541332626	0.00229417162000212	14:137275950-137275950	missense_variant	MODERATE	rs691088648	-
ENSSSCG00000026659	ENSSSCG00000026659	-0.642645105590766	0.00259390106281564	14:15303507-15303507	missense_variant	MODERATE	rs346192867	tolerated(0.51)
ENSSSCG00000026659	ENSSSCG00000026659	-0.642645105590766	0.00259390106281564	14:15303507-15303507	missense_variant	MODERATE	rs346192867	tolerated(0.57)
ENSSSCG00000026659	ENSSSCG00000026659	-0.642645105590766	0.00259390106281564	14:15305511-15305511	missense_variant	MODERATE	rs338218637	tolerated(1)
ENSSSCG00000004732	PLA2G4F	1.57646665053319	0.00261887947222733	1:129204961-129204961	missense_variant	MODERATE	rs338005505	tolerated(0.71)
ENSSSCG00000004732	PLA2G4F	1.57646665053319	0.00261887947222733	1:129213842-129213842	missense_variant	MODERATE	rs695413429	tolerated(1)
ENSSSCG00000014690	UBQLNL	0.824865979747798	0.00281607395579378	9:4283564-4283564	missense_variant	MODERATE	rs319089708	tolerated(1)
ENSSSCG00000003119	ZNF541	0.865425989046769	0.00296074519689568	6:53306501-53306501	missense_variant	MODERATE	rs319328092	tolerated(0.05)
ENSSSCG00000028784	ENSSSCG00000028784	-0.682307274344099	0.00302022092174933	7:22622704-22622704	missense_variant	MODERATE	rs80875572	tolerated(0.55)
ENSSSCG00000037471	C7orf34	0.746381786997437	0.00319963810776977	18:7279955-7279955	missense_variant	MODERATE	rs325509129	tolerated(0.14)
ENSSSCG00000037471	C7orf34	0.746381786997437	0.00319963810776977	18:7280833-7280833	missense_variant	MODERATE	rs325312491	tolerated(1)
ENSSSCG00000037471	C7orf34	0.746381786997437	0.00319963810776977	18:7280916-7280916	missense_variant	MODERATE	rs322196240	tolerated(1)
ENSSSCG00000032122	C9orf50	1.014279501522	0.0032575361553373	1:269815298-269815298	missense_variant	MODERATE	-	deleterious(0.04)
ENSSSCG00000032122	C9orf50	1.014279501522	0.0032575361553373	1:269815298-269815298	missense_variant	MODERATE	-	deleterious(0.02)
ENSSSCG00000006836	KIAA1324	0.598113138890921	0.00380489879657421	4:110889126-110889126	missense_variant	MODERATE	rs337688928	tolerated(0.06)
ENSSSCG00000006836	KIAA1324	0.598113138890921	0.00380489879657421	4:110889126-110889126	missense_variant	MODERATE	rs337688928	deleterious(0.05)
ENSSSCG00000013773	ADGRL1	0.911752665477959	0.00388213904286983	2:65044011-65044011	missense_variant	MODERATE	-	-
ENSSSCG00000037556	COG5	-0.739897197072785	0.00397576190244172	9:106994872-106994872	missense_variant	MODERATE	-	tolerated(0.77)
ENSSSCG00000000214	GPD1	0.93876816026528	0.00405527807270188	5:16008725-16008725	missense_variant	MODERATE	-	tolerated(0.07)
ENSSSCG00000000214	GPD1	0.93876816026528	0.00405527807270188	5:16008781-16008781	missense_variant	MODERATE	-	deleterious(0.04)
ENSSSCG00000000214	GPD1	0.93876816026528	0.00405527807270188	5:16008815-16008815	missense_variant	MODERATE	-	tolerated(1)
ENSSSCG00000007359	LPIN3	1.36057545631929	0.00406571672097997	17:43999091-43999091	missense_variant	MODERATE	rs333362629	tolerated(0.07)
ENSSSCG00000007359	LPIN3	1.36057545631929	0.00406571672097997	17:43999091-43999091	missense_variant	MODERATE	rs333362629	tolerated(0.06)
ENSSSCG00000026537	CACNA2D4	0.852522875374667	0.00449332041423909	5:68815124-68815124	missense_variant	MODERATE	rs337557155	tolerated(0.29)
ENSSSCG00000000050	NAGA	1.02413082983755	0.0046057859558047	5:6582653-6582653	missense_variant	MODERATE	rs80907416	tolerated(0.17)
ENSSSCG00000000050	NAGA	1.02413082983755	0.0046057859558047	5:6582653-6582653	missense_variant	MODERATE	rs80907416	tolerated(0.16)
ENSSSCG00000000050	NAGA	1.02413082983755	0.0046057859558047	5:6582653-6582653	missense_variant	MODERATE	rs80907416	tolerated(0.3)
ENSSSCG00000001427	C4A	1.4892918359977	0.00511590036191225	7:24075038-24075038	missense_variant	MODERATE	rs328789836	tolerated(1)
ENSSSCG00000009614	FAM160B2	1.15861409148864	0.00527484613718874	14:6375385-6375385	missense_variant	MODERATE	rs328630855	tolerated_low_confidence(0.1)
ENSSSCG00000009614	FAM160B2	1.15861409148864	0.00527484613718874	14:6375385-6375385	missense_variant	MODERATE	rs328630855	tolerated_low_confidence(0.08)
ENSSSCG00000017340	DCAKD	1.31411247667914	0.00542170042102026	12:18362865-18362865	missense_variant	MODERATE	rs81441086	tolerated(0.92)
ENSSSCG00000017340	DCAKD	1.31411247667914	0.00542170042102026	12:18362865-18362865	missense_variant	MODERATE	rs81441086	tolerated(0.24)
ENSSSCG00000017340	DCAKD	1.31411247667914	0.00542170042102026	12:18362895-18362895	missense_variant	MODERATE	rs81441087	tolerated(0.66)
ENSSSCG00000017340	DCAKD	1.31411247667914	0.00542170042102026	12:18362895-18362895	missense_variant	MODERATE	rs81441087	tolerated(0.18)
ENSSSCG00000017340	DCAKD	1.31411247667914	0.00542170042102026	12:18362970-18362970	missense_variant	MODERATE	rs81441088	tolerated_low_confidence(0.07)
ENSSSCG00000017340	DCAKD	1.31411247667914	0.00542170042102026	12:18363048-18363048	missense_variant	MODERATE	rs343839459	deleterious_low_confidence(0.02)
ENSSSCG00000017340	DCAKD	1.31411247667914	0.00542170042102026	12:18363048-18363048	missense_variant	MODERATE	rs343839459	-
ENSSSCG00000003433	PLOD1	1.1214090230728	0.00576658635165339	6:71997355-71997355	missense_variant	MODERATE	rs331984653	tolerated(0.39)
ENSSSCG00000000146	ENSSSCG00000000146	1.17188928311721	0.00585713247498237	3:7132443-7132443	missense_variant	MODERATE	-	deleterious_low_confidence(0)
ENSSSCG00000001247	ZFP57	0.830207861557798	0.00633121074405785	7:22611970-22611970	missense_variant	MODERATE	rs1107414150	tolerated_low_confidence(0.37)
ENSSSCG00000038706	C1QC	1.13738443327702	0.00639822058481864	6:80596764-80596764	missense_variant	MODERATE	rs334273959	tolerated(0.18)
ENSSSCG00000024168	AIMP1	-0.629254338133378	0.00643803154048211	8:115463469-115463469	missense_variant	MODERATE	rs327171155	tolerated(0.22)
ENSSSCG00000005439	ACTL7A	0.683741700706777	0.00668211542599471	1:249884127-249884127	missense_variant	MODERATE	rs331430593	tolerated(0.34)
ENSSSCG00000014843	CHRDL2	1.04204010291758	0.00669782516107159	9:9027515-9027515	missense_variant	MODERATE	rs81209696	tolerated(1)
ENSSSCG00000023140	EIF2B4	0.799852864475876	0.00688361613713796	3:111785030-111785030	missense_variant	MODERATE	-	tolerated(0.36)
ENSSSCG00000023140	EIF2B4	0.799852864475876	0.00688361613713796	3:111785030-111785030	missense_variant	MODERATE	-	tolerated(0.31)
ENSSSCG00000017311	MAPT	0.775118077073279	0.00694657831480601	12:17124306-17124306	missense_variant,splice_region_variant	MODERATE	rs333621974	tolerated(1)
ENSSSCG00000002241	NUTM1	0.650631331400829	0.00708914512545661	7:80152613-80152613	missense_variant	MODERATE	rs335198699	deleterious(0.02)
ENSSSCG00000005178	CNTLN	-0.558539597181843	0.0072671527319373	1:205515466-205515466	missense_variant	MODERATE	rs338994946	tolerated(0.29)
ENSSSCG00000005178	CNTLN	-0.558539597181843	0.0072671527319373	1:205515466-205515466	missense_variant	MODERATE	rs338994946	tolerated(0.24)
ENSSSCG00000038121	ENSSSCG00000038121	1.23583070925547	0.00754671613939729	4:97163493-97163493	missense_variant	MODERATE	rs789698369	-
ENSSSCG00000038121	ENSSSCG00000038121	1.23583070925547	0.00754671613939729	4:97165295-97165295	missense_variant	MODERATE	-	-
ENSSSCG00000038121	ENSSSCG00000038121	1.23583070925547	0.00754671613939729	4:97165299-97165299	missense_variant	MODERATE	-	-
ENSSSCG00000038121	ENSSSCG00000038121	1.23583070925547	0.00754671613939729	4:97165986-97165986	missense_variant	MODERATE	-	-
ENSSSCG00000007577	AP5Z1	1.35071352956116	0.0076847971286221	3:3637544-3637544	missense_variant	MODERATE	rs340054640	tolerated(0.22)
ENSSSCG00000007575	RADIL	1.13561931750013	0.00779527039368754	3:3626281-3626281	missense_variant	MODERATE	rs338845199	deleterious(0.01)
ENSSSCG00000035583	PKDREJ	0.652664465197058	0.00795195159224779	5:3276235-3276235	missense_variant	MODERATE	rs335217095	tolerated(0.44)
ENSSSCG00000035583	PKDREJ	0.652664465197058	0.00795195159224779	5:3276235-3276235	missense_variant	MODERATE	rs335217095	tolerated(0.75)
ENSSSCG00000035583	PKDREJ	0.652664465197058	0.00795195159224779	5:3277630-3277630	missense_variant	MODERATE	rs343364298	tolerated(0.51)
ENSSSCG00000035583	PKDREJ	0.652664465197058	0.00795195159224779	5:3277630-3277630	missense_variant	MODERATE	rs343364298	tolerated(0.52)
ENSSSCG00000038280	NSUN4	0.680195664990185	0.00796172223993653	6:165114556-165114556	missense_variant	MODERATE	rs328541356	tolerated(0.13)
ENSSSCG00000022250	SPACA9	0.735870719865195	0.00804787180669351	1:272634530-272634530	missense_variant	MODERATE	rs788685035	tolerated(0.53)
ENSSSCG00000021440	GPSM2	-0.778954562357611	0.00840953675365931	4:111116353-111116353	missense_variant	MODERATE	rs321660613	tolerated(1)
ENSSSCG00000021440	GPSM2	-0.778954562357611	0.00840953675365931	4:111116353-111116353	missense_variant	MODERATE	rs321660613	tolerated(0.85)
ENSSSCG00000005961	ENSSSCG00000005961	1.00463230745351	0.00843389430051471	4:10650066-10650066	missense_variant	MODERATE	rs691787818	tolerated(1)
ENSSSCG00000035445	SEZ6	1.28823148397856	0.00847744541827345	12:45182641-45182641	missense_variant	MODERATE	rs708926193	tolerated(0.76)
ENSSSCG00000035445	SEZ6	1.28823148397856	0.00847744541827345	12:45182641-45182641	missense_variant	MODERATE	rs708926193	tolerated(0.79)
ENSSSCG00000013916	COMP	1.07593508610737	0.00853627515712755	2:59064075-59064075	missense_variant	MODERATE	rs81219091	deleterious(0.03)
ENSSSCG00000003904	LRRC41	0.732523822642244	0.010033877839084	6:165155073-165155073	missense_variant	MODERATE	rs320293923	tolerated(0.92)
ENSSSCG00000040579	ZNF683	0.734512548044387	0.0100925475619185	6:83762541-83762541	missense_variant	MODERATE	-	tolerated(0.25)
ENSSSCG00000040579	ZNF683	0.734512548044387	0.0100925475619185	6:83762541-83762541	missense_variant	MODERATE	-	tolerated(0.27)
ENSSSCG00000040579	ZNF683	0.734512548044387	0.0100925475619185	6:83762541-83762541	missense_variant	MODERATE	-	tolerated(0.26)
ENSSSCG00000008701	LRPAP1	0.807580912671095	0.01025833036207	8:2137674-2137674	missense_variant	MODERATE	rs342350237	tolerated(0.57)
ENSSSCG00000026964	STK36	0.559908018933124	0.0105541569850731	15:120745901-120745901	missense_variant	MODERATE	rs342637542	tolerated(1)
ENSSSCG00000013650	RAVER1	0.6353035636996	0.0106587328701675	2:69142586-69142586	missense_variant	MODERATE	rs323429708	deleterious(0.05)
ENSSSCG00000013650	RAVER1	0.6353035636996	0.0106587328701675	2:69142586-69142586	missense_variant	MODERATE	rs323429708	tolerated(0.14)
ENSSSCG00000013650	RAVER1	0.6353035636996	0.0106587328701675	2:69142586-69142586	missense_variant	MODERATE	rs323429708	tolerated(0.1)
ENSSSCG00000013650	RAVER1	0.6353035636996	0.0106587328701675	2:69142586-69142586	missense_variant	MODERATE	rs323429708	tolerated(0.15)
ENSSSCG00000027294	CDV3	-0.591956248634438	0.0106907423914111	13:74715023-74715023	missense_variant	MODERATE	rs1111226752	deleterious(0.05)
ENSSSCG00000017331	SPATA32	0.70481909396411	0.0113825441884807	12:18191486-18191486	missense_variant	MODERATE	rs318949901	tolerated(1)
ENSSSCG00000017331	SPATA32	0.70481909396411	0.0113825441884807	12:18191543-18191543	missense_variant	MODERATE	rs691745054	tolerated(0.08)
ENSSSCG00000017331	SPATA32	0.70481909396411	0.0113825441884807	12:18191700-18191700	missense_variant	MODERATE	rs329871895	tolerated(0.33)
ENSSSCG00000017331	SPATA32	0.70481909396411	0.0113825441884807	12:18191807-18191807	missense_variant	MODERATE	rs81322649	tolerated(0.1)
ENSSSCG00000017331	SPATA32	0.70481909396411	0.0113825441884807	12:18191918-18191918	missense_variant	MODERATE	rs334700019	tolerated(1)
ENSSSCG00000017331	SPATA32	0.70481909396411	0.0113825441884807	12:18191963-18191963	missense_variant	MODERATE	rs339137805	tolerated(0.18)
ENSSSCG00000017331	SPATA32	0.70481909396411	0.0113825441884807	12:18191972-18191972	missense_variant	MODERATE	rs322906793	tolerated(0.7)
ENSSSCG00000025228	TRAF3IP1	0.611382395041401	0.0125568091486116	15:137869589-137869589	missense_variant	MODERATE	rs329883706	tolerated(0.75)
ENSSSCG00000008554	ABHD1	1.03687050119035	0.0125802234408229	3:111997079-111997079	missense_variant	MODERATE	rs328293217	tolerated(0.49)
ENSSSCG00000011263	TTC21A	0.624628390113617	0.0129302413794664	13:23809782-23809782	missense_variant	MODERATE	rs328953978	tolerated(0.18)
ENSSSCG00000011263	TTC21A	0.624628390113617	0.0129302413794664	13:23809782-23809782	missense_variant	MODERATE	rs328953978	tolerated(0.21)
ENSSSCG00000007304	ENSSSCG00000007304	0.891561807305005	0.0132037705683407	17:38901480-38901480	missense_variant	MODERATE	-	tolerated_low_confidence(0.06)
ENSSSCG00000007304	ENSSSCG00000007304	0.891561807305005	0.0132037705683407	17:38902260-38902260	missense_variant	MODERATE	rs1108726466	tolerated(1)
ENSSSCG00000013312	HIPK3	-0.508819887318346	0.0136424014529587	2:27587700-27587700	missense_variant	MODERATE	rs332157844	tolerated(0.77)
ENSSSCG00000013312	HIPK3	-0.508819887318346	0.0136424014529587	2:27587700-27587700	missense_variant	MODERATE	rs332157844	tolerated(0.79)
ENSSSCG00000013312	HIPK3	-0.508819887318346	0.0136424014529587	2:27587700-27587700	missense_variant	MODERATE	rs332157844	tolerated(0.76)
ENSSSCG00000005371	HEMGN	-0.564135086810984	0.0136488977836348	1:239794968-239794968	missense_variant	MODERATE	rs320200226	tolerated(0.2)
ENSSSCG00000010103	ENSSSCG00000010103	1.03625145443889	0.0137692606817244	14:50652912-50652912	missense_variant	MODERATE	rs328693277	deleterious_low_confidence(0.03)
ENSSSCG00000011499	LRIG1	1.1465946577128	0.0141985469360299	13:47911810-47911810	missense_variant	MODERATE	rs323686580	tolerated(0.83)
ENSSSCG00000011499	LRIG1	1.1465946577128	0.0141985469360299	13:47911810-47911810	missense_variant	MODERATE	rs323686580	tolerated(0.85)
ENSSSCG00000010055	GGT5	1.34066350086041	0.0143458622901281	14:49661089-49661089	missense_variant	MODERATE	rs327501921	tolerated(0.21)
ENSSSCG00000010055	GGT5	1.34066350086041	0.0143458622901281	14:49661089-49661089	missense_variant	MODERATE	rs327501921	tolerated(0.56)
ENSSSCG00000010055	GGT5	1.34066350086041	0.0143458622901281	14:49661089-49661089	missense_variant	MODERATE	rs327501921	tolerated(0.5)
ENSSSCG00000024048	MMRN2	1.37418601572804	0.0144584439513363	14:87905912-87905912	missense_variant	MODERATE	rs1112019154	tolerated(1)
ENSSSCG00000024048	MMRN2	1.37418601572804	0.0144584439513363	14:87905950-87905950	missense_variant	MODERATE	rs1113822708	tolerated(1)
ENSSSCG00000024048	MMRN2	1.37418601572804	0.0144584439513363	14:87906004-87906004	missense_variant	MODERATE	rs1108009196	tolerated(1)
ENSSSCG00000024048	MMRN2	1.37418601572804	0.0144584439513363	14:87906004-87906004	missense_variant	MODERATE	rs1108009196	tolerated(0.93)
ENSSSCG00000024048	MMRN2	1.37418601572804	0.0144584439513363	14:87907093-87907093	missense_variant	MODERATE	rs1108767098	tolerated(0.61)
ENSSSCG00000024048	MMRN2	1.37418601572804	0.0144584439513363	14:87907093-87907093	missense_variant	MODERATE	rs1108767098	tolerated(0.58)
ENSSSCG00000024048	MMRN2	1.37418601572804	0.0144584439513363	14:87907116-87907116	missense_variant	MODERATE	rs1110548446	tolerated(0.33)
ENSSSCG00000024048	MMRN2	1.37418601572804	0.0144584439513363	14:87907116-87907116	missense_variant	MODERATE	rs1110548446	tolerated(0.3)
ENSSSCG00000010010	PES1	0.756953681516687	0.014751012283633	14:47481117-47481124	inframe_insertion	MODERATE	rs791554030	-
ENSSSCG00000025565	ENSSSCG00000025565	0.603086717645678	0.0149881357877112	3:28206315-28206315	missense_variant,splice_region_variant	MODERATE	rs788305939	deleterious(0.04)
ENSSSCG00000025565	ENSSSCG00000025565	0.603086717645678	0.0149881357877112	3:28206315-28206315	missense_variant,splice_region_variant	MODERATE	rs788305939	deleterious(0.02)
ENSSSCG00000025565	ENSSSCG00000025565	0.603086717645678	0.0149881357877112	3:28206315-28206315	missense_variant,splice_region_variant	MODERATE	rs788305939	deleterious(0.03)
ENSSSCG00000025565	ENSSSCG00000025565	0.603086717645678	0.0149881357877112	3:28241961-28241961	missense_variant	MODERATE	rs1112446982	deleterious(0.04)
ENSSSCG00000025565	ENSSSCG00000025565	0.603086717645678	0.0149881357877112	3:28241961-28241961	missense_variant	MODERATE	rs1112446982	deleterious(0.03)
ENSSSCG00000000580	RECQL	-0.639961904406258	0.0152985022550505	5:51994701-51994701	missense_variant	MODERATE	rs335396507	deleterious_low_confidence(0.04)
ENSSSCG00000000580	RECQL	-0.639961904406258	0.0152985022550505	5:51994701-51994701	missense_variant	MODERATE	rs335396507	tolerated_low_confidence(0.06)
ENSSSCG00000000884	APAF1	-0.632923911832102	0.0156000816057078	5:85218719-85218719	missense_variant	MODERATE	-	tolerated(0.38)
ENSSSCG00000000884	APAF1	-0.632923911832102	0.0156000816057078	5:85218719-85218719	missense_variant	MODERATE	-	tolerated(0.36)
ENSSSCG00000035064	ENSSSCG00000035064	1.06997910397239	0.0158358941624922	5:6545466-6545466	missense_variant	MODERATE	rs319867419	tolerated(0.21)
ENSSSCG00000001376	ENSSSCG00000001376	0.66494283326125	0.0160563083992296	7:23205347-23205347	missense_variant	MODERATE	rs80933326	tolerated(0.82)
ENSSSCG00000001376	ENSSSCG00000001376	0.66494283326125	0.0160563083992296	7:23205691-23205691	missense_variant	MODERATE	rs711519385	tolerated(0.2)
ENSSSCG00000012087	SLC37A1	0.560953878315772	0.0169377774996601	13:205870243-205870243	missense_variant	MODERATE	rs339438143	tolerated(0.34)
ENSSSCG00000012087	SLC37A1	0.560953878315772	0.0169377774996601	13:205870243-205870243	missense_variant	MODERATE	rs339438143	tolerated(0.37)
ENSSSCG00000012087	SLC37A1	0.560953878315772	0.0169377774996601	13:205870243-205870243	missense_variant	MODERATE	rs339438143	tolerated(0.36)
ENSSSCG00000035505	YTHDC1	-0.466868603781381	0.0173539534042613	8:66098987-66098987	missense_variant	MODERATE	-	-
ENSSSCG00000035505	YTHDC1	-0.466868603781381	0.0173539534042613	8:66098993-66098993	missense_variant	MODERATE	-	-
ENSSSCG00000035505	YTHDC1	-0.466868603781381	0.0173539534042613	8:66099003-66099003	missense_variant	MODERATE	-	-
ENSSSCG00000035505	YTHDC1	-0.466868603781381	0.0173539534042613	8:66099005-66099005	missense_variant	MODERATE	-	-
ENSSSCG00000035505	YTHDC1	-0.466868603781381	0.0173539534042613	8:66099044-66099044	missense_variant	MODERATE	-	-
ENSSSCG00000011243	GOLGA4	-0.479062410418491	0.0174968725172332	13:22205277-22205277	missense_variant	MODERATE	rs80787500	-
ENSSSCG00000011243	GOLGA4	-0.479062410418491	0.0174968725172332	13:22205457-22205457	missense_variant	MODERATE	rs339909984	-
ENSSSCG00000011243	GOLGA4	-0.479062410418491	0.0174968725172332	13:22205486-22205486	missense_variant	MODERATE	rs323802781	-
ENSSSCG00000015976	LNPK	-0.485661590965791	0.0177763857274883	15:81723898-81723898	missense_variant	MODERATE	rs81216441	tolerated(0.38)
ENSSSCG00000015976	LNPK	-0.485661590965791	0.0177763857274883	15:81723898-81723898	missense_variant	MODERATE	rs81216441	tolerated_low_confidence(0.29)
ENSSSCG00000015976	LNPK	-0.485661590965791	0.0177763857274883	15:81723898-81723898	missense_variant	MODERATE	rs81216441	tolerated(0.28)
ENSSSCG00000026983	SHCBP1L	-0.516410563446344	0.0179298049294484	9:124221123-124221123	missense_variant	MODERATE	-	tolerated(0.52)
ENSSSCG00000008650	ALLC	0.631978845391357	0.0180486700966309	3:131195973-131195973	missense_variant	MODERATE	rs343911203	deleterious(0)
ENSSSCG00000008650	ALLC	0.631978845391357	0.0180486700966309	3:131195997-131195997	missense_variant	MODERATE	-	deleterious(0)
ENSSSCG00000008650	ALLC	0.631978845391357	0.0180486700966309	3:131196006-131196006	missense_variant	MODERATE	rs327158516	tolerated(0.22)
ENSSSCG00000008650	ALLC	0.631978845391357	0.0180486700966309	3:131196006-131196006	missense_variant	MODERATE	rs327158516	tolerated(0.27)
ENSSSCG00000008650	ALLC	0.631978845391357	0.0180486700966309	3:131196006-131196006	missense_variant	MODERATE	rs327158516	tolerated(0.34)
ENSSSCG00000008650	ALLC	0.631978845391357	0.0180486700966309	3:131196007-131196007	missense_variant	MODERATE	rs335310545	deleterious(0.04)
ENSSSCG00000008650	ALLC	0.631978845391357	0.0180486700966309	3:131196007-131196007	missense_variant	MODERATE	rs335310545	tolerated(0.08)
ENSSSCG00000008650	ALLC	0.631978845391357	0.0180486700966309	3:131197052-131197052	missense_variant	MODERATE	rs338277371	deleterious(0.04)
ENSSSCG00000008650	ALLC	0.631978845391357	0.0180486700966309	3:131197052-131197052	missense_variant	MODERATE	rs338277371	tolerated(0.06)
ENSSSCG00000008650	ALLC	0.631978845391357	0.0180486700966309	3:131197052-131197052	missense_variant	MODERATE	rs338277371	tolerated(0.05)
ENSSSCG00000008650	ALLC	0.631978845391357	0.0180486700966309	3:131199708-131199708	missense_variant	MODERATE	rs345259923	tolerated(0.13)
ENSSSCG00000008650	ALLC	0.631978845391357	0.0180486700966309	3:131199708-131199708	missense_variant	MODERATE	rs345259923	tolerated(0.14)
ENSSSCG00000008650	ALLC	0.631978845391357	0.0180486700966309	3:131202772-131202772	missense_variant	MODERATE	rs344546153	deleterious(0.02)
ENSSSCG00000008650	ALLC	0.631978845391357	0.0180486700966309	3:131202772-131202772	missense_variant	MODERATE	rs344546153	deleterious(0.03)
ENSSSCG00000008650	ALLC	0.631978845391357	0.0180486700966309	3:131207572-131207572	missense_variant	MODERATE	rs328374557	tolerated(0.46)
ENSSSCG00000008650	ALLC	0.631978845391357	0.0180486700966309	3:131207572-131207572	missense_variant	MODERATE	rs328374557	tolerated(0.3)
ENSSSCG00000008650	ALLC	0.631978845391357	0.0180486700966309	3:131207572-131207572	missense_variant	MODERATE	rs328374557	tolerated(0.32)
ENSSSCG00000008650	ALLC	0.631978845391357	0.0180486700966309	3:131207606-131207606	missense_variant	MODERATE	rs319671703	tolerated(0.96)
ENSSSCG00000008650	ALLC	0.631978845391357	0.0180486700966309	3:131207606-131207606	missense_variant	MODERATE	rs319671703	tolerated(0.9)
ENSSSCG00000008650	ALLC	0.631978845391357	0.0180486700966309	3:131207606-131207606	missense_variant	MODERATE	rs319671703	tolerated(0.92)
ENSSSCG00000011411	TMEM115	0.960651089709257	0.0183124718394692	13:32838321-32838321	missense_variant	MODERATE	rs81444708	tolerated(0.19)
ENSSSCG00000007030	IKBKB	0.65577081797721	0.0186365427810671	17:11346200-11346200	missense_variant	MODERATE	rs332329100	tolerated(0.11)
ENSSSCG00000040428	C20orf141	0.855336142614918	0.0190348484063208	17:32839819-32839819	missense_variant	MODERATE	rs319504392	tolerated_low_confidence(0.19)
ENSSSCG00000002748	DHX38	0.632993088641984	0.0193604196798164	6:15001224-15001224	missense_variant	MODERATE	rs708269190	tolerated(0.85)
ENSSSCG00000002748	DHX38	0.632993088641984	0.0193604196798164	6:15001224-15001224	missense_variant	MODERATE	rs708269190	tolerated(0.72)
ENSSSCG00000002748	DHX38	0.632993088641984	0.0193604196798164	6:15001224-15001224	missense_variant	MODERATE	rs708269190	tolerated(0.91)
ENSSSCG00000011855	IQCG	-0.482976902607589	0.0195109712901062	13:134540433-134540436	inframe_insertion	MODERATE	rs705144930,rs790081680	-
ENSSSCG00000013063	ENSSSCG00000013063	0.925449500916529	0.0195898507841933	2:9160760-9160760	missense_variant	MODERATE	rs337014334	tolerated(0.67)
ENSSSCG00000013063	ENSSSCG00000013063	0.925449500916529	0.0195898507841933	2:9160760-9160760	missense_variant	MODERATE	rs337014334	tolerated(0.63)
ENSSSCG00000013063	ENSSSCG00000013063	0.925449500916529	0.0195898507841933	2:9161121-9161121	missense_variant	MODERATE	rs321088845	tolerated(0.07)
ENSSSCG00000013063	ENSSSCG00000013063	0.925449500916529	0.0195898507841933	2:9161121-9161121	missense_variant	MODERATE	rs321088845	tolerated(0.06)
ENSSSCG00000011129	ITIH5	0.933218908798135	0.0197419152814479	10:63763162-63763162	missense_variant	MODERATE	rs323386171	tolerated_low_confidence(0.65)
ENSSSCG00000008508	FAM98A	-0.475348446998684	0.0203587015033975	3:106064591-106064591	missense_variant	MODERATE	rs325728887	tolerated(0.18)
ENSSSCG00000029179	HIGD2A	0.704109637490111	0.0206315519318678	2:81487976-81487976	missense_variant	MODERATE	rs81215620	deleterious_low_confidence(0.02)
ENSSSCG00000004163	BCLAF1	-0.436179676716926	0.0210971617322783	1:27883892-27883892	missense_variant	MODERATE	rs330197167	tolerated(0.19)
ENSSSCG00000004163	BCLAF1	-0.436179676716926	0.0210971617322783	1:27883892-27883892	missense_variant	MODERATE	rs330197167	tolerated(0.22)
ENSSSCG00000008169	TBC1D8	0.527755369195373	0.0212217544721062	3:53251697-53251697	missense_variant	MODERATE	rs332446185	tolerated(0.63)
ENSSSCG00000008169	TBC1D8	0.527755369195373	0.0212217544721062	3:53251697-53251697	missense_variant	MODERATE	rs332446185	tolerated(0.67)
ENSSSCG00000008169	TBC1D8	0.527755369195373	0.0212217544721062	3:53251697-53251697	missense_variant	MODERATE	rs332446185	tolerated(0.81)
ENSSSCG00000008169	TBC1D8	0.527755369195373	0.0212217544721062	3:53252694-53252694	missense_variant	MODERATE	rs345178649	tolerated(0.24)
ENSSSCG00000008169	TBC1D8	0.527755369195373	0.0212217544721062	3:53252694-53252694	missense_variant	MODERATE	rs345178649	tolerated(0.23)
ENSSSCG00000008169	TBC1D8	0.527755369195373	0.0212217544721062	3:53252694-53252694	missense_variant	MODERATE	rs345178649	tolerated(0.21)
ENSSSCG00000008169	TBC1D8	0.527755369195373	0.0212217544721062	3:53286534-53286534	missense_variant,splice_region_variant	MODERATE	-	tolerated(0.51)
ENSSSCG00000008169	TBC1D8	0.527755369195373	0.0212217544721062	3:53286534-53286534	missense_variant,splice_region_variant	MODERATE	-	tolerated(0.61)
ENSSSCG00000008169	TBC1D8	0.527755369195373	0.0212217544721062	3:53286534-53286534	missense_variant	MODERATE	-	deleterious_low_confidence(0.03)
ENSSSCG00000014363	SLC4A9	1.13433112114136	0.0219708268838514	2:142134223-142134223	missense_variant	MODERATE	rs343788221	tolerated(0.4)
ENSSSCG00000013038	ENSSSCG00000013038	1.27027822510736	0.0221974661364225	2:7878332-7878332	missense_variant	MODERATE	rs331061604	tolerated(0.69)
ENSSSCG00000012315	SYNJ2	0.734810641975238	0.0225509466880709	1:9019204-9019204	missense_variant	MODERATE	rs1109845153	tolerated_low_confidence(0.49)
ENSSSCG00000012315	SYNJ2	0.734810641975238	0.0225509466880709	1:9019204-9019204	missense_variant	MODERATE	rs1109845153	tolerated_low_confidence(0.62)
ENSSSCG00000015120	USP2	0.479567298679678	0.0227569395362212	9:46565975-46565975	missense_variant	MODERATE	rs321446108	tolerated_low_confidence(0.07)
ENSSSCG00000038410	CPEB2	-0.465505530517819	0.0238574885315594	8:10453523-10453523	missense_variant	MODERATE	rs81208962	-
ENSSSCG00000038410	CPEB2	-0.465505530517819	0.0238574885315594	8:10453523-10453523	missense_variant	MODERATE	rs81208962	tolerated(0.49)
ENSSSCG00000038410	CPEB2	-0.465505530517819	0.0238574885315594	8:10453523-10453523	missense_variant	MODERATE	rs81208962	tolerated(0.37)
ENSSSCG00000021893	ROCK1	-0.507642964468363	0.0241673224580609	6:106235854-106235854	missense_variant	MODERATE	rs342894243	tolerated(0.05)
ENSSSCG00000021893	ROCK1	-0.507642964468363	0.0241673224580609	6:106235854-106235854	missense_variant	MODERATE	rs342894243	tolerated(0.08)
ENSSSCG00000021893	ROCK1	-0.507642964468363	0.0241673224580609	6:106235854-106235854	missense_variant	MODERATE	rs342894243	tolerated(0.06)
ENSSSCG00000016911	SKIV2L2	-0.469626596531114	0.0241785424464721	16:34478639-34478639	missense_variant,splice_region_variant	MODERATE	rs339970845	tolerated(0.33)
ENSSSCG00000021784	TBCK	-0.70102701555576	0.0262232067018443	8:115556856-115556856	missense_variant	MODERATE	rs1108348066	tolerated(1)
ENSSSCG00000016551	TSGA13	-0.569250143171676	0.0272593420712155	18:18205437-18205437	missense_variant	MODERATE	rs339518584	tolerated(0.62)
ENSSSCG00000016825	TTC23L	0.544115257079502	0.0272793907458795	16:20448416-20448416	missense_variant	MODERATE	rs329415382	tolerated_low_confidence(0.05)
ENSSSCG00000003781	ENSSSCG00000003781	-0.423278790404174	0.0274544132114844	6:138568567-138568567	missense_variant	MODERATE	rs320163396	deleterious(0)
ENSSSCG00000003781	ENSSSCG00000003781	-0.423278790404174	0.0274544132114844	6:138588805-138588805	missense_variant	MODERATE	rs81392161	deleterious(0)
ENSSSCG00000010281	PSAP	0.706332877999234	0.0289973860446627	14:74735219-74735219	missense_variant	MODERATE	rs333684092	tolerated(0.3)
ENSSSCG00000010281	PSAP	0.706332877999234	0.0289973860446627	14:74735219-74735219	missense_variant	MODERATE	rs333684092	tolerated(0.45)
ENSSSCG00000010281	PSAP	0.706332877999234	0.0289973860446627	14:74735219-74735219	missense_variant	MODERATE	rs333684092	tolerated(0.29)
ENSSSCG00000010281	PSAP	0.706332877999234	0.0289973860446627	14:74735219-74735219	missense_variant	MODERATE	rs333684092	tolerated(0.39)
ENSSSCG00000010281	PSAP	0.706332877999234	0.0289973860446627	14:74735219-74735219	missense_variant	MODERATE	rs333684092	tolerated(0.31)
ENSSSCG00000008583	ENSSSCG00000008583	-0.43880026357032	0.029079586446317	3:114446640-114446640	missense_variant	MODERATE	rs336338438	deleterious(0)
ENSSSCG00000002971	ACP7	1.0351252160438	0.0293062218611029	6:47841145-47841145	missense_variant	MODERATE	rs321466847	tolerated(0.08)
ENSSSCG00000030478	ENSSSCG00000030478	-0.479086586414183	0.0294542020282277	5:89656164-89656164	missense_variant	MODERATE	rs327425731	tolerated(0.1)
ENSSSCG00000030478	ENSSSCG00000030478	-0.479086586414183	0.0294542020282277	5:89656164-89656164	missense_variant	MODERATE	rs327425731	tolerated(0.14)
ENSSSCG00000026367	IFT172	0.462947866416298	0.0295735319858323	3:111694054-111694054	missense_variant	MODERATE	rs336698696	tolerated(0.84)
ENSSSCG00000025406	PIK3C2A	-0.419811987920123	0.0302699109555633	2:41991741-41991741	missense_variant	MODERATE	rs329454916	tolerated(0.54)
ENSSSCG00000015430	RINT1	-0.493513149561722	0.030491848154248	9:105425107-105425107	missense_variant	MODERATE	rs342373803	tolerated(0.33)
ENSSSCG00000024784	CACNA1S	0.867101331503538	0.0307086999681746	10:23505340-23505340	missense_variant	MODERATE	rs326247771	tolerated_low_confidence(0.19)
ENSSSCG00000024784	CACNA1S	0.867101331503538	0.0307086999681746	10:23505340-23505340	missense_variant	MODERATE	rs326247771	tolerated_low_confidence(0.16)
ENSSSCG00000024784	CACNA1S	0.867101331503538	0.0307086999681746	10:23506975-23506975	missense_variant	MODERATE	rs337736193	tolerated_low_confidence(0.23)
ENSSSCG00000024784	CACNA1S	0.867101331503538	0.0307086999681746	10:23506975-23506975	missense_variant	MODERATE	rs337736193	tolerated_low_confidence(0.1)
ENSSSCG00000024784	CACNA1S	0.867101331503538	0.0307086999681746	10:23506975-23506975	missense_variant	MODERATE	rs337736193	tolerated_low_confidence(0.12)
ENSSSCG00000026662	ENSSSCG00000026662	0.970278306815726	0.0307804534082383	6:75859-75859	missense_variant	MODERATE	rs343699747	tolerated(0.38)
ENSSSCG00000026662	ENSSSCG00000026662	0.970278306815726	0.0307804534082383	6:75859-75859	missense_variant	MODERATE	rs343699747	tolerated_low_confidence(0.66)
ENSSSCG00000026662	ENSSSCG00000026662	0.970278306815726	0.0307804534082383	6:75881-75881	missense_variant	MODERATE	rs338253243	tolerated(0.76)
ENSSSCG00000026662	ENSSSCG00000026662	0.970278306815726	0.0307804534082383	6:75960-75960	missense_variant	MODERATE	rs328242624	tolerated(0.31)
ENSSSCG00000026662	ENSSSCG00000026662	0.970278306815726	0.0307804534082383	6:76455-76455	missense_variant	MODERATE	rs713490006	tolerated(0.16)
ENSSSCG00000026662	ENSSSCG00000026662	0.970278306815726	0.0307804534082383	6:76488-76488	missense_variant	MODERATE	rs704925839	tolerated(0.3)
ENSSSCG00000026662	ENSSSCG00000026662	0.970278306815726	0.0307804534082383	6:76496-76496	missense_variant	MODERATE	rs695109668	tolerated(1)
ENSSSCG00000026662	ENSSSCG00000026662	0.970278306815726	0.0307804534082383	6:76640-76640	missense_variant	MODERATE	rs702403419	deleterious(0.02)
ENSSSCG00000026662	ENSSSCG00000026662	0.970278306815726	0.0307804534082383	6:76707-76707	missense_variant	MODERATE	rs712510670	tolerated(0.16)
ENSSSCG00000026662	ENSSSCG00000026662	0.970278306815726	0.0307804534082383	6:76740-76740	missense_variant	MODERATE	rs713060114	tolerated(0.29)
ENSSSCG00000026662	ENSSSCG00000026662	0.970278306815726	0.0307804534082383	6:76749-76749	missense_variant	MODERATE	rs711102968	tolerated(0.37)
ENSSSCG00000026662	ENSSSCG00000026662	0.970278306815726	0.0307804534082383	6:76751-76751	missense_variant	MODERATE	rs690935361	tolerated(1)
ENSSSCG00000026662	ENSSSCG00000026662	0.970278306815726	0.0307804534082383	6:76758-76758	missense_variant	MODERATE	rs708080363	tolerated(0.89)
ENSSSCG00000009501	DZIP1	-0.384642185946422	0.0311452437324251	11:65151073-65151073	missense_variant	MODERATE	rs345654823	tolerated(0.06)
ENSSSCG00000009501	DZIP1	-0.384642185946422	0.0311452437324251	11:65155290-65155290	missense_variant	MODERATE	rs340534764	deleterious(0.02)
ENSSSCG00000009501	DZIP1	-0.384642185946422	0.0311452437324251	11:65155389-65155389	missense_variant	MODERATE	rs346081045	tolerated(0.19)
ENSSSCG00000032621	TOR1AIP1	-0.462096346585868	0.0313034158469352	9:121516366-121516382	inframe_insertion	MODERATE	rs694572539	-
ENSSSCG00000000926	CEP290	-0.458080899131649	0.0316697229356719	5:94409608-94409608	missense_variant	MODERATE	rs330236726	tolerated(1)
ENSSSCG00000000926	CEP290	-0.458080899131649	0.0316697229356719	5:94409648-94409648	missense_variant,splice_region_variant	MODERATE	rs339765704	tolerated(0.25)
ENSSSCG00000000926	CEP290	-0.458080899131649	0.0316697229356719	5:94409648-94409648	missense_variant,splice_region_variant	MODERATE	rs339765704	tolerated(0.21)
ENSSSCG00000000926	CEP290	-0.458080899131649	0.0316697229356719	5:94409648-94409648	missense_variant,splice_region_variant	MODERATE	rs339765704	tolerated(0.26)
ENSSSCG00000000926	CEP290	-0.458080899131649	0.0316697229356719	5:94409648-94409648	missense_variant,splice_region_variant	MODERATE	rs339765704	tolerated(0.27)
ENSSSCG00000006704	ENSSSCG00000006704	0.598209819054809	0.0323539439870246	4:100451810-100451810	missense_variant	MODERATE	rs707413728	tolerated(0.11)
ENSSSCG00000006704	ENSSSCG00000006704	0.598209819054809	0.0323539439870246	4:100456360-100456360	missense_variant	MODERATE	-	tolerated(0.55)
ENSSSCG00000006704	ENSSSCG00000006704	0.598209819054809	0.0323539439870246	4:100456360-100456360	missense_variant	MODERATE	-	tolerated(0.26)
ENSSSCG00000006704	ENSSSCG00000006704	0.598209819054809	0.0323539439870246	4:100458153-100458153	missense_variant	MODERATE	rs343704404	tolerated(0.5)
ENSSSCG00000006704	ENSSSCG00000006704	0.598209819054809	0.0323539439870246	4:100458153-100458153	missense_variant	MODERATE	rs343704404	tolerated(0.39)
ENSSSCG00000006704	ENSSSCG00000006704	0.598209819054809	0.0323539439870246	4:100458156-100458156	missense_variant	MODERATE	rs324344622	deleterious(0.04)
ENSSSCG00000006704	ENSSSCG00000006704	0.598209819054809	0.0323539439870246	4:100458156-100458156	missense_variant	MODERATE	rs324344622	deleterious(0.01)
ENSSSCG00000006704	ENSSSCG00000006704	0.598209819054809	0.0323539439870246	4:100458159-100458159	missense_variant	MODERATE	rs713398878	tolerated(1)
ENSSSCG00000006704	ENSSSCG00000006704	0.598209819054809	0.0323539439870246	4:100462640-100462640	missense_variant	MODERATE	rs334539179	tolerated(0.61)
ENSSSCG00000007428	ZSWIM1	0.89140100071414	0.0331397439991032	17:48075568-48075568	missense_variant	MODERATE	rs343889401	tolerated(0.1)
ENSSSCG00000006635	SEMA6C	0.661948154994436	0.0331946735797387	4:98116651-98116651	missense_variant	MODERATE	rs320559285	tolerated(0.32)
ENSSSCG00000006635	SEMA6C	0.661948154994436	0.0331946735797387	4:98116651-98116651	missense_variant	MODERATE	rs320559285	tolerated(0.31)
ENSSSCG00000006635	SEMA6C	0.661948154994436	0.0331946735797387	4:98116651-98116651	missense_variant	MODERATE	rs320559285	tolerated(0.3)
ENSSSCG00000008976	ART3	-0.455019297670976	0.0332451604854095	8:71794837-71794837	missense_variant	MODERATE	rs338909714	tolerated_low_confidence(0.72)
ENSSSCG00000008976	ART3	-0.455019297670976	0.0332451604854095	8:71794837-71794837	missense_variant	MODERATE	rs338909714	tolerated_low_confidence(0.68)
ENSSSCG00000008976	ART3	-0.455019297670976	0.0332451604854095	8:71794858-71794858	missense_variant	MODERATE	rs324599814	tolerated_low_confidence(0.49)
ENSSSCG00000006688	ANKRD35	0.529353107090441	0.0334046199275611	4:99455073-99455073	missense_variant	MODERATE	rs340389082	tolerated(1)
ENSSSCG00000034280	LARP1B	-0.425240773770391	0.0344255031906169	8:96819033-96819033	missense_variant	MODERATE	rs324476633	deleterious(0.05)
ENSSSCG00000034280	LARP1B	-0.425240773770391	0.0344255031906169	8:96819033-96819033	missense_variant	MODERATE	rs324476633	tolerated(0.06)
ENSSSCG00000034280	LARP1B	-0.425240773770391	0.0344255031906169	8:96819033-96819033	missense_variant	MODERATE	rs324476633	deleterious(0.03)
ENSSSCG00000034280	LARP1B	-0.425240773770391	0.0344255031906169	8:96819033-96819033	missense_variant	MODERATE	rs324476633	tolerated(0.05)
ENSSSCG00000006867	LRRC39	-0.584121418826445	0.0355788194947143	4:117958374-117958374	missense_variant	MODERATE	rs81217311	tolerated(0.2)
ENSSSCG00000006867	LRRC39	-0.584121418826445	0.0355788194947143	4:117958374-117958374	missense_variant	MODERATE	rs81217311	tolerated(0.21)
ENSSSCG00000006867	LRRC39	-0.584121418826445	0.0355788194947143	4:117958375-117958375	missense_variant	MODERATE	rs81217312	deleterious(0.03)
ENSSSCG00000006867	LRRC39	-0.584121418826445	0.0355788194947143	4:117958375-117958375	missense_variant	MODERATE	rs81217312	deleterious(0.02)
ENSSSCG00000006867	LRRC39	-0.584121418826445	0.0355788194947143	4:117962828-117962828	missense_variant	MODERATE	rs325898294	tolerated(0.62)
ENSSSCG00000006867	LRRC39	-0.584121418826445	0.0355788194947143	4:117962828-117962828	missense_variant	MODERATE	rs325898294	tolerated(0.54)
ENSSSCG00000026894	NFE2L3	-0.583029013869077	0.0366251399033762	18:46220022-46220029	inframe_deletion	MODERATE	rs700342047,rs789200490	-
ENSSSCG00000026894	NFE2L3	-0.583029013869077	0.0366251399033762	18:46220457-46220457	missense_variant	MODERATE	rs341253878	tolerated(0.32)
ENSSSCG00000025892	PRR3	0.837742227714184	0.0366699064733972	7:23113653-23113653	missense_variant	MODERATE	rs345774002	deleterious_low_confidence(0.01)
ENSSSCG00000021966	TOPBP1	-0.406031547228028	0.0367146969808772	13:74832528-74832528	missense_variant	MODERATE	rs1108842245	tolerated(0.29)
ENSSSCG00000021966	TOPBP1	-0.406031547228028	0.0367146969808772	13:74832528-74832528	missense_variant	MODERATE	rs1108842245	tolerated(0.26)
ENSSSCG00000021966	TOPBP1	-0.406031547228028	0.0367146969808772	13:74832528-74832528	missense_variant	MODERATE	rs1108842245	tolerated(0.3)
ENSSSCG00000021966	TOPBP1	-0.406031547228028	0.0367146969808772	13:74832528-74832528	missense_variant	MODERATE	rs1108842245	tolerated(0.27)
ENSSSCG00000024748	THUMPD1	-0.495773074695557	0.037170520758731	3:25286291-25286291	missense_variant	MODERATE	rs343134966	deleterious(0.02)
ENSSSCG00000005186	TTC39B	-0.441949861823748	0.0372680740561613	1:207347581-207347581	missense_variant	MODERATE	-	deleterious_low_confidence(0.03)
ENSSSCG00000005186	TTC39B	-0.441949861823748	0.0372680740561613	1:207347581-207347581	missense_variant	MODERATE	-	deleterious_low_confidence(0.02)
ENSSSCG00000005186	TTC39B	-0.441949861823748	0.0372680740561613	1:207347582-207347582	missense_variant	MODERATE	-	tolerated_low_confidence(0.19)
ENSSSCG00000005186	TTC39B	-0.441949861823748	0.0372680740561613	1:207347582-207347582	missense_variant	MODERATE	-	tolerated_low_confidence(0.15)
ENSSSCG00000005186	TTC39B	-0.441949861823748	0.0372680740561613	1:207347586-207347586	missense_variant	MODERATE	-	tolerated(0.11)
ENSSSCG00000005186	TTC39B	-0.441949861823748	0.0372680740561613	1:207347586-207347586	missense_variant	MODERATE	-	tolerated(0.12)
ENSSSCG00000005186	TTC39B	-0.441949861823748	0.0372680740561613	1:207347587-207347587	missense_variant,splice_region_variant	MODERATE	-	deleterious(0)
ENSSSCG00000028855	GMPS	-0.502753236064114	0.0373097308773979	13:95772132-95772132	missense_variant	MODERATE	rs335675085	deleterious(0.04)
ENSSSCG00000006013	AARD	-0.555155881205368	0.0377134202459255	4:21716770-21716770	missense_variant	MODERATE	rs343474863	tolerated_low_confidence(0.08)
ENSSSCG00000028210	NT5C	0.959318527054236	0.0383826127302916	12:6163905-6163905	missense_variant	MODERATE	rs318826418	tolerated(1)
ENSSSCG00000028210	NT5C	0.959318527054236	0.0383826127302916	12:6163938-6163938	missense_variant	MODERATE	rs343886566	deleterious_low_confidence(0)
ENSSSCG00000016658	ANLN	-0.51229234667727	0.0389609616566932	18:37669351-37669351	missense_variant	MODERATE	rs329216388	tolerated(1)
ENSSSCG00000016658	ANLN	-0.51229234667727	0.0389609616566932	18:37675648-37675648	missense_variant	MODERATE	rs344930724	tolerated(0.49)
ENSSSCG00000016658	ANLN	-0.51229234667727	0.0389609616566932	18:37675648-37675648	missense_variant	MODERATE	rs344930724	tolerated(0.52)
ENSSSCG00000016658	ANLN	-0.51229234667727	0.0389609616566932	18:37675648-37675648	missense_variant	MODERATE	rs344930724	tolerated(0.47)
ENSSSCG00000016658	ANLN	-0.51229234667727	0.0389609616566932	18:37677483-37677483	missense_variant	MODERATE	rs325078644	tolerated(0.19)
ENSSSCG00000016658	ANLN	-0.51229234667727	0.0389609616566932	18:37677483-37677483	missense_variant	MODERATE	rs325078644	tolerated(0.16)
ENSSSCG00000016658	ANLN	-0.51229234667727	0.0389609616566932	18:37677483-37677483	missense_variant	MODERATE	rs325078644	tolerated(0.15)
ENSSSCG00000016658	ANLN	-0.51229234667727	0.0389609616566932	18:37699271-37699271	missense_variant	MODERATE	rs341156924	tolerated(1)
ENSSSCG00000016658	ANLN	-0.51229234667727	0.0389609616566932	18:37699303-37699303	missense_variant	MODERATE	rs325531228	tolerated(0.81)
ENSSSCG00000016658	ANLN	-0.51229234667727	0.0389609616566932	18:37699303-37699303	missense_variant	MODERATE	rs325531228	tolerated(0.84)
ENSSSCG00000008940	GRSF1	-0.538394825322644	0.0390504275824592	8:67601055-67601055	missense_variant	MODERATE	rs81215207	tolerated(0.96)
ENSSSCG00000039107	ENSSSCG00000039107	-0.404288862588376	0.0392344171161479	1:130696115-130696115	missense_variant	MODERATE	rs343572968	tolerated(0.07)
ENSSSCG00000016177	XRCC5	-0.461935307965036	0.0393801158677835	15:118450967-118450967	missense_variant	MODERATE	rs329980880	tolerated_low_confidence(0.42)
ENSSSCG00000016177	XRCC5	-0.461935307965036	0.0393801158677835	15:118451015-118451015	missense_variant	MODERATE	rs329363897	-
ENSSSCG00000011941	IFT57	-0.445690184195536	0.0396788238780301	13:151352056-151352056	missense_variant	MODERATE	rs81214021	tolerated(0.33)
ENSSSCG00000015531	CEP350	-0.439607712913446	0.040304888982382	9:121715578-121715578	missense_variant	MODERATE	rs344393919	-
ENSSSCG00000015531	CEP350	-0.439607712913446	0.040304888982382	9:121728363-121728363	missense_variant	MODERATE	rs333785292	-
ENSSSCG00000006560	CREB3L4	0.696291130399281	0.0403574827172749	4:95721198-95721198	missense_variant	MODERATE	rs330133789	tolerated(0.32)
ENSSSCG00000011854	LRCH3	-0.449226858922453	0.0404398447545741	13:134482689-134482689	missense_variant	MODERATE	rs345439175	tolerated(1)
ENSSSCG00000031483	ENSSSCG00000031483	-0.40867036221629	0.0409501562966552	10:13388609-13388609	missense_variant	MODERATE	-	tolerated(1)
ENSSSCG00000022129	ARSE	1.28830355842147	0.0410038130065123	X:139481-139481	missense_variant	MODERATE	rs694902857	tolerated(0.8)
ENSSSCG00000009568	ENSSSCG00000009568	-0.415500414724103	0.0411303940742736	11:604486-604486	missense_variant	MODERATE	rs333394624	tolerated_low_confidence(1)
ENSSSCG00000017808	ENSSSCG00000017808	0.526828575820041	0.0417704543440334	12:47108532-47108532	missense_variant	MODERATE	rs325109025	deleterious(0.04)
ENSSSCG00000017808	ENSSSCG00000017808	0.526828575820041	0.0417704543440334	12:47108545-47108545	missense_variant	MODERATE	rs332837896	tolerated(0.21)
ENSSSCG00000017808	ENSSSCG00000017808	0.526828575820041	0.0417704543440334	12:47108619-47108619	missense_variant	MODERATE	rs327493719	tolerated(0.15)
ENSSSCG00000022159	FNDC3A	-0.444022428555082	0.0417737874203434	11:18577314-18577314	missense_variant	MODERATE	rs342628097	tolerated(0.29)
ENSSSCG00000022159	FNDC3A	-0.444022428555082	0.0417737874203434	11:18577314-18577314	missense_variant	MODERATE	rs342628097	tolerated(0.34)
ENSSSCG00000022159	FNDC3A	-0.444022428555082	0.0417737874203434	11:18577314-18577314	missense_variant	MODERATE	rs342628097	tolerated(0.24)
ENSSSCG00000035218	ADA2	0.863051015752602	0.0418350573011851	5:69527055-69527055	missense_variant	MODERATE	-	deleterious(0.02)
ENSSSCG00000015786	PRIMPOL	-0.664581695983212	0.0419800891991194	15:45800593-45800593	missense_variant	MODERATE	rs81209313	tolerated(0.91)
ENSSSCG00000015786	PRIMPOL	-0.664581695983212	0.0419800891991194	15:45818272-45818272	missense_variant	MODERATE	rs321560244	tolerated(0.15)
ENSSSCG00000005060	KTN1	-0.483749872225431	0.0420425149330949	1:184933117-184933117	missense_variant	MODERATE	rs344738227	tolerated(0.73)
ENSSSCG00000005060	KTN1	-0.483749872225431	0.0420425149330949	1:184933117-184933117	missense_variant	MODERATE	rs344738227	tolerated(0.52)
ENSSSCG00000005060	KTN1	-0.483749872225431	0.0420425149330949	1:184933117-184933117	missense_variant	MODERATE	rs344738227	tolerated(0.67)
ENSSSCG00000005060	KTN1	-0.483749872225431	0.0420425149330949	1:184933117-184933117	missense_variant	MODERATE	rs344738227	tolerated(0.61)
ENSSSCG00000005060	KTN1	-0.483749872225431	0.0420425149330949	1:184933117-184933117	missense_variant	MODERATE	rs344738227	tolerated(0.6)
ENSSSCG00000005060	KTN1	-0.483749872225431	0.0420425149330949	1:184933117-184933117	missense_variant	MODERATE	rs344738227	tolerated(0.68)
ENSSSCG00000005060	KTN1	-0.483749872225431	0.0420425149330949	1:184933117-184933117	missense_variant	MODERATE	rs344738227	tolerated(0.65)
ENSSSCG00000005060	KTN1	-0.483749872225431	0.0420425149330949	1:184976565-184976565	missense_variant	MODERATE	rs80930827	deleterious(0)
ENSSSCG00000001398	ENSSSCG00000001398	1.0371128581789	0.0433799632742492	7:23636294-23636294	missense_variant	MODERATE	rs326655141	tolerated_low_confidence(0.36)
ENSSSCG00000001398	ENSSSCG00000001398	1.0371128581789	0.0433799632742492	7:23636294-23636294	missense_variant	MODERATE	rs326655141	tolerated_low_confidence(0.23)
ENSSSCG00000005983	ATAD2	-0.423519973275615	0.0437756375623584	4:16033374-16033374	missense_variant	MODERATE	rs341993917	tolerated(0.28)
ENSSSCG00000005983	ATAD2	-0.423519973275615	0.0437756375623584	4:16033374-16033374	missense_variant	MODERATE	rs341993917	tolerated(0.1)
ENSSSCG00000000936	SLC6A15	-0.544518439598601	0.0438786306906182	5:97147471-97147471	missense_variant	MODERATE	rs338786404	tolerated_low_confidence(0.42)
ENSSSCG00000002268	AKAP5	-1.06297161973565	0.044460351269743	7:88542182-88542182	missense_variant	MODERATE	rs341295361	tolerated(1)
ENSSSCG00000003820	USP1	-0.468212729766185	0.0444763682921532	6:149977850-149977850	missense_variant	MODERATE	rs790778914	tolerated(0.32)
ENSSSCG00000003820	USP1	-0.468212729766185	0.0444763682921532	6:149977850-149977850	missense_variant	MODERATE	rs790778914	tolerated(0.23)
ENSSSCG00000015528	AXDND1	-0.418376982648316	0.0447694676760536	9:121160569-121160569	missense_variant	MODERATE	rs329290864	tolerated(1)
ENSSSCG00000015528	AXDND1	-0.418376982648316	0.0447694676760536	9:121162330-121162330	missense_variant,splice_region_variant	MODERATE	rs332473580	tolerated(1)
ENSSSCG00000015528	AXDND1	-0.418376982648316	0.0447694676760536	9:121188815-121188815	missense_variant	MODERATE	-	tolerated(0.23)
ENSSSCG00000032403	ENSSSCG00000032403	0.577417909853462	0.0448229703696764	1:1986285-1986285	missense_variant	MODERATE	rs1111795206	deleterious_low_confidence(0)
ENSSSCG00000038376	ENSSSCG00000038376	-0.453906936903909	0.0448541899834519	13:14909760-14909760	missense_variant	MODERATE	rs332332884	tolerated(0.1)
ENSSSCG00000016810	PDZD2	0.824928749018741	0.0451377887041733	16:18333105-18333105	missense_variant	MODERATE	rs340412546	tolerated(1)
ENSSSCG00000028925	CEP95	-0.432096270073388	0.0452597695926442	12:14533455-14533455	missense_variant	MODERATE	-	tolerated(0.22)
ENSSSCG00000028925	CEP95	-0.432096270073388	0.0452597695926442	12:14533455-14533455	missense_variant	MODERATE	-	tolerated(0.12)
ENSSSCG00000026061	FAM186A	-0.458856229749643	0.0453197041373758	5:16234024-16234024	missense_variant	MODERATE	rs323171211	deleterious(0.04)
ENSSSCG00000026061	FAM186A	-0.458856229749643	0.0453197041373758	5:16239050-16239050	missense_variant	MODERATE	rs324456521	tolerated(1)
ENSSSCG00000026061	FAM186A	-0.458856229749643	0.0453197041373758	5:16245132-16245132	missense_variant	MODERATE	rs707541967	deleterious(0.04)
ENSSSCG00000026061	FAM186A	-0.458856229749643	0.0453197041373758	5:16245183-16245183	missense_variant	MODERATE	rs1112385416	tolerated(0.4)
ENSSSCG00000026061	FAM186A	-0.458856229749643	0.0453197041373758	5:16245294-16245294	missense_variant	MODERATE	rs1112609318	tolerated(0.4)
ENSSSCG00000026061	FAM186A	-0.458856229749643	0.0453197041373758	5:16245384-16245384	missense_variant	MODERATE	rs1109223879	tolerated(0.09)
ENSSSCG00000026061	FAM186A	-0.458856229749643	0.0453197041373758	5:16245677-16245677	missense_variant	MODERATE	rs320138825	tolerated(0.1)
ENSSSCG00000026061	FAM186A	-0.458856229749643	0.0453197041373758	5:16245721-16245721	missense_variant	MODERATE	rs331503135	tolerated(1)
ENSSSCG00000026061	FAM186A	-0.458856229749643	0.0453197041373758	5:16245727-16245727	missense_variant	MODERATE	rs339049306	tolerated(0.53)
ENSSSCG00000026061	FAM186A	-0.458856229749643	0.0453197041373758	5:16245733-16245733	missense_variant	MODERATE	rs319511792	tolerated(0.55)
ENSSSCG00000026061	FAM186A	-0.458856229749643	0.0453197041373758	5:16246171-16246171	missense_variant	MODERATE	-	tolerated(0.08)
ENSSSCG00000026061	FAM186A	-0.458856229749643	0.0453197041373758	5:16247300-16247300	missense_variant	MODERATE	-	tolerated(0.48)
ENSSSCG00000026061	FAM186A	-0.458856229749643	0.0453197041373758	5:16247421-16247421	missense_variant	MODERATE	-	tolerated(0.09)
ENSSSCG00000026061	FAM186A	-0.458856229749643	0.0453197041373758	5:16247436-16247436	missense_variant	MODERATE	-	tolerated(0.22)
ENSSSCG00000026061	FAM186A	-0.458856229749643	0.0453197041373758	5:16247446-16247446	missense_variant	MODERATE	-	tolerated(1)
ENSSSCG00000026061	FAM186A	-0.458856229749643	0.0453197041373758	5:16247487-16247487	missense_variant	MODERATE	-	tolerated(0.92)
ENSSSCG00000026061	FAM186A	-0.458856229749643	0.0453197041373758	5:16247947-16247947	missense_variant	MODERATE	rs321548689	deleterious(0.02)
ENSSSCG00000026061	FAM186A	-0.458856229749643	0.0453197041373758	5:16248039-16248039	missense_variant	MODERATE	rs338311659	tolerated(0.57)
ENSSSCG00000026061	FAM186A	-0.458856229749643	0.0453197041373758	5:16248094-16248094	missense_variant	MODERATE	rs327083029	deleterious(0.01)
ENSSSCG00000026061	FAM186A	-0.458856229749643	0.0453197041373758	5:16248346-16248346	missense_variant	MODERATE	rs327171040	tolerated(0.32)
ENSSSCG00000003885	ENSSSCG00000003885	-0.479782652724612	0.0453197041373758	6:164167642-164167642	missense_variant	MODERATE	rs80957023	tolerated(0.35)
ENSSSCG00000003885	ENSSSCG00000003885	-0.479782652724612	0.0453197041373758	6:164167642-164167642	missense_variant	MODERATE	rs80957023	tolerated(0.26)
ENSSSCG00000026153	ACAT1	-0.439975934317145	0.0466182311156828	9:36542651-36542651	missense_variant	MODERATE	rs345064616	tolerated(0.84)
ENSSSCG00000026153	ACAT1	-0.439975934317145	0.0466182311156828	9:36542651-36542651	missense_variant	MODERATE	rs345064616	tolerated(0.99)
ENSSSCG00000026153	ACAT1	-0.439975934317145	0.0466182311156828	9:36542668-36542668	missense_variant	MODERATE	rs326546232	tolerated(0.78)
ENSSSCG00000016125	INO80D	0.827259035858463	0.0466182311156828	15:109326630-109326630	missense_variant	MODERATE	rs80955510	tolerated(1)
ENSSSCG00000006892	DNTTIP2	-0.440378487886646	0.0468312615266558	4:123396319-123396319	missense_variant	MODERATE	rs328984938	tolerated(1)
ENSSSCG00000006892	DNTTIP2	-0.440378487886646	0.0468312615266558	4:123399742-123399742	missense_variant	MODERATE	rs80920501	deleterious(0)
ENSSSCG00000006892	DNTTIP2	-0.440378487886646	0.0468312615266558	4:123406198-123406198	missense_variant	MODERATE	rs335478860	tolerated(0.29)
ENSSSCG00000004055	RSPH3	0.507193603400118	0.0468312615266558	1:8244206-8244206	missense_variant	MODERATE	rs80817851	tolerated(1)
ENSSSCG00000004055	RSPH3	0.507193603400118	0.0468312615266558	1:8244206-8244206	missense_variant	MODERATE	rs80817851	tolerated_low_confidence(1)
ENSSSCG00000004055	RSPH3	0.507193603400118	0.0468312615266558	1:8265574-8265574	missense_variant	MODERATE	rs340098011	tolerated_low_confidence(1)
ENSSSCG00000004055	RSPH3	0.507193603400118	0.0468312615266558	1:8265574-8265574	missense_variant,splice_region_variant	MODERATE	rs340098011	tolerated_low_confidence(0.53)
ENSSSCG00000004055	RSPH3	0.507193603400118	0.0468312615266558	1:8265574-8265574	missense_variant,splice_region_variant	MODERATE	rs340098011	tolerated_low_confidence(0.54)
ENSSSCG00000004055	RSPH3	0.507193603400118	0.0468312615266558	1:8265574-8265574	missense_variant	MODERATE	rs340098011	tolerated_low_confidence(0.6)
ENSSSCG00000008991	FRAS1	0.664887772582365	0.0475023591678586	8:73774913-73774913	missense_variant	MODERATE	rs338433635	tolerated(0.54)
ENSSSCG00000008991	FRAS1	0.664887772582365	0.0475023591678586	8:73774913-73774913	missense_variant	MODERATE	rs338433635	tolerated(0.44)
ENSSSCG00000008991	FRAS1	0.664887772582365	0.0475023591678586	8:73774913-73774913	missense_variant	MODERATE	rs338433635	tolerated(0.59)
ENSSSCG00000008991	FRAS1	0.664887772582365	0.0475023591678586	8:73774913-73774913	missense_variant	MODERATE	rs338433635	tolerated(0.45)
ENSSSCG00000007830	RBBP6	-0.383093942179402	0.0479648702665305	AEMK02000510.1:850362-850362	missense_variant	MODERATE	-	-
ENSSSCG00000007830	RBBP6	-0.383093942179402	0.0479648702665305	AEMK02000510.1:850362-850362	missense_variant	MODERATE	-	tolerated_low_confidence(0.45)
ENSSSCG00000035238	ELOVL1	0.941468867497533	0.0484509349102099	6:167885471-167885471	missense_variant	MODERATE	rs81509096	tolerated(0.81)
ENSSSCG00000035238	ELOVL1	0.941468867497533	0.0484509349102099	6:167885471-167885471	missense_variant	MODERATE	rs81509096	tolerated(0.86)
ENSSSCG00000006555	C1orf189	-0.418553138351804	0.0485464480115088	4:95534309-95534309	missense_variant	MODERATE	rs336233316	deleterious(0)
ENSSSCG00000006555	C1orf189	-0.418553138351804	0.0485464480115088	4:95534348-95534348	missense_variant	MODERATE	rs320467028	tolerated(0.83)
ENSSSCG00000009305	GTF3A	0.58921255600416	0.048722594232225	11:4866144-4866144	missense_variant	MODERATE	rs1108617444	tolerated(0.09)
ENSSSCG00000009305	GTF3A	0.58921255600416	0.048722594232225	11:4866144-4866144	missense_variant	MODERATE	rs1108617444	tolerated(0.12)
ENSSSCG00000009305	GTF3A	0.58921255600416	0.048722594232225	11:4867659-4867659	missense_variant	MODERATE	rs1107986772	tolerated(1)
ENSSSCG00000032235	ARFGAP1	1.74440784966288	1.19927232813648e-05	17:62379415-62379415	upstream_gene_variant	MODIFIER	-	-
ENSSSCG00000032235	ARFGAP1	1.74440784966288	1.19927232813648e-05	17:62379901-62379901	upstream_gene_variant	MODIFIER	-	-
ENSSSCG00000032235	ARFGAP1	1.74440784966288	1.19927232813648e-05	17:62380914-62380914	intron_variant	MODIFIER	-	-
ENSSSCG00000032235	ARFGAP1	1.74440784966288	1.19927232813648e-05	17:62380921-62380921	intron_variant	MODIFIER	-	-
ENSSSCG00000023403	ENSSSCG00000023403	1.94467962364676	1.19927232813648e-05	10:24351893-24351893	intron_variant	MODIFIER	rs344876205	-
ENSSSCG00000023403	ENSSSCG00000023403	1.94467962364676	1.19927232813648e-05	10:24352434-24352434	intron_variant	MODIFIER	-	-
ENSSSCG00000023403	ENSSSCG00000023403	1.94467962364676	1.19927232813648e-05	10:24353335-24353335	intron_variant	MODIFIER	rs319245744	-
ENSSSCG00000023403	ENSSSCG00000023403	1.94467962364676	1.19927232813648e-05	10:24353644-24353644	intron_variant	MODIFIER	rs346407436	-
ENSSSCG00000023403	ENSSSCG00000023403	1.94467962364676	1.19927232813648e-05	10:24353717-24353717	intron_variant	MODIFIER	rs323312341	-
ENSSSCG00000023403	ENSSSCG00000023403	1.94467962364676	1.19927232813648e-05	10:24353956-24353956	intron_variant	MODIFIER	rs324039382	-
ENSSSCG00000023403	ENSSSCG00000023403	1.94467962364676	1.19927232813648e-05	10:24353989-24353989	intron_variant	MODIFIER	rs328932799	-
ENSSSCG00000023403	ENSSSCG00000023403	1.94467962364676	1.19927232813648e-05	10:24354107-24354107	intron_variant	MODIFIER	rs319407856	-
ENSSSCG00000023403	ENSSSCG00000023403	1.94467962364676	1.19927232813648e-05	10:24354201-24354201	intron_variant	MODIFIER	rs331398323	-
ENSSSCG00000023403	ENSSSCG00000023403	1.94467962364676	1.19927232813648e-05	10:24363524-24363524	intron_variant	MODIFIER	rs344537025	-
ENSSSCG00000023403	ENSSSCG00000023403	1.94467962364676	1.19927232813648e-05	10:24363524-24363524	downstream_gene_variant	MODIFIER	rs344537025	-
ENSSSCG00000023403	ENSSSCG00000023403	1.94467962364676	1.19927232813648e-05	10:24363538-24363538	intron_variant	MODIFIER	rs323883658	-
ENSSSCG00000023403	ENSSSCG00000023403	1.94467962364676	1.19927232813648e-05	10:24363538-24363538	downstream_gene_variant	MODIFIER	rs323883658	-
ENSSSCG00000023403	ENSSSCG00000023403	1.94467962364676	1.19927232813648e-05	10:24454900-24454900	downstream_gene_variant	MODIFIER	rs325757001	-
ENSSSCG00000023403	ENSSSCG00000023403	1.94467962364676	1.19927232813648e-05	10:24455449-24455449	downstream_gene_variant	MODIFIER	rs337409543	-
ENSSSCG00000023403	ENSSSCG00000023403	1.94467962364676	1.19927232813648e-05	10:24458443-24458443	downstream_gene_variant	MODIFIER	rs339621030	-
ENSSSCG00000023403	ENSSSCG00000023403	1.94467962364676	1.19927232813648e-05	10:24458490-24458490	downstream_gene_variant	MODIFIER	rs322650186	-
ENSSSCG00000034978	PNPLA7	1.66910268543578	1.19927232813648e-05	AEMK02000682.1:470544-470544	intron_variant	MODIFIER	-	-
ENSSSCG00000034978	PNPLA7	1.66910268543578	1.19927232813648e-05	AEMK02000682.1:470551-470551	intron_variant	MODIFIER	-	-
ENSSSCG00000034978	PNPLA7	1.66910268543578	1.19927232813648e-05	AEMK02000682.1:491229-491229	intron_variant	MODIFIER	-	-
ENSSSCG00000034978	PNPLA7	1.66910268543578	1.19927232813648e-05	AEMK02000682.1:493713-493713	intron_variant	MODIFIER	-	-
ENSSSCG00000034978	PNPLA7	1.66910268543578	1.19927232813648e-05	AEMK02000682.1:494971-494971	intron_variant	MODIFIER	-	-
ENSSSCG00000034978	PNPLA7	1.66910268543578	1.19927232813648e-05	AEMK02000682.1:495136-495136	intron_variant	MODIFIER	-	-
ENSSSCG00000034978	PNPLA7	1.66910268543578	1.19927232813648e-05	AEMK02000682.1:495873-495873	intron_variant	MODIFIER	-	-
ENSSSCG00000034978	PNPLA7	1.66910268543578	1.19927232813648e-05	AEMK02000682.1:496238-496238	intron_variant	MODIFIER	-	-
ENSSSCG00000034978	PNPLA7	1.66910268543578	1.19927232813648e-05	AEMK02000682.1:498190-498190	intron_variant	MODIFIER	-	-
ENSSSCG00000034978	PNPLA7	1.66910268543578	1.19927232813648e-05	AEMK02000682.1:502923-502923	downstream_gene_variant	MODIFIER	-	-
ENSSSCG00000014691	UBQLN3	1.49974904327427	1.19927232813648e-05	9:4283564-4283564	upstream_gene_variant	MODIFIER	rs319089708	-
ENSSSCG00000014691	UBQLN3	1.49974904327427	1.19927232813648e-05	9:4283910-4283910	upstream_gene_variant	MODIFIER	rs345543555	-
ENSSSCG00000014691	UBQLN3	1.49974904327427	1.19927232813648e-05	9:4285597-4285597	upstream_gene_variant	MODIFIER	rs342640732	-
ENSSSCG00000014691	UBQLN3	1.49974904327427	1.19927232813648e-05	9:4286626-4286626	upstream_gene_variant	MODIFIER	rs321046527	-
ENSSSCG00000014691	UBQLN3	1.49974904327427	1.19927232813648e-05	9:4286667-4286667	upstream_gene_variant	MODIFIER	rs339143901	-
ENSSSCG00000014691	UBQLN3	1.49974904327427	1.19927232813648e-05	9:4286767-4286767	upstream_gene_variant	MODIFIER	rs330529717	-
ENSSSCG00000014691	UBQLN3	1.49974904327427	1.19927232813648e-05	9:4286888-4286888	upstream_gene_variant	MODIFIER	rs334584978	-
ENSSSCG00000014691	UBQLN3	1.49974904327427	1.19927232813648e-05	9:4286937-4286937	upstream_gene_variant	MODIFIER	rs325556772	-
ENSSSCG00000014691	UBQLN3	1.49974904327427	1.19927232813648e-05	9:4286953-4286953	upstream_gene_variant	MODIFIER	rs333482425	-
ENSSSCG00000014691	UBQLN3	1.49974904327427	1.19927232813648e-05	9:4286961-4286961	upstream_gene_variant	MODIFIER	rs342767232	-
ENSSSCG00000014691	UBQLN3	1.49974904327427	1.19927232813648e-05	9:4287007-4287013	upstream_gene_variant	MODIFIER	rs690847416,rs787734044	-
ENSSSCG00000028425	UBL4B	1.75642397798188	1.43199348781758e-05	4:110005967-110005967	upstream_gene_variant	MODIFIER	rs328004452	-
ENSSSCG00000028425	UBL4B	1.75642397798188	1.43199348781758e-05	4:110007968-110007968	upstream_gene_variant	MODIFIER	rs330019580	-
ENSSSCG00000034448	ENSSSCG00000034448	1.32081402496577	1.95376153573589e-05	6:54563197-54563197	upstream_gene_variant	MODIFIER	rs344785214	-
ENSSSCG00000034448	ENSSSCG00000034448	1.32081402496577	1.95376153573589e-05	6:54563335-54563336	upstream_gene_variant	MODIFIER	-	-
ENSSSCG00000028696	FEN1	1.66578503552281	2.06146072475925e-05	2:9747766-9747766	downstream_gene_variant	MODIFIER	rs320729521	-
ENSSSCG00000028696	FEN1	1.66578503552281	2.06146072475925e-05	2:9747813-9747813	downstream_gene_variant	MODIFIER	rs337059360	-
ENSSSCG00000028696	FEN1	1.66578503552281	2.06146072475925e-05	2:9748363-9748363	downstream_gene_variant	MODIFIER	rs344127429	-
ENSSSCG00000028696	FEN1	1.66578503552281	2.06146072475925e-05	2:9748560-9748560	downstream_gene_variant	MODIFIER	rs81360228	-
ENSSSCG00000028696	FEN1	1.66578503552281	2.06146072475925e-05	2:9748922-9748922	downstream_gene_variant	MODIFIER	rs81360226	-
ENSSSCG00000028696	FEN1	1.66578503552281	2.06146072475925e-05	2:9748951-9748951	downstream_gene_variant	MODIFIER	rs319825213	-
ENSSSCG00000028696	FEN1	1.66578503552281	2.06146072475925e-05	2:9749025-9749025	downstream_gene_variant	MODIFIER	rs340991999	-
ENSSSCG00000028696	FEN1	1.66578503552281	2.06146072475925e-05	2:9749072-9749072	downstream_gene_variant	MODIFIER	rs331819736	-
ENSSSCG00000028696	FEN1	1.66578503552281	2.06146072475925e-05	2:9749099-9749099	downstream_gene_variant	MODIFIER	rs318741009	-
ENSSSCG00000028696	FEN1	1.66578503552281	2.06146072475925e-05	2:9749274-9749274	downstream_gene_variant	MODIFIER	rs321289960	-
ENSSSCG00000028696	FEN1	1.66578503552281	2.06146072475925e-05	2:9749358-9749358	downstream_gene_variant	MODIFIER	rs325385247	-
ENSSSCG00000028696	FEN1	1.66578503552281	2.06146072475925e-05	2:9749373-9749373	downstream_gene_variant	MODIFIER	rs706441234	-
ENSSSCG00000028696	FEN1	1.66578503552281	2.06146072475925e-05	2:9749400-9749400	downstream_gene_variant	MODIFIER	-	-
ENSSSCG00000028696	FEN1	1.66578503552281	2.06146072475925e-05	2:9749415-9749415	downstream_gene_variant	MODIFIER	rs343689314	-
ENSSSCG00000028696	FEN1	1.66578503552281	2.06146072475925e-05	2:9749416-9749416	downstream_gene_variant	MODIFIER	rs690027682	-
ENSSSCG00000028696	FEN1	1.66578503552281	2.06146072475925e-05	2:9749418-9749418	downstream_gene_variant	MODIFIER	rs334733674	-
ENSSSCG00000028696	FEN1	1.66578503552281	2.06146072475925e-05	2:9749424-9749424	downstream_gene_variant	MODIFIER	rs324762436	-
ENSSSCG00000028696	FEN1	1.66578503552281	2.06146072475925e-05	2:9749536-9749536	downstream_gene_variant	MODIFIER	rs332864168	-
ENSSSCG00000028696	FEN1	1.66578503552281	2.06146072475925e-05	2:9749586-9749586	downstream_gene_variant	MODIFIER	rs340235231	-
ENSSSCG00000028696	FEN1	1.66578503552281	2.06146072475925e-05	2:9749840-9749840	downstream_gene_variant	MODIFIER	rs329898319	-
ENSSSCG00000028696	FEN1	1.66578503552281	2.06146072475925e-05	2:9749920-9749920	downstream_gene_variant	MODIFIER	rs337580227	-
ENSSSCG00000028696	FEN1	1.66578503552281	2.06146072475925e-05	2:9750113-9750116	downstream_gene_variant	MODIFIER	-	-
ENSSSCG00000028696	FEN1	1.66578503552281	2.06146072475925e-05	2:9756162-9756162	upstream_gene_variant	MODIFIER	rs333993389	-
ENSSSCG00000028696	FEN1	1.66578503552281	2.06146072475925e-05	2:9756165-9756165	upstream_gene_variant	MODIFIER	rs328069620	-
ENSSSCG00000028696	FEN1	1.66578503552281	2.06146072475925e-05	2:9756195-9756195	upstream_gene_variant	MODIFIER	rs345301155	-
ENSSSCG00000028696	FEN1	1.66578503552281	2.06146072475925e-05	2:9756207-9756207	upstream_gene_variant	MODIFIER	rs333193638	-
ENSSSCG00000028696	FEN1	1.66578503552281	2.06146072475925e-05	2:9756255-9756255	upstream_gene_variant	MODIFIER	rs344478914	-
ENSSSCG00000028696	FEN1	1.66578503552281	2.06146072475925e-05	2:9756363-9756363	upstream_gene_variant	MODIFIER	rs340367830	-
ENSSSCG00000028696	FEN1	1.66578503552281	2.06146072475925e-05	2:9756449-9756449	upstream_gene_variant	MODIFIER	rs331171654	-
ENSSSCG00000028696	FEN1	1.66578503552281	2.06146072475925e-05	2:9756992-9756992	upstream_gene_variant	MODIFIER	rs788085978	-
ENSSSCG00000028696	FEN1	1.66578503552281	2.06146072475925e-05	2:9757051-9757051	upstream_gene_variant	MODIFIER	rs338641431	-
ENSSSCG00000028696	FEN1	1.66578503552281	2.06146072475925e-05	2:9757391-9757402	upstream_gene_variant	MODIFIER	rs789328547,rs701932627	-
ENSSSCG00000028696	FEN1	1.66578503552281	2.06146072475925e-05	2:9758849-9758849	upstream_gene_variant	MODIFIER	rs344175614	-
ENSSSCG00000028696	FEN1	1.66578503552281	2.06146072475925e-05	2:9758888-9758888	upstream_gene_variant	MODIFIER	rs321937418	-
ENSSSCG00000021825	RPS21	1.92770680492808	2.11088892245409e-08	17:61761668-61761668	upstream_gene_variant	MODIFIER	rs320724560	-
ENSSSCG00000021825	RPS21	1.92770680492808	2.11088892245409e-08	17:61761912-61761912	upstream_gene_variant	MODIFIER	rs332108514	-
ENSSSCG00000021825	RPS21	1.92770680492808	2.11088892245409e-08	17:61764522-61764522	intron_variant	MODIFIER	rs343754730	-
ENSSSCG00000021825	RPS21	1.92770680492808	2.11088892245409e-08	17:61764590-61764590	intron_variant	MODIFIER	rs326691832	-
ENSSSCG00000021825	RPS21	1.92770680492808	2.11088892245409e-08	17:61764811-61764811	3_prime_UTR_variant	MODIFIER	rs332039259	-
ENSSSCG00000021825	RPS21	1.92770680492808	2.11088892245409e-08	17:61764818-61764818	downstream_gene_variant	MODIFIER	rs337923875	-
ENSSSCG00000033246	SAYSD1	2.02279337728914	2.38778834501049e-05	7:34547938-34547938	downstream_gene_variant	MODIFIER	-	-
ENSSSCG00000033246	SAYSD1	2.02279337728914	2.38778834501049e-05	7:34555813-34555813	upstream_gene_variant	MODIFIER	rs80941504	-
ENSSSCG00000033246	SAYSD1	2.02279337728914	2.38778834501049e-05	7:34555946-34555946	upstream_gene_variant	MODIFIER	rs332028682	-
ENSSSCG00000033246	SAYSD1	2.02279337728914	2.38778834501049e-05	7:34555965-34555965	upstream_gene_variant	MODIFIER	rs691742750	-
ENSSSCG00000033246	SAYSD1	2.02279337728914	2.38778834501049e-05	7:34555970-34555970	upstream_gene_variant	MODIFIER	rs708404599	-
ENSSSCG00000033246	SAYSD1	2.02279337728914	2.38778834501049e-05	7:34556061-34556061	upstream_gene_variant	MODIFIER	rs80915001	-
ENSSSCG00000013519	ZNRF4	1.75071723993415	2.38778834501049e-05	2:73484090-73484090	upstream_gene_variant	MODIFIER	rs345344683	-
ENSSSCG00000007935	C16orf71	1.35116562753555	2.6234036595587e-05	3:37652835-37652835	3_prime_UTR_variant	MODIFIER	rs333655086	-
ENSSSCG00000007935	C16orf71	1.35116562753555	2.6234036595587e-05	3:37652835-37652835	downstream_gene_variant	MODIFIER	rs333655086	-
ENSSSCG00000007935	C16orf71	1.35116562753555	2.6234036595587e-05	3:37653194-37653194	downstream_gene_variant	MODIFIER	rs340091261	-
ENSSSCG00000007935	C16orf71	1.35116562753555	2.6234036595587e-05	3:37661701-37661701	intron_variant	MODIFIER	rs707981462	-
ENSSSCG00000007935	C16orf71	1.35116562753555	2.6234036595587e-05	3:37661702-37661702	intron_variant	MODIFIER	-	-
ENSSSCG00000023611	ENSSSCG00000023611	1.88696545603051	2.6234036595587e-05	7:24156097-24156097	intron_variant	MODIFIER	rs337433473	-
ENSSSCG00000023611	ENSSSCG00000023611	1.88696545603051	2.6234036595587e-05	7:24156097-24156097	5_prime_UTR_variant	MODIFIER	rs337433473	-
ENSSSCG00000023611	ENSSSCG00000023611	1.88696545603051	2.6234036595587e-05	7:24159385-24159395	upstream_gene_variant	MODIFIER	rs788932080	-
ENSSSCG00000011617	DNAJB8	1.66338543709302	2.78099670379422e-05	13:72010206-72010206	upstream_gene_variant	MODIFIER	-	-
ENSSSCG00000011617	DNAJB8	1.66338543709302	2.78099670379422e-05	13:72010833-72010835	upstream_gene_variant	MODIFIER	-	-
ENSSSCG00000011617	DNAJB8	1.66338543709302	2.78099670379422e-05	13:72012842-72012842	upstream_gene_variant	MODIFIER	rs331854530	-
ENSSSCG00000002536	ENSSSCG00000002536	1.58307426093367	3.20718736865863e-05	AEMK02000452.1:898878-898878	upstream_gene_variant	MODIFIER	-	-
ENSSSCG00000002536	ENSSSCG00000002536	1.58307426093367	3.20718736865863e-05	AEMK02000452.1:898891-898891	upstream_gene_variant	MODIFIER	-	-
ENSSSCG00000032556	ALDOA	1.42364536364413	3.23887162849385e-05	3:18229966-18229966	upstream_gene_variant	MODIFIER	rs706295124	-
ENSSSCG00000032556	ALDOA	1.42364536364413	3.23887162849385e-05	3:18233114-18233114	upstream_gene_variant	MODIFIER	-	-
ENSSSCG00000032556	ALDOA	1.42364536364413	3.23887162849385e-05	3:18233115-18233115	upstream_gene_variant	MODIFIER	-	-
ENSSSCG00000032556	ALDOA	1.42364536364413	3.23887162849385e-05	3:18233480-18233494	upstream_gene_variant	MODIFIER	-	-
ENSSSCG00000032556	ALDOA	1.42364536364413	3.23887162849385e-05	3:18233491-18233491	upstream_gene_variant	MODIFIER	-	-
ENSSSCG00000032556	ALDOA	1.42364536364413	3.23887162849385e-05	3:18233495-18233495	upstream_gene_variant	MODIFIER	-	-
ENSSSCG00000032556	ALDOA	1.42364536364413	3.23887162849385e-05	3:18234444-18234444	upstream_gene_variant	MODIFIER	-	-
ENSSSCG00000032556	ALDOA	1.42364536364413	3.23887162849385e-05	3:18238294-18238294	intron_variant	MODIFIER	-	-
ENSSSCG00000032556	ALDOA	1.42364536364413	3.23887162849385e-05	3:18238295-18238295	intron_variant	MODIFIER	-	-
ENSSSCG00000032556	ALDOA	1.42364536364413	3.23887162849385e-05	3:18243058-18243058	intron_variant	MODIFIER	-	-
ENSSSCG00000032556	ALDOA	1.42364536364413	3.23887162849385e-05	3:18243059-18243059	intron_variant	MODIFIER	-	-
ENSSSCG00000032556	ALDOA	1.42364536364413	3.23887162849385e-05	3:18243062-18243062	intron_variant	MODIFIER	-	-
ENSSSCG00000032556	ALDOA	1.42364536364413	3.23887162849385e-05	3:18243063-18243063	intron_variant	MODIFIER	-	-
ENSSSCG00000032556	ALDOA	1.42364536364413	3.23887162849385e-05	3:18245368-18245368	intron_variant	MODIFIER	-	-
ENSSSCG00000032556	ALDOA	1.42364536364413	3.23887162849385e-05	3:18253594-18253594	intron_variant	MODIFIER	-	-
ENSSSCG00000032556	ALDOA	1.42364536364413	3.23887162849385e-05	3:18253594-18253594	5_prime_UTR_variant	MODIFIER	-	-
ENSSSCG00000032556	ALDOA	1.42364536364413	3.23887162849385e-05	3:18253594-18253594	upstream_gene_variant	MODIFIER	-	-
ENSSSCG00000013027	CATSPERZ	1.30649337790111	3.23887162849385e-05	2:7813946-7813946	intron_variant	MODIFIER	rs342027825	-
ENSSSCG00000013027	CATSPERZ	1.30649337790111	3.23887162849385e-05	2:7814019-7814019	intron_variant	MODIFIER	rs325529292	-
ENSSSCG00000013027	CATSPERZ	1.30649337790111	3.23887162849385e-05	2:7814059-7814059	intron_variant	MODIFIER	rs332942947	-
ENSSSCG00000013027	CATSPERZ	1.30649337790111	3.23887162849385e-05	2:7815598-7815598	intron_variant	MODIFIER	rs334991389	-
ENSSSCG00000013027	CATSPERZ	1.30649337790111	3.23887162849385e-05	2:7815610-7815610	intron_variant	MODIFIER	rs346348568	-
ENSSSCG00000013027	CATSPERZ	1.30649337790111	3.23887162849385e-05	2:7815622-7815622	intron_variant	MODIFIER	rs325661529	-
ENSSSCG00000013027	CATSPERZ	1.30649337790111	3.23887162849385e-05	2:7816370-7816370	intron_variant	MODIFIER	rs346345015	-
ENSSSCG00000013027	CATSPERZ	1.30649337790111	3.23887162849385e-05	2:7816387-7816387	intron_variant	MODIFIER	rs322329407	-
ENSSSCG00000037557	DRC3	1.56503934186854	3.23887162849385e-05	12:60630735-60630735	downstream_gene_variant	MODIFIER	rs1113180238	-
ENSSSCG00000037557	DRC3	1.56503934186854	3.23887162849385e-05	12:60631251-60631251	downstream_gene_variant	MODIFIER	rs708713250	-
ENSSSCG00000037557	DRC3	1.56503934186854	3.23887162849385e-05	12:60634689-60634696	intron_variant	MODIFIER	-	-
ENSSSCG00000037557	DRC3	1.56503934186854	3.23887162849385e-05	12:60634732-60634732	intron_variant	MODIFIER	rs1110480364	-
ENSSSCG00000037557	DRC3	1.56503934186854	3.23887162849385e-05	12:60634790-60634790	intron_variant	MODIFIER	rs1108717696	-
ENSSSCG00000037557	DRC3	1.56503934186854	3.23887162849385e-05	12:60637366-60637366	downstream_gene_variant	MODIFIER	rs1111873258	-
ENSSSCG00000037557	DRC3	1.56503934186854	3.23887162849385e-05	12:60637366-60637366	intron_variant	MODIFIER	rs1111873258	-
ENSSSCG00000037557	DRC3	1.56503934186854	3.23887162849385e-05	12:60638919-60638919	downstream_gene_variant	MODIFIER	rs1108299489	-
ENSSSCG00000037557	DRC3	1.56503934186854	3.23887162849385e-05	12:60638919-60638919	intron_variant	MODIFIER	rs1108299489	-
ENSSSCG00000037557	DRC3	1.56503934186854	3.23887162849385e-05	12:60640093-60640093	downstream_gene_variant	MODIFIER	-	-
ENSSSCG00000037557	DRC3	1.56503934186854	3.23887162849385e-05	12:60640093-60640093	intron_variant	MODIFIER	-	-
ENSSSCG00000037557	DRC3	1.56503934186854	3.23887162849385e-05	12:60640261-60640261	downstream_gene_variant	MODIFIER	-	-
ENSSSCG00000037557	DRC3	1.56503934186854	3.23887162849385e-05	12:60640261-60640261	intron_variant	MODIFIER	-	-
ENSSSCG00000037557	DRC3	1.56503934186854	3.23887162849385e-05	12:60640548-60640548	downstream_gene_variant	MODIFIER	-	-
ENSSSCG00000037557	DRC3	1.56503934186854	3.23887162849385e-05	12:60640548-60640548	intron_variant	MODIFIER	-	-
ENSSSCG00000037557	DRC3	1.56503934186854	3.23887162849385e-05	12:60643415-60643415	intron_variant	MODIFIER	-	-
ENSSSCG00000037557	DRC3	1.56503934186854	3.23887162849385e-05	12:60643475-60643475	intron_variant	MODIFIER	-	-
ENSSSCG00000037557	DRC3	1.56503934186854	3.23887162849385e-05	12:60643904-60643904	intron_variant	MODIFIER	-	-
ENSSSCG00000037557	DRC3	1.56503934186854	3.23887162849385e-05	12:60643925-60643925	intron_variant	MODIFIER	-	-
ENSSSCG00000037557	DRC3	1.56503934186854	3.23887162849385e-05	12:60643986-60643986	intron_variant	MODIFIER	-	-
ENSSSCG00000037557	DRC3	1.56503934186854	3.23887162849385e-05	12:60643990-60643990	intron_variant	MODIFIER	-	-
ENSSSCG00000037557	DRC3	1.56503934186854	3.23887162849385e-05	12:60644009-60644009	intron_variant	MODIFIER	-	-
ENSSSCG00000037557	DRC3	1.56503934186854	3.23887162849385e-05	12:60644014-60644014	intron_variant	MODIFIER	-	-
ENSSSCG00000037557	DRC3	1.56503934186854	3.23887162849385e-05	12:60644102-60644102	intron_variant	MODIFIER	-	-
ENSSSCG00000037557	DRC3	1.56503934186854	3.23887162849385e-05	12:60644106-60644106	intron_variant	MODIFIER	-	-
ENSSSCG00000037557	DRC3	1.56503934186854	3.23887162849385e-05	12:60644118-60644118	intron_variant	MODIFIER	-	-
ENSSSCG00000037557	DRC3	1.56503934186854	3.23887162849385e-05	12:60644119-60644119	intron_variant	MODIFIER	-	-
ENSSSCG00000037557	DRC3	1.56503934186854	3.23887162849385e-05	12:60644223-60644223	intron_variant	MODIFIER	-	-
ENSSSCG00000037557	DRC3	1.56503934186854	3.23887162849385e-05	12:60644319-60644319	intron_variant	MODIFIER	-	-
ENSSSCG00000037557	DRC3	1.56503934186854	3.23887162849385e-05	12:60644334-60644334	intron_variant	MODIFIER	-	-
ENSSSCG00000037557	DRC3	1.56503934186854	3.23887162849385e-05	12:60644401-60644408	intron_variant	MODIFIER	-	-
ENSSSCG00000037557	DRC3	1.56503934186854	3.23887162849385e-05	12:60644513-60644513	intron_variant	MODIFIER	-	-
ENSSSCG00000037557	DRC3	1.56503934186854	3.23887162849385e-05	12:60644668-60644668	intron_variant	MODIFIER	-	-
ENSSSCG00000037557	DRC3	1.56503934186854	3.23887162849385e-05	12:60644792-60644792	intron_variant	MODIFIER	-	-
ENSSSCG00000037557	DRC3	1.56503934186854	3.23887162849385e-05	12:60644830-60644830	intron_variant	MODIFIER	-	-
ENSSSCG00000037557	DRC3	1.56503934186854	3.23887162849385e-05	12:60644901-60644901	intron_variant	MODIFIER	-	-
ENSSSCG00000037557	DRC3	1.56503934186854	3.23887162849385e-05	12:60647145-60647145	intron_variant	MODIFIER	-	-
ENSSSCG00000039736	ENSSSCG00000039736	1.61209695203468	3.23887162849385e-05	12:4948247-4948247	upstream_gene_variant	MODIFIER	rs332455850	-
ENSSSCG00000039736	ENSSSCG00000039736	1.61209695203468	3.23887162849385e-05	12:4949057-4949057	upstream_gene_variant	MODIFIER	rs321471361	-
ENSSSCG00000039736	ENSSSCG00000039736	1.61209695203468	3.23887162849385e-05	12:4949477-4949477	upstream_gene_variant	MODIFIER	rs339502034	-
ENSSSCG00000039736	ENSSSCG00000039736	1.61209695203468	3.23887162849385e-05	12:4950739-4950739	downstream_gene_variant	MODIFIER	rs793416448	-
ENSSSCG00000039736	ENSSSCG00000039736	1.61209695203468	3.23887162849385e-05	12:4950888-4950888	downstream_gene_variant	MODIFIER	rs341602161	-
ENSSSCG00000039736	ENSSSCG00000039736	1.61209695203468	3.23887162849385e-05	12:4950893-4950895	downstream_gene_variant	MODIFIER	-	-
ENSSSCG00000039736	ENSSSCG00000039736	1.61209695203468	3.23887162849385e-05	12:4950918-4950918	downstream_gene_variant	MODIFIER	rs333134669	-
ENSSSCG00000039736	ENSSSCG00000039736	1.61209695203468	3.23887162849385e-05	12:4950960-4950960	downstream_gene_variant	MODIFIER	rs339504880	-
ENSSSCG00000039736	ENSSSCG00000039736	1.61209695203468	3.23887162849385e-05	12:4951110-4951110	downstream_gene_variant	MODIFIER	rs324723091	-
ENSSSCG00000039736	ENSSSCG00000039736	1.61209695203468	3.23887162849385e-05	12:4951208-4951208	downstream_gene_variant	MODIFIER	rs334759037	-
ENSSSCG00000039736	ENSSSCG00000039736	1.61209695203468	3.23887162849385e-05	12:4951282-4951282	downstream_gene_variant	MODIFIER	rs326852630	-
ENSSSCG00000039736	ENSSSCG00000039736	1.61209695203468	3.23887162849385e-05	12:4951613-4951613	downstream_gene_variant	MODIFIER	rs319621455	-
ENSSSCG00000039736	ENSSSCG00000039736	1.61209695203468	3.23887162849385e-05	12:4951642-4951642	downstream_gene_variant	MODIFIER	rs329075960	-
ENSSSCG00000039736	ENSSSCG00000039736	1.61209695203468	3.23887162849385e-05	12:4951958-4951958	downstream_gene_variant	MODIFIER	rs704147783	-
ENSSSCG00000039736	ENSSSCG00000039736	1.61209695203468	3.23887162849385e-05	12:4952134-4952134	downstream_gene_variant	MODIFIER	rs320205000	-
ENSSSCG00000039736	ENSSSCG00000039736	1.61209695203468	3.23887162849385e-05	12:4952166-4952166	downstream_gene_variant	MODIFIER	rs695558017	-
ENSSSCG00000039736	ENSSSCG00000039736	1.61209695203468	3.23887162849385e-05	12:4952589-4952589	downstream_gene_variant	MODIFIER	rs330569413	-
ENSSSCG00000039736	ENSSSCG00000039736	1.61209695203468	3.23887162849385e-05	12:4952622-4952622	downstream_gene_variant	MODIFIER	rs339472918	-
ENSSSCG00000039736	ENSSSCG00000039736	1.61209695203468	3.23887162849385e-05	12:4952623-4952623	downstream_gene_variant	MODIFIER	rs324842615	-
ENSSSCG00000039736	ENSSSCG00000039736	1.61209695203468	3.23887162849385e-05	12:4952670-4952670	downstream_gene_variant	MODIFIER	rs45433417	-
ENSSSCG00000039736	ENSSSCG00000039736	1.61209695203468	3.23887162849385e-05	12:4952690-4952690	downstream_gene_variant	MODIFIER	rs339690415	-
ENSSSCG00000039736	ENSSSCG00000039736	1.61209695203468	3.23887162849385e-05	12:4952719-4952719	downstream_gene_variant	MODIFIER	rs321686537	-
ENSSSCG00000039736	ENSSSCG00000039736	1.61209695203468	3.23887162849385e-05	12:4952750-4952750	downstream_gene_variant	MODIFIER	rs332930183	-
ENSSSCG00000039736	ENSSSCG00000039736	1.61209695203468	3.23887162849385e-05	12:4952811-4952811	downstream_gene_variant	MODIFIER	rs324151801	-
ENSSSCG00000039736	ENSSSCG00000039736	1.61209695203468	3.23887162849385e-05	12:4952816-4952819	downstream_gene_variant	MODIFIER	rs1109686926,rs786457068	-
ENSSSCG00000039736	ENSSSCG00000039736	1.61209695203468	3.23887162849385e-05	12:4952845-4952845	downstream_gene_variant	MODIFIER	rs333941203	-
ENSSSCG00000039736	ENSSSCG00000039736	1.61209695203468	3.23887162849385e-05	12:4952954-4952954	downstream_gene_variant	MODIFIER	rs345610300	-
ENSSSCG00000039736	ENSSSCG00000039736	1.61209695203468	3.23887162849385e-05	12:4953029-4953035	downstream_gene_variant	MODIFIER	rs1111525680,rs792505620	-
ENSSSCG00000039736	ENSSSCG00000039736	1.61209695203468	3.23887162849385e-05	12:4953041-4953041	downstream_gene_variant	MODIFIER	rs45433419	-
ENSSSCG00000039736	ENSSSCG00000039736	1.61209695203468	3.23887162849385e-05	12:4953050-4953050	downstream_gene_variant	MODIFIER	rs45433420	-
ENSSSCG00000039736	ENSSSCG00000039736	1.61209695203468	3.23887162849385e-05	12:4953067-4953067	downstream_gene_variant	MODIFIER	rs45433421	-
ENSSSCG00000039736	ENSSSCG00000039736	1.61209695203468	3.23887162849385e-05	12:4953089-4953089	downstream_gene_variant	MODIFIER	rs45433422	-
ENSSSCG00000039736	ENSSSCG00000039736	1.61209695203468	3.23887162849385e-05	12:4953364-4953364	downstream_gene_variant	MODIFIER	rs45433423	-
ENSSSCG00000039736	ENSSSCG00000039736	1.61209695203468	3.23887162849385e-05	12:4953660-4953662	downstream_gene_variant	MODIFIER	rs789195538	-
ENSSSCG00000039736	ENSSSCG00000039736	1.61209695203468	3.23887162849385e-05	12:4954051-4954051	downstream_gene_variant	MODIFIER	rs340504757	-
ENSSSCG00000039736	ENSSSCG00000039736	1.61209695203468	3.23887162849385e-05	12:4954147-4954147	downstream_gene_variant	MODIFIER	rs324267694	-
ENSSSCG00000039736	ENSSSCG00000039736	1.61209695203468	3.23887162849385e-05	12:4954802-4954802	downstream_gene_variant	MODIFIER	rs787716882	-
ENSSSCG00000039736	ENSSSCG00000039736	1.61209695203468	3.23887162849385e-05	12:4954807-4954807	downstream_gene_variant	MODIFIER	rs786277284	-
ENSSSCG00000039736	ENSSSCG00000039736	1.61209695203468	3.23887162849385e-05	12:4955402-4955402	downstream_gene_variant	MODIFIER	rs342523461	-
ENSSSCG00000039736	ENSSSCG00000039736	1.61209695203468	3.23887162849385e-05	12:4955521-4955521	downstream_gene_variant	MODIFIER	rs334263495	-
ENSSSCG00000039736	ENSSSCG00000039736	1.61209695203468	3.23887162849385e-05	12:4955582-4955582	downstream_gene_variant	MODIFIER	rs340319452	-
ENSSSCG00000017565	SPATA20	1.32758804953839	3.23887162849385e-05	12:26824358-26824358	upstream_gene_variant	MODIFIER	-	-
ENSSSCG00000017565	SPATA20	1.32758804953839	3.23887162849385e-05	12:26824430-26824430	upstream_gene_variant	MODIFIER	-	-
ENSSSCG00000017565	SPATA20	1.32758804953839	3.23887162849385e-05	12:26824434-26824434	upstream_gene_variant	MODIFIER	rs1111056471	-
ENSSSCG00000017565	SPATA20	1.32758804953839	3.23887162849385e-05	12:26824724-26824724	upstream_gene_variant	MODIFIER	rs1108390391	-
ENSSSCG00000017565	SPATA20	1.32758804953839	3.23887162849385e-05	12:26824728-26824728	upstream_gene_variant	MODIFIER	rs1109166034	-
ENSSSCG00000017565	SPATA20	1.32758804953839	3.23887162849385e-05	12:26824735-26824735	upstream_gene_variant	MODIFIER	rs1114100557	-
ENSSSCG00000017565	SPATA20	1.32758804953839	3.23887162849385e-05	12:26824932-26824938	upstream_gene_variant	MODIFIER	-	-
ENSSSCG00000017565	SPATA20	1.32758804953839	3.23887162849385e-05	12:26825342-26825342	upstream_gene_variant	MODIFIER	-	-
ENSSSCG00000017565	SPATA20	1.32758804953839	3.23887162849385e-05	12:26825343-26825343	upstream_gene_variant	MODIFIER	-	-
ENSSSCG00000017565	SPATA20	1.32758804953839	3.23887162849385e-05	12:26825344-26825344	upstream_gene_variant	MODIFIER	-	-
ENSSSCG00000017565	SPATA20	1.32758804953839	3.23887162849385e-05	12:26825345-26825345	upstream_gene_variant	MODIFIER	-	-
ENSSSCG00000017565	SPATA20	1.32758804953839	3.23887162849385e-05	12:26825346-26825346	upstream_gene_variant	MODIFIER	-	-
ENSSSCG00000017565	SPATA20	1.32758804953839	3.23887162849385e-05	12:26825354-26825362	upstream_gene_variant	MODIFIER	-	-
ENSSSCG00000017565	SPATA20	1.32758804953839	3.23887162849385e-05	12:26829156-26829156	intron_variant	MODIFIER	rs335095858	-
ENSSSCG00000017565	SPATA20	1.32758804953839	3.23887162849385e-05	12:26829156-26829156	5_prime_UTR_variant	MODIFIER	rs335095858	-
ENSSSCG00000017565	SPATA20	1.32758804953839	3.23887162849385e-05	12:26829166-26829166	intron_variant	MODIFIER	rs344870020	-
ENSSSCG00000017565	SPATA20	1.32758804953839	3.23887162849385e-05	12:26829166-26829166	5_prime_UTR_variant	MODIFIER	rs344870020	-
ENSSSCG00000017565	SPATA20	1.32758804953839	3.23887162849385e-05	12:26829196-26829196	intron_variant	MODIFIER	rs322556284	-
ENSSSCG00000017565	SPATA20	1.32758804953839	3.23887162849385e-05	12:26829196-26829196	5_prime_UTR_variant	MODIFIER	rs322556284	-
ENSSSCG00000017565	SPATA20	1.32758804953839	3.23887162849385e-05	12:26829216-26829216	intron_variant	MODIFIER	rs332298145	-
ENSSSCG00000017565	SPATA20	1.32758804953839	3.23887162849385e-05	12:26829216-26829216	5_prime_UTR_variant	MODIFIER	rs332298145	-
ENSSSCG00000017565	SPATA20	1.32758804953839	3.23887162849385e-05	12:26829227-26829227	intron_variant	MODIFIER	rs81433090	-
ENSSSCG00000017565	SPATA20	1.32758804953839	3.23887162849385e-05	12:26829227-26829227	5_prime_UTR_variant	MODIFIER	rs81433090	-
ENSSSCG00000008556	KHK	1.75136019971327	3.58507299906771e-05	3:112019617-112019617	downstream_gene_variant	MODIFIER	rs338501570	-
ENSSSCG00000008556	KHK	1.75136019971327	3.58507299906771e-05	3:112021909-112021909	intron_variant	MODIFIER	rs332632234	-
ENSSSCG00000008556	KHK	1.75136019971327	3.58507299906771e-05	3:112023779-112023779	intron_variant	MODIFIER	rs319262090	-
ENSSSCG00000008556	KHK	1.75136019971327	3.58507299906771e-05	3:112028737-112028737	intron_variant	MODIFIER	rs329179579	-
ENSSSCG00000036867	C11orf71	1.61407027597094	4.05602358767074e-05	9:41946464-41946464	downstream_gene_variant	MODIFIER	rs326134503	-
ENSSSCG00000036867	C11orf71	1.61407027597094	4.05602358767074e-05	9:41946565-41946565	downstream_gene_variant	MODIFIER	rs320140417	-
ENSSSCG00000036867	C11orf71	1.61407027597094	4.05602358767074e-05	9:41946572-41946572	downstream_gene_variant	MODIFIER	rs341036095	-
ENSSSCG00000036867	C11orf71	1.61407027597094	4.05602358767074e-05	9:41946604-41946604	downstream_gene_variant	MODIFIER	rs325234560	-
ENSSSCG00000036867	C11orf71	1.61407027597094	4.05602358767074e-05	9:41947322-41947322	upstream_gene_variant	MODIFIER	rs323336887	-
ENSSSCG00000036867	C11orf71	1.61407027597094	4.05602358767074e-05	9:41947407-41947407	upstream_gene_variant	MODIFIER	rs339982954	-
ENSSSCG00000005830	CCDC183	1.69617081904827	4.05602358767074e-05	AEMK02000682.1:1014286-1014286	intron_variant	MODIFIER	-	-
ENSSSCG00000031088	ENSSSCG00000031088	1.37028771471252	4.05602358767074e-05	3:131263220-131263220	upstream_gene_variant	MODIFIER	rs319753137	-
ENSSSCG00000031088	ENSSSCG00000031088	1.37028771471252	4.05602358767074e-05	3:131263220-131263220	5_prime_UTR_variant	MODIFIER	rs319753137	-
ENSSSCG00000033726	ENSSSCG00000033726	1.61331821554609	4.05602358767074e-05	4:1543868-1543869	upstream_gene_variant	MODIFIER	-	-
ENSSSCG00000033726	ENSSSCG00000033726	1.61331821554609	4.05602358767074e-05	4:1545532-1545532	upstream_gene_variant	MODIFIER	-	-
ENSSSCG00000033726	ENSSSCG00000033726	1.61331821554609	4.05602358767074e-05	4:1546178-1546178	upstream_gene_variant	MODIFIER	-	-
ENSSSCG00000033726	ENSSSCG00000033726	1.61331821554609	4.05602358767074e-05	4:1547421-1547421	intron_variant	MODIFIER	-	-
ENSSSCG00000033726	ENSSSCG00000033726	1.61331821554609	4.05602358767074e-05	4:1552006-1552006	intron_variant	MODIFIER	-	-
ENSSSCG00000033726	ENSSSCG00000033726	1.61331821554609	4.05602358767074e-05	4:1553433-1553433	intron_variant	MODIFIER	-	-
ENSSSCG00000033726	ENSSSCG00000033726	1.61331821554609	4.05602358767074e-05	4:1553920-1553920	intron_variant	MODIFIER	-	-
ENSSSCG00000033726	ENSSSCG00000033726	1.61331821554609	4.05602358767074e-05	4:1555019-1555019	intron_variant	MODIFIER	-	-
ENSSSCG00000033726	ENSSSCG00000033726	1.61331821554609	4.05602358767074e-05	4:1555035-1555035	intron_variant	MODIFIER	-	-
ENSSSCG00000033726	ENSSSCG00000033726	1.61331821554609	4.05602358767074e-05	4:1558594-1558594	intron_variant	MODIFIER	-	-
ENSSSCG00000033726	ENSSSCG00000033726	1.61331821554609	4.05602358767074e-05	4:1563552-1563552	intron_variant	MODIFIER	-	-
ENSSSCG00000009761	NCOR2	1.59474381354391	4.05602358767074e-05	14:28685033-28685033	intron_variant	MODIFIER	rs80828504	-
ENSSSCG00000009761	NCOR2	1.59474381354391	4.05602358767074e-05	14:28685072-28685072	intron_variant	MODIFIER	rs324720714	-
ENSSSCG00000009761	NCOR2	1.59474381354391	4.05602358767074e-05	14:28685113-28685113	intron_variant	MODIFIER	rs334859831	-
ENSSSCG00000009761	NCOR2	1.59474381354391	4.05602358767074e-05	14:28780527-28780527	intron_variant	MODIFIER	rs327721067	-
ENSSSCG00000009761	NCOR2	1.59474381354391	4.05602358767074e-05	14:28780800-28780800	intron_variant	MODIFIER	rs338470517	-
ENSSSCG00000009761	NCOR2	1.59474381354391	4.05602358767074e-05	14:28784815-28784815	intron_variant	MODIFIER	rs346318631	-
ENSSSCG00000009761	NCOR2	1.59474381354391	4.05602358767074e-05	14:28786064-28786064	intron_variant	MODIFIER	rs790611304	-
ENSSSCG00000009761	NCOR2	1.59474381354391	4.05602358767074e-05	14:28800967-28800967	intron_variant	MODIFIER	rs344041715	-
ENSSSCG00000009761	NCOR2	1.59474381354391	4.05602358767074e-05	14:28804617-28804617	intron_variant	MODIFIER	rs340874084	-
ENSSSCG00000029533	SEMA4G	1.4337568960547	4.05602358767074e-05	14:112064699-112064699	intron_variant	MODIFIER	rs790510520	-
ENSSSCG00000029533	SEMA4G	1.4337568960547	4.05602358767074e-05	14:112064700-112064700	intron_variant	MODIFIER	rs787263685	-
ENSSSCG00000029533	SEMA4G	1.4337568960547	4.05602358767074e-05	14:112064717-112064717	intron_variant	MODIFIER	-	-
ENSSSCG00000029533	SEMA4G	1.4337568960547	4.05602358767074e-05	14:112068153-112068153	downstream_gene_variant	MODIFIER	-	-
ENSSSCG00000038950	VARS	1.2669860788332	4.05602358767074e-05	7:23901356-23901356	upstream_gene_variant	MODIFIER	rs1112949063	-
ENSSSCG00000038950	VARS	1.2669860788332	4.05602358767074e-05	7:23901364-23901364	upstream_gene_variant	MODIFIER	rs1108004493	-
ENSSSCG00000038950	VARS	1.2669860788332	4.05602358767074e-05	7:23901525-23901525	upstream_gene_variant	MODIFIER	-	-
ENSSSCG00000038950	VARS	1.2669860788332	4.05602358767074e-05	7:23901536-23901536	upstream_gene_variant	MODIFIER	-	-
ENSSSCG00000038950	VARS	1.2669860788332	4.05602358767074e-05	7:23902158-23902158	upstream_gene_variant	MODIFIER	-	-
ENSSSCG00000038950	VARS	1.2669860788332	4.05602358767074e-05	7:23902559-23902559	upstream_gene_variant	MODIFIER	rs1109785952	-
ENSSSCG00000038950	VARS	1.2669860788332	4.05602358767074e-05	7:23902585-23902585	upstream_gene_variant	MODIFIER	rs1107863188	-
ENSSSCG00000038950	VARS	1.2669860788332	4.05602358767074e-05	7:23903024-23903024	upstream_gene_variant	MODIFIER	-	-
ENSSSCG00000013445	CSNK1G2	1.32322761049516	4.2752638477943e-05	2:76599983-76599983	intron_variant	MODIFIER	rs81334879	-
ENSSSCG00000031571	ENSSSCG00000031571	1.47627667031866	4.2752638477943e-05	X:32692575-32692575	upstream_gene_variant	MODIFIER	rs346353668	-
ENSSSCG00000006954	EEF1D	1.59678641741057	4.69801449291706e-05	4:970779-970796	intron_variant	MODIFIER	rs790693399	-
ENSSSCG00000006954	EEF1D	1.59678641741057	4.69801449291706e-05	4:970779-970796	upstream_gene_variant	MODIFIER	rs790693399	-
ENSSSCG00000006954	EEF1D	1.59678641741057	4.69801449291706e-05	4:971177-971177	intron_variant	MODIFIER	rs343469190	-
ENSSSCG00000006954	EEF1D	1.59678641741057	4.69801449291706e-05	4:971177-971177	upstream_gene_variant	MODIFIER	rs343469190	-
ENSSSCG00000006954	EEF1D	1.59678641741057	4.69801449291706e-05	4:972781-972781	intron_variant	MODIFIER	rs81381133	-
ENSSSCG00000006954	EEF1D	1.59678641741057	4.69801449291706e-05	4:972781-972781	upstream_gene_variant	MODIFIER	rs81381133	-
ENSSSCG00000031988	MYOCD	2.12848541555909	4.99160889069148e-06	12:57005352-57005352	intron_variant	MODIFIER	rs326387477	-
ENSSSCG00000031988	MYOCD	2.12848541555909	4.99160889069148e-06	12:57033864-57033864	downstream_gene_variant	MODIFIER	rs322107749	-
ENSSSCG00000039135	ARHGAP33	1.48582099361217	5.07927173540132e-05	6:45195990-45195990	upstream_gene_variant	MODIFIER	-	-
ENSSSCG00000039135	ARHGAP33	1.48582099361217	5.07927173540132e-05	6:45198902-45198902	upstream_gene_variant	MODIFIER	-	-
ENSSSCG00000039135	ARHGAP33	1.48582099361217	5.07927173540132e-05	6:45200974-45200974	intron_variant	MODIFIER	-	-
ENSSSCG00000039135	ARHGAP33	1.48582099361217	5.07927173540132e-05	6:45207761-45207761	intron_variant	MODIFIER	-	-
ENSSSCG00000039135	ARHGAP33	1.48582099361217	5.07927173540132e-05	6:45208181-45208181	intron_variant	MODIFIER	-	-
ENSSSCG00000039135	ARHGAP33	1.48582099361217	5.07927173540132e-05	6:45208221-45208221	intron_variant	MODIFIER	-	-
ENSSSCG00000039135	ARHGAP33	1.48582099361217	5.07927173540132e-05	6:45208249-45208249	intron_variant	MODIFIER	-	-
ENSSSCG00000039135	ARHGAP33	1.48582099361217	5.07927173540132e-05	6:45208263-45208263	intron_variant	MODIFIER	-	-
ENSSSCG00000039135	ARHGAP33	1.48582099361217	5.07927173540132e-05	6:45210351-45210351	intron_variant	MODIFIER	-	-
ENSSSCG00000039135	ARHGAP33	1.48582099361217	5.07927173540132e-05	6:45210391-45210391	intron_variant	MODIFIER	-	-
ENSSSCG00000010111	DGCR2	1.47975226461805	5.07927173540132e-05	14:50870119-50870126	intron_variant	MODIFIER	rs693754897	-
ENSSSCG00000010111	DGCR2	1.47975226461805	5.07927173540132e-05	14:50899243-50899243	intron_variant	MODIFIER	rs329248624	-
ENSSSCG00000010111	DGCR2	1.47975226461805	5.07927173540132e-05	14:50899867-50899867	intron_variant	MODIFIER	rs334989431	-
ENSSSCG00000010111	DGCR2	1.47975226461805	5.07927173540132e-05	14:50902458-50902458	intron_variant	MODIFIER	rs333155019	-
ENSSSCG00000010111	DGCR2	1.47975226461805	5.07927173540132e-05	14:50906588-50906588	intron_variant	MODIFIER	rs329052059	-
ENSSSCG00000010111	DGCR2	1.47975226461805	5.07927173540132e-05	14:50906914-50906914	intron_variant	MODIFIER	rs320450614	-
ENSSSCG00000010111	DGCR2	1.47975226461805	5.07927173540132e-05	14:50936188-50936188	upstream_gene_variant	MODIFIER	rs713146976	-
ENSSSCG00000010111	DGCR2	1.47975226461805	5.07927173540132e-05	14:50936188-50936188	intron_variant	MODIFIER	rs713146976	-
ENSSSCG00000027178	MAN2B2	1.69592753817411	5.07927173540132e-05	8:4134049-4134049	upstream_gene_variant	MODIFIER	rs327953444	-
ENSSSCG00000027178	MAN2B2	1.69592753817411	5.07927173540132e-05	8:4164772-4164772	intron_variant	MODIFIER	rs346181578	-
ENSSSCG00000027178	MAN2B2	1.69592753817411	5.07927173540132e-05	8:4167012-4167012	intron_variant	MODIFIER	rs329660568	-
ENSSSCG00000027178	MAN2B2	1.69592753817411	5.07927173540132e-05	8:4167014-4167014	intron_variant	MODIFIER	rs705848768	-
ENSSSCG00000027178	MAN2B2	1.69592753817411	5.07927173540132e-05	8:4167031-4167031	intron_variant	MODIFIER	rs324170788	-
ENSSSCG00000027178	MAN2B2	1.69592753817411	5.07927173540132e-05	8:4167068-4167070	intron_variant	MODIFIER	rs791854658,rs696125514	-
ENSSSCG00000027178	MAN2B2	1.69592753817411	5.07927173540132e-05	8:4167912-4167912	intron_variant	MODIFIER	rs692865648	-
ENSSSCG00000003377	ACOT7	1.32599489960557	5.14315382978863e-05	6:67152669-67152669	3_prime_UTR_variant	MODIFIER	rs335355617	-
ENSSSCG00000003377	ACOT7	1.32599489960557	5.14315382978863e-05	6:67153214-67153214	intron_variant	MODIFIER	rs333626236	-
ENSSSCG00000003377	ACOT7	1.32599489960557	5.14315382978863e-05	6:67154156-67154156	intron_variant	MODIFIER	rs324538173	-
ENSSSCG00000003377	ACOT7	1.32599489960557	5.14315382978863e-05	6:67154882-67154882	intron_variant	MODIFIER	rs326083915	-
ENSSSCG00000003377	ACOT7	1.32599489960557	5.14315382978863e-05	6:67175238-67175238	intron_variant	MODIFIER	rs322560692	-
ENSSSCG00000003377	ACOT7	1.32599489960557	5.14315382978863e-05	6:67175354-67175354	intron_variant	MODIFIER	rs344158340	-
ENSSSCG00000003377	ACOT7	1.32599489960557	5.14315382978863e-05	6:67178124-67178124	intron_variant	MODIFIER	rs329081969	-
ENSSSCG00000003377	ACOT7	1.32599489960557	5.14315382978863e-05	6:67178327-67178327	intron_variant	MODIFIER	rs330326238	-
ENSSSCG00000003377	ACOT7	1.32599489960557	5.14315382978863e-05	6:67178406-67178406	intron_variant	MODIFIER	rs339474456	-
ENSSSCG00000003377	ACOT7	1.32599489960557	5.14315382978863e-05	6:67178663-67178666	intron_variant	MODIFIER	-	-
ENSSSCG00000003377	ACOT7	1.32599489960557	5.14315382978863e-05	6:67179272-67179275	intron_variant	MODIFIER	-	-
ENSSSCG00000003377	ACOT7	1.32599489960557	5.14315382978863e-05	6:67179307-67179307	intron_variant	MODIFIER	rs333813377	-
ENSSSCG00000003377	ACOT7	1.32599489960557	5.14315382978863e-05	6:67190624-67190624	intron_variant	MODIFIER	-	-
ENSSSCG00000003377	ACOT7	1.32599489960557	5.14315382978863e-05	6:67251070-67251070	intron_variant	MODIFIER	rs323118673	-
ENSSSCG00000031710	BRF1	1.7382197689004	5.14315382978863e-05	AEMK02000452.1:3333233-3333233	intron_variant	MODIFIER	-	-
ENSSSCG00000031710	BRF1	1.7382197689004	5.14315382978863e-05	AEMK02000452.1:3333701-3333701	intron_variant	MODIFIER	-	-
ENSSSCG00000031710	BRF1	1.7382197689004	5.14315382978863e-05	AEMK02000452.1:3366403-3366403	intron_variant	MODIFIER	-	-
ENSSSCG00000031710	BRF1	1.7382197689004	5.14315382978863e-05	AEMK02000452.1:3368278-3368278	intron_variant	MODIFIER	-	-
ENSSSCG00000031710	BRF1	1.7382197689004	5.14315382978863e-05	AEMK02000452.1:3368302-3368302	intron_variant	MODIFIER	-	-
ENSSSCG00000003030	CIC	1.54959529428244	5.14315382978863e-05	6:49653063-49653063	upstream_gene_variant	MODIFIER	-	-
ENSSSCG00000003030	CIC	1.54959529428244	5.14315382978863e-05	6:49653063-49653063	intron_variant	MODIFIER	-	-
ENSSSCG00000035904	RPL7A	1.10615027024006	5.14315382978863e-05	1:272962431-272962431	intron_variant	MODIFIER	-	-
ENSSSCG00000040714	RSPH6A	1.35962532389842	5.14315382978863e-05	6:52124889-52124889	intron_variant	MODIFIER	-	-
ENSSSCG00000005659	ZER1	1.28350123742487	5.14315382978863e-05	1:269085453-269085453	downstream_gene_variant	MODIFIER	-	-
ENSSSCG00000005659	ZER1	1.28350123742487	5.14315382978863e-05	1:269085542-269085542	downstream_gene_variant	MODIFIER	-	-
ENSSSCG00000005659	ZER1	1.28350123742487	5.14315382978863e-05	1:269085550-269085550	downstream_gene_variant	MODIFIER	-	-
ENSSSCG00000005659	ZER1	1.28350123742487	5.14315382978863e-05	1:269085629-269085629	downstream_gene_variant	MODIFIER	-	-
ENSSSCG00000005659	ZER1	1.28350123742487	5.14315382978863e-05	1:269085764-269085764	downstream_gene_variant	MODIFIER	-	-
ENSSSCG00000005659	ZER1	1.28350123742487	5.14315382978863e-05	1:269085771-269085771	downstream_gene_variant	MODIFIER	-	-
ENSSSCG00000005659	ZER1	1.28350123742487	5.14315382978863e-05	1:269085779-269085779	downstream_gene_variant	MODIFIER	-	-
ENSSSCG00000005659	ZER1	1.28350123742487	5.14315382978863e-05	1:269085967-269085967	downstream_gene_variant	MODIFIER	-	-
ENSSSCG00000005659	ZER1	1.28350123742487	5.14315382978863e-05	1:269086641-269086641	downstream_gene_variant	MODIFIER	-	-
ENSSSCG00000005659	ZER1	1.28350123742487	5.14315382978863e-05	1:269086665-269086665	downstream_gene_variant	MODIFIER	-	-
ENSSSCG00000005659	ZER1	1.28350123742487	5.14315382978863e-05	1:269086952-269086952	downstream_gene_variant	MODIFIER	-	-
ENSSSCG00000005659	ZER1	1.28350123742487	5.14315382978863e-05	1:269086980-269086980	downstream_gene_variant	MODIFIER	-	-
ENSSSCG00000005659	ZER1	1.28350123742487	5.14315382978863e-05	1:269087037-269087037	downstream_gene_variant	MODIFIER	-	-
ENSSSCG00000005659	ZER1	1.28350123742487	5.14315382978863e-05	1:269087175-269087175	downstream_gene_variant	MODIFIER	-	-
ENSSSCG00000005659	ZER1	1.28350123742487	5.14315382978863e-05	1:269087259-269087259	downstream_gene_variant	MODIFIER	-	-
ENSSSCG00000005659	ZER1	1.28350123742487	5.14315382978863e-05	1:269087298-269087298	downstream_gene_variant	MODIFIER	-	-
ENSSSCG00000005659	ZER1	1.28350123742487	5.14315382978863e-05	1:269087306-269087306	downstream_gene_variant	MODIFIER	rs1110457835	-
ENSSSCG00000005659	ZER1	1.28350123742487	5.14315382978863e-05	1:269087535-269087535	downstream_gene_variant	MODIFIER	rs346316225	-
ENSSSCG00000005659	ZER1	1.28350123742487	5.14315382978863e-05	1:269087769-269087769	downstream_gene_variant	MODIFIER	rs320020484	-
ENSSSCG00000005659	ZER1	1.28350123742487	5.14315382978863e-05	1:269087807-269087807	downstream_gene_variant	MODIFIER	rs338749570	-
ENSSSCG00000005659	ZER1	1.28350123742487	5.14315382978863e-05	1:269087832-269087832	downstream_gene_variant	MODIFIER	rs320059787	-
ENSSSCG00000005659	ZER1	1.28350123742487	5.14315382978863e-05	1:269087867-269087867	downstream_gene_variant	MODIFIER	rs330614343	-
ENSSSCG00000005659	ZER1	1.28350123742487	5.14315382978863e-05	1:269087889-269087889	downstream_gene_variant	MODIFIER	rs322164962	-
ENSSSCG00000005659	ZER1	1.28350123742487	5.14315382978863e-05	1:269089934-269089934	downstream_gene_variant	MODIFIER	rs81317754	-
ENSSSCG00000005659	ZER1	1.28350123742487	5.14315382978863e-05	1:269089970-269089970	downstream_gene_variant	MODIFIER	rs324725638	-
ENSSSCG00000005659	ZER1	1.28350123742487	5.14315382978863e-05	1:269090493-269090493	intron_variant	MODIFIER	rs322478277	-
ENSSSCG00000005659	ZER1	1.28350123742487	5.14315382978863e-05	1:269090493-269090493	downstream_gene_variant	MODIFIER	rs322478277	-
ENSSSCG00000005659	ZER1	1.28350123742487	5.14315382978863e-05	1:269090538-269090538	intron_variant	MODIFIER	rs713805363	-
ENSSSCG00000005659	ZER1	1.28350123742487	5.14315382978863e-05	1:269090538-269090538	downstream_gene_variant	MODIFIER	rs713805363	-
ENSSSCG00000005659	ZER1	1.28350123742487	5.14315382978863e-05	1:269091885-269091886	intron_variant	MODIFIER	-	-
ENSSSCG00000005659	ZER1	1.28350123742487	5.14315382978863e-05	1:269091885-269091886	downstream_gene_variant	MODIFIER	-	-
ENSSSCG00000005659	ZER1	1.28350123742487	5.14315382978863e-05	1:269091919-269091919	intron_variant	MODIFIER	rs345115713	-
ENSSSCG00000005659	ZER1	1.28350123742487	5.14315382978863e-05	1:269091919-269091919	downstream_gene_variant	MODIFIER	rs345115713	-
ENSSSCG00000005659	ZER1	1.28350123742487	5.14315382978863e-05	1:269092105-269092105	intron_variant	MODIFIER	rs320426754	-
ENSSSCG00000005659	ZER1	1.28350123742487	5.14315382978863e-05	1:269092105-269092105	downstream_gene_variant	MODIFIER	rs320426754	-
ENSSSCG00000005659	ZER1	1.28350123742487	5.14315382978863e-05	1:269092150-269092150	intron_variant	MODIFIER	rs704146134	-
ENSSSCG00000005659	ZER1	1.28350123742487	5.14315382978863e-05	1:269092150-269092150	downstream_gene_variant	MODIFIER	rs704146134	-
ENSSSCG00000005659	ZER1	1.28350123742487	5.14315382978863e-05	1:269092181-269092181	intron_variant	MODIFIER	rs705092465	-
ENSSSCG00000005659	ZER1	1.28350123742487	5.14315382978863e-05	1:269092181-269092181	downstream_gene_variant	MODIFIER	rs705092465	-
ENSSSCG00000005659	ZER1	1.28350123742487	5.14315382978863e-05	1:269092211-269092211	intron_variant	MODIFIER	rs337664817	-
ENSSSCG00000005659	ZER1	1.28350123742487	5.14315382978863e-05	1:269092211-269092211	downstream_gene_variant	MODIFIER	rs337664817	-
ENSSSCG00000005659	ZER1	1.28350123742487	5.14315382978863e-05	1:269096238-269096238	intron_variant	MODIFIER	rs319226227	-
ENSSSCG00000005659	ZER1	1.28350123742487	5.14315382978863e-05	1:269121617-269121617	intron_variant	MODIFIER	rs323999686	-
ENSSSCG00000005659	ZER1	1.28350123742487	5.14315382978863e-05	1:269122246-269122246	upstream_gene_variant	MODIFIER	rs339664620	-
ENSSSCG00000005659	ZER1	1.28350123742487	5.14315382978863e-05	1:269122636-269122636	upstream_gene_variant	MODIFIER	rs320226609	-
ENSSSCG00000030378	LIMK1	2.05668214508052	5.27635697038047e-05	3:11266481-11266481	intron_variant	MODIFIER	rs341245006	-
ENSSSCG00000030378	LIMK1	2.05668214508052	5.27635697038047e-05	3:11266484-11266484	intron_variant	MODIFIER	rs324700919	-
ENSSSCG00000030378	LIMK1	2.05668214508052	5.27635697038047e-05	3:11266531-11266531	intron_variant	MODIFIER	rs342104233	-
ENSSSCG00000030378	LIMK1	2.05668214508052	5.27635697038047e-05	3:11266582-11266582	intron_variant	MODIFIER	rs326892026	-
ENSSSCG00000030378	LIMK1	2.05668214508052	5.27635697038047e-05	3:11266604-11266604	intron_variant	MODIFIER	rs334237178	-
ENSSSCG00000030378	LIMK1	2.05668214508052	5.27635697038047e-05	3:11267158-11267169	intron_variant	MODIFIER	rs691372705	-
ENSSSCG00000030378	LIMK1	2.05668214508052	5.27635697038047e-05	3:11267216-11267219	intron_variant	MODIFIER	rs790478678	-
ENSSSCG00000030378	LIMK1	2.05668214508052	5.27635697038047e-05	3:11267238-11267239	intron_variant	MODIFIER	rs1113375835,rs788755996	-
ENSSSCG00000030378	LIMK1	2.05668214508052	5.27635697038047e-05	3:11267286-11267286	intron_variant	MODIFIER	rs322403278	-
ENSSSCG00000030906	MPL	2.02717183212582	5.36455027529441e-05	6:167891271-167891271	downstream_gene_variant	MODIFIER	rs329921706	-
ENSSSCG00000030906	MPL	2.02717183212582	5.36455027529441e-05	6:167891293-167891293	downstream_gene_variant	MODIFIER	rs325292997	-
ENSSSCG00000030906	MPL	2.02717183212582	5.36455027529441e-05	6:167891320-167891320	downstream_gene_variant	MODIFIER	rs340810407	-
ENSSSCG00000030906	MPL	2.02717183212582	5.36455027529441e-05	6:167891336-167891336	downstream_gene_variant	MODIFIER	rs323963198	-
ENSSSCG00000030906	MPL	2.02717183212582	5.36455027529441e-05	6:167891352-167891352	downstream_gene_variant	MODIFIER	rs334955551	-
ENSSSCG00000030906	MPL	2.02717183212582	5.36455027529441e-05	6:167891397-167891397	downstream_gene_variant	MODIFIER	rs326444610	-
ENSSSCG00000030906	MPL	2.02717183212582	5.36455027529441e-05	6:167891463-167891463	downstream_gene_variant	MODIFIER	rs344945723	-
ENSSSCG00000030906	MPL	2.02717183212582	5.36455027529441e-05	6:167891521-167891521	downstream_gene_variant	MODIFIER	rs325241053	-
ENSSSCG00000030906	MPL	2.02717183212582	5.36455027529441e-05	6:167891873-167891873	downstream_gene_variant	MODIFIER	-	-
ENSSSCG00000030906	MPL	2.02717183212582	5.36455027529441e-05	6:167892200-167892200	downstream_gene_variant	MODIFIER	rs318992044	-
ENSSSCG00000030906	MPL	2.02717183212582	5.36455027529441e-05	6:167892221-167892221	downstream_gene_variant	MODIFIER	rs787287075	-
ENSSSCG00000030906	MPL	2.02717183212582	5.36455027529441e-05	6:167892225-167892225	downstream_gene_variant	MODIFIER	rs792380480	-
ENSSSCG00000030906	MPL	2.02717183212582	5.36455027529441e-05	6:167892243-167892243	downstream_gene_variant	MODIFIER	-	-
ENSSSCG00000030906	MPL	2.02717183212582	5.36455027529441e-05	6:167892245-167892245	downstream_gene_variant	MODIFIER	rs1113675653	-
ENSSSCG00000030906	MPL	2.02717183212582	5.36455027529441e-05	6:167892323-167892323	downstream_gene_variant	MODIFIER	rs690980390	-
ENSSSCG00000030906	MPL	2.02717183212582	5.36455027529441e-05	6:167892608-167892608	downstream_gene_variant	MODIFIER	rs321395441	-
ENSSSCG00000030906	MPL	2.02717183212582	5.36455027529441e-05	6:167892655-167892655	downstream_gene_variant	MODIFIER	rs329918702	-
ENSSSCG00000030906	MPL	2.02717183212582	5.36455027529441e-05	6:167892747-167892747	downstream_gene_variant	MODIFIER	rs340734629	-
ENSSSCG00000030906	MPL	2.02717183212582	5.36455027529441e-05	6:167892757-167892757	downstream_gene_variant	MODIFIER	rs334606820	-
ENSSSCG00000030906	MPL	2.02717183212582	5.36455027529441e-05	6:167892779-167892779	downstream_gene_variant	MODIFIER	rs339076036	-
ENSSSCG00000030906	MPL	2.02717183212582	5.36455027529441e-05	6:167892817-167892817	downstream_gene_variant	MODIFIER	rs322891287	-
ENSSSCG00000030906	MPL	2.02717183212582	5.36455027529441e-05	6:167892967-167892967	downstream_gene_variant	MODIFIER	rs697886459	-
ENSSSCG00000030906	MPL	2.02717183212582	5.36455027529441e-05	6:167892972-167892972	downstream_gene_variant	MODIFIER	rs346002760	-
ENSSSCG00000030906	MPL	2.02717183212582	5.36455027529441e-05	6:167893004-167893004	downstream_gene_variant	MODIFIER	rs342919419	-
ENSSSCG00000030906	MPL	2.02717183212582	5.36455027529441e-05	6:167893096-167893096	downstream_gene_variant	MODIFIER	rs320609063	-
ENSSSCG00000030906	MPL	2.02717183212582	5.36455027529441e-05	6:167893144-167893144	downstream_gene_variant	MODIFIER	rs338649958	-
ENSSSCG00000030906	MPL	2.02717183212582	5.36455027529441e-05	6:167893153-167893153	downstream_gene_variant	MODIFIER	rs702094450	-
ENSSSCG00000030906	MPL	2.02717183212582	5.36455027529441e-05	6:167893272-167893272	downstream_gene_variant	MODIFIER	rs330627563	-
ENSSSCG00000030906	MPL	2.02717183212582	5.36455027529441e-05	6:167893276-167893276	downstream_gene_variant	MODIFIER	rs344622548	-
ENSSSCG00000030906	MPL	2.02717183212582	5.36455027529441e-05	6:167893345-167893345	downstream_gene_variant	MODIFIER	rs322116108	-
ENSSSCG00000030906	MPL	2.02717183212582	5.36455027529441e-05	6:167893417-167893420	downstream_gene_variant	MODIFIER	rs791289777	-
ENSSSCG00000030906	MPL	2.02717183212582	5.36455027529441e-05	6:167893466-167893466	downstream_gene_variant	MODIFIER	rs332996563	-
ENSSSCG00000030906	MPL	2.02717183212582	5.36455027529441e-05	6:167893542-167893542	downstream_gene_variant	MODIFIER	rs324445363	-
ENSSSCG00000030906	MPL	2.02717183212582	5.36455027529441e-05	6:167893609-167893609	downstream_gene_variant	MODIFIER	rs332336197	-
ENSSSCG00000030906	MPL	2.02717183212582	5.36455027529441e-05	6:167893716-167893716	downstream_gene_variant	MODIFIER	rs342415059	-
ENSSSCG00000030906	MPL	2.02717183212582	5.36455027529441e-05	6:167893722-167893722	downstream_gene_variant	MODIFIER	rs326735076	-
ENSSSCG00000030906	MPL	2.02717183212582	5.36455027529441e-05	6:167893726-167893726	downstream_gene_variant	MODIFIER	rs338541367	-
ENSSSCG00000030906	MPL	2.02717183212582	5.36455027529441e-05	6:167893846-167893846	downstream_gene_variant	MODIFIER	rs345776836	-
ENSSSCG00000030906	MPL	2.02717183212582	5.36455027529441e-05	6:167893870-167893870	downstream_gene_variant	MODIFIER	rs337941378	-
ENSSSCG00000030906	MPL	2.02717183212582	5.36455027529441e-05	6:167893926-167893926	downstream_gene_variant	MODIFIER	rs331726652	-
ENSSSCG00000030906	MPL	2.02717183212582	5.36455027529441e-05	6:167893927-167893927	downstream_gene_variant	MODIFIER	rs336059350	-
ENSSSCG00000030906	MPL	2.02717183212582	5.36455027529441e-05	6:167893985-167893985	downstream_gene_variant	MODIFIER	rs330670845	-
ENSSSCG00000030906	MPL	2.02717183212582	5.36455027529441e-05	6:167894042-167894042	downstream_gene_variant	MODIFIER	rs322084808	-
ENSSSCG00000030906	MPL	2.02717183212582	5.36455027529441e-05	6:167894051-167894051	downstream_gene_variant	MODIFIER	rs329827388	-
ENSSSCG00000030906	MPL	2.02717183212582	5.36455027529441e-05	6:167894064-167894064	downstream_gene_variant	MODIFIER	rs343849129	-
ENSSSCG00000030906	MPL	2.02717183212582	5.36455027529441e-05	6:167894069-167894069	downstream_gene_variant	MODIFIER	rs324393394	-
ENSSSCG00000030906	MPL	2.02717183212582	5.36455027529441e-05	6:167894100-167894106	downstream_gene_variant	MODIFIER	-	-
ENSSSCG00000030906	MPL	2.02717183212582	5.36455027529441e-05	6:167894128-167894128	downstream_gene_variant	MODIFIER	rs339765262	-
ENSSSCG00000030906	MPL	2.02717183212582	5.36455027529441e-05	6:167894488-167894488	downstream_gene_variant	MODIFIER	rs326441926	-
ENSSSCG00000030906	MPL	2.02717183212582	5.36455027529441e-05	6:167894577-167894582	downstream_gene_variant	MODIFIER	rs707774692,rs789558464	-
ENSSSCG00000030906	MPL	2.02717183212582	5.36455027529441e-05	6:167894676-167894676	downstream_gene_variant	MODIFIER	rs334668910	-
ENSSSCG00000030906	MPL	2.02717183212582	5.36455027529441e-05	6:167894747-167894747	downstream_gene_variant	MODIFIER	rs344027489	-
ENSSSCG00000030906	MPL	2.02717183212582	5.36455027529441e-05	6:167894868-167894868	downstream_gene_variant	MODIFIER	rs328265786	-
ENSSSCG00000030906	MPL	2.02717183212582	5.36455027529441e-05	6:167894939-167894939	downstream_gene_variant	MODIFIER	rs335609800	-
ENSSSCG00000030906	MPL	2.02717183212582	5.36455027529441e-05	6:167895105-167895105	downstream_gene_variant	MODIFIER	rs329788033	-
ENSSSCG00000030906	MPL	2.02717183212582	5.36455027529441e-05	6:167895109-167895109	downstream_gene_variant	MODIFIER	rs343806890	-
ENSSSCG00000030906	MPL	2.02717183212582	5.36455027529441e-05	6:167895198-167895198	downstream_gene_variant	MODIFIER	rs321108977	-
ENSSSCG00000030906	MPL	2.02717183212582	5.36455027529441e-05	6:167895310-167895310	downstream_gene_variant	MODIFIER	rs338915222	-
ENSSSCG00000030906	MPL	2.02717183212582	5.36455027529441e-05	6:167895393-167895393	downstream_gene_variant	MODIFIER	rs323560848	-
ENSSSCG00000030906	MPL	2.02717183212582	5.36455027529441e-05	6:167895396-167895396	downstream_gene_variant	MODIFIER	rs335698833	-
ENSSSCG00000030906	MPL	2.02717183212582	5.36455027529441e-05	6:167895516-167895516	downstream_gene_variant	MODIFIER	rs339545064	-
ENSSSCG00000030906	MPL	2.02717183212582	5.36455027529441e-05	6:167895543-167895543	downstream_gene_variant	MODIFIER	rs322604251	-
ENSSSCG00000030906	MPL	2.02717183212582	5.36455027529441e-05	6:167895545-167895545	downstream_gene_variant	MODIFIER	rs334579068	-
ENSSSCG00000030906	MPL	2.02717183212582	5.36455027529441e-05	6:167895616-167895616	downstream_gene_variant	MODIFIER	rs344802000	-
ENSSSCG00000030906	MPL	2.02717183212582	5.36455027529441e-05	6:167895688-167895688	downstream_gene_variant	MODIFIER	rs328585737	-
ENSSSCG00000030906	MPL	2.02717183212582	5.36455027529441e-05	6:167895689-167895689	downstream_gene_variant	MODIFIER	rs332610084	-
ENSSSCG00000030906	MPL	2.02717183212582	5.36455027529441e-05	6:167895732-167895733	downstream_gene_variant	MODIFIER	rs788882395	-
ENSSSCG00000030906	MPL	2.02717183212582	5.36455027529441e-05	6:167895756-167895756	downstream_gene_variant	MODIFIER	rs342696787	-
ENSSSCG00000030906	MPL	2.02717183212582	5.36455027529441e-05	6:167895770-167895770	downstream_gene_variant	MODIFIER	rs327374158	-
ENSSSCG00000030906	MPL	2.02717183212582	5.36455027529441e-05	6:167895984-167895984	downstream_gene_variant	MODIFIER	rs318899693	-
ENSSSCG00000030906	MPL	2.02717183212582	5.36455027529441e-05	6:167897435-167897435	intron_variant	MODIFIER	rs323951482	-
ENSSSCG00000030906	MPL	2.02717183212582	5.36455027529441e-05	6:167897460-167897460	intron_variant	MODIFIER	rs336174433	-
ENSSSCG00000030906	MPL	2.02717183212582	5.36455027529441e-05	6:167897946-167897946	intron_variant	MODIFIER	rs325542048	-
ENSSSCG00000030906	MPL	2.02717183212582	5.36455027529441e-05	6:167898568-167898572	intron_variant	MODIFIER	rs711857853,rs788546493	-
ENSSSCG00000030906	MPL	2.02717183212582	5.36455027529441e-05	6:167898618-167898618	intron_variant	MODIFIER	rs341526229	-
ENSSSCG00000030906	MPL	2.02717183212582	5.36455027529441e-05	6:167898696-167898696	intron_variant	MODIFIER	rs325017392	-
ENSSSCG00000030906	MPL	2.02717183212582	5.36455027529441e-05	6:167898729-167898733	intron_variant	MODIFIER	rs704220010,rs786364259	-
ENSSSCG00000030906	MPL	2.02717183212582	5.36455027529441e-05	6:167901629-167901629	intron_variant	MODIFIER	rs333102408	-
ENSSSCG00000001517	ENSSSCG00000001517	1.42187774448572	5.45190008093348e-05	7:29813444-29813446	upstream_gene_variant	MODIFIER	rs789481606,rs692427503	-
ENSSSCG00000001517	ENSSSCG00000001517	1.42187774448572	5.45190008093348e-05	7:29813763-29813763	upstream_gene_variant	MODIFIER	rs341331777	-
ENSSSCG00000001517	ENSSSCG00000001517	1.42187774448572	5.45190008093348e-05	7:29815870-29815870	upstream_gene_variant	MODIFIER	rs329592914	-
ENSSSCG00000012964	TSGA10IP	1.59631293598106	5.49668871628011e-05	2:6374884-6374884	intron_variant	MODIFIER	rs790220575	-
ENSSSCG00000012964	TSGA10IP	1.59631293598106	5.49668871628011e-05	2:6374884-6374884	downstream_gene_variant	MODIFIER	rs790220575	-
ENSSSCG00000012964	TSGA10IP	1.59631293598106	5.49668871628011e-05	2:6375123-6375123	intron_variant	MODIFIER	rs339760601	-
ENSSSCG00000012964	TSGA10IP	1.59631293598106	5.49668871628011e-05	2:6375123-6375123	downstream_gene_variant	MODIFIER	rs339760601	-
ENSSSCG00000012964	TSGA10IP	1.59631293598106	5.49668871628011e-05	2:6376190-6376190	intron_variant	MODIFIER	rs328535197	-
ENSSSCG00000012964	TSGA10IP	1.59631293598106	5.49668871628011e-05	2:6376434-6376434	intron_variant	MODIFIER	rs341315461	-
ENSSSCG00000012964	TSGA10IP	1.59631293598106	5.49668871628011e-05	2:6376439-6376439	intron_variant	MODIFIER	rs321181093	-
ENSSSCG00000012964	TSGA10IP	1.59631293598106	5.49668871628011e-05	2:6376526-6376526	intron_variant	MODIFIER	rs339978839	-
ENSSSCG00000012964	TSGA10IP	1.59631293598106	5.49668871628011e-05	2:6376530-6376530	intron_variant	MODIFIER	rs323896826	-
ENSSSCG00000012964	TSGA10IP	1.59631293598106	5.49668871628011e-05	2:6376756-6376759	intron_variant	MODIFIER	rs707455089,rs793701748	-
ENSSSCG00000012964	TSGA10IP	1.59631293598106	5.49668871628011e-05	2:6376993-6376993	intron_variant	MODIFIER	rs343895286	-
ENSSSCG00000012964	TSGA10IP	1.59631293598106	5.49668871628011e-05	2:6377080-6377080	intron_variant	MODIFIER	rs706777548	-
ENSSSCG00000012964	TSGA10IP	1.59631293598106	5.49668871628011e-05	2:6377101-6377101	intron_variant	MODIFIER	rs327754769	-
ENSSSCG00000012964	TSGA10IP	1.59631293598106	5.49668871628011e-05	2:6377172-6377172	intron_variant	MODIFIER	rs338426522	-
ENSSSCG00000012964	TSGA10IP	1.59631293598106	5.49668871628011e-05	2:6377187-6377187	intron_variant	MODIFIER	rs318762058	-
ENSSSCG00000012964	TSGA10IP	1.59631293598106	5.49668871628011e-05	2:6377235-6377235	intron_variant	MODIFIER	rs327119778	-
ENSSSCG00000012964	TSGA10IP	1.59631293598106	5.49668871628011e-05	2:6377259-6377259	intron_variant	MODIFIER	rs338435600	-
ENSSSCG00000012964	TSGA10IP	1.59631293598106	5.49668871628011e-05	2:6377264-6377264	intron_variant	MODIFIER	rs321582793	-
ENSSSCG00000012964	TSGA10IP	1.59631293598106	5.49668871628011e-05	2:6377652-6377652	intron_variant	MODIFIER	rs322649608	-
ENSSSCG00000012964	TSGA10IP	1.59631293598106	5.49668871628011e-05	2:6377956-6377956	intron_variant	MODIFIER	rs701095179	-
ENSSSCG00000012964	TSGA10IP	1.59631293598106	5.49668871628011e-05	2:6378538-6378538	intron_variant	MODIFIER	rs342992241	-
ENSSSCG00000012964	TSGA10IP	1.59631293598106	5.49668871628011e-05	2:6378572-6378572	intron_variant	MODIFIER	rs695788496	-
ENSSSCG00000012964	TSGA10IP	1.59631293598106	5.49668871628011e-05	2:6378752-6378752	intron_variant	MODIFIER	rs335116243	-
ENSSSCG00000012964	TSGA10IP	1.59631293598106	5.49668871628011e-05	2:6378795-6378795	intron_variant	MODIFIER	rs343621164	-
ENSSSCG00000012964	TSGA10IP	1.59631293598106	5.49668871628011e-05	2:6379075-6379075	intron_variant	MODIFIER	rs325764104	-
ENSSSCG00000012964	TSGA10IP	1.59631293598106	5.49668871628011e-05	2:6387711-6387711	upstream_gene_variant	MODIFIER	rs330497385	-
ENSSSCG00000005912	GPAA1	1.75766842833955	5.71415720106724e-05	4:618560-618565	upstream_gene_variant	MODIFIER	-	-
ENSSSCG00000005912	GPAA1	1.75766842833955	5.71415720106724e-05	4:618711-618711	upstream_gene_variant	MODIFIER	rs344133483	-
ENSSSCG00000005912	GPAA1	1.75766842833955	5.71415720106724e-05	4:620470-620470	upstream_gene_variant	MODIFIER	rs332772009	-
ENSSSCG00000037142	ENSSSCG00000037142	2.00106834988841	5.83268446237211e-05	AEMK02000452.1:3508532-3508532	upstream_gene_variant	MODIFIER	-	-
ENSSSCG00000021706	KIF21B	1.45625151749925	5.83268446237211e-05	10:23458135-23458135	intron_variant	MODIFIER	rs330480298	-
ENSSSCG00000021706	KIF21B	1.45625151749925	5.83268446237211e-05	10:23458192-23458192	intron_variant	MODIFIER	rs705028382	-
ENSSSCG00000021706	KIF21B	1.45625151749925	5.83268446237211e-05	10:23458203-23458203	intron_variant	MODIFIER	rs342776350	-
ENSSSCG00000021706	KIF21B	1.45625151749925	5.83268446237211e-05	10:23458211-23458211	intron_variant	MODIFIER	rs322017989	-
ENSSSCG00000021706	KIF21B	1.45625151749925	5.83268446237211e-05	10:23458215-23458215	intron_variant	MODIFIER	rs331497234	-
ENSSSCG00000021706	KIF21B	1.45625151749925	5.83268446237211e-05	10:23458371-23458371	intron_variant	MODIFIER	rs339267181	-
ENSSSCG00000021706	KIF21B	1.45625151749925	5.83268446237211e-05	10:23458389-23458389	intron_variant	MODIFIER	rs326900935	-
ENSSSCG00000021706	KIF21B	1.45625151749925	5.83268446237211e-05	10:23458585-23458585	intron_variant	MODIFIER	rs710718313	-
ENSSSCG00000021706	KIF21B	1.45625151749925	5.83268446237211e-05	10:23458586-23458586	intron_variant	MODIFIER	rs700234177	-
ENSSSCG00000021706	KIF21B	1.45625151749925	5.83268446237211e-05	10:23458595-23458595	intron_variant	MODIFIER	rs338582016	-
ENSSSCG00000021706	KIF21B	1.45625151749925	5.83268446237211e-05	10:23458617-23458617	intron_variant	MODIFIER	rs318435353	-
ENSSSCG00000021706	KIF21B	1.45625151749925	5.83268446237211e-05	10:23465066-23465066	intron_variant	MODIFIER	rs321137618	-
ENSSSCG00000021706	KIF21B	1.45625151749925	5.83268446237211e-05	10:23467258-23467258	intron_variant	MODIFIER	rs331702140	-
ENSSSCG00000021706	KIF21B	1.45625151749925	5.83268446237211e-05	10:23467635-23467635	intron_variant	MODIFIER	rs335772593	-
ENSSSCG00000021706	KIF21B	1.45625151749925	5.83268446237211e-05	10:23488594-23488594	intron_variant	MODIFIER	rs343613598	-
ENSSSCG00000021706	KIF21B	1.45625151749925	5.83268446237211e-05	10:23491540-23491540	upstream_gene_variant	MODIFIER	rs336583729	-
ENSSSCG00000021706	KIF21B	1.45625151749925	5.83268446237211e-05	10:23494731-23494731	upstream_gene_variant	MODIFIER	rs324413461	-
ENSSSCG00000021448	CCDC17	1.2265797126179	5.93443491900766e-06	6:165765069-165765069	upstream_gene_variant	MODIFIER	-	-
ENSSSCG00000021448	CCDC17	1.2265797126179	5.93443491900766e-06	6:165765190-165765190	upstream_gene_variant	MODIFIER	-	-
ENSSSCG00000021448	CCDC17	1.2265797126179	5.93443491900766e-06	6:165766128-165766128	upstream_gene_variant	MODIFIER	rs1108503303	-
ENSSSCG00000021448	CCDC17	1.2265797126179	5.93443491900766e-06	6:165766144-165766144	upstream_gene_variant	MODIFIER	rs1110560218	-
ENSSSCG00000021448	CCDC17	1.2265797126179	5.93443491900766e-06	6:165766223-165766223	upstream_gene_variant	MODIFIER	rs1111250577	-
ENSSSCG00000021448	CCDC17	1.2265797126179	5.93443491900766e-06	6:165766257-165766257	upstream_gene_variant	MODIFIER	-	-
ENSSSCG00000021448	CCDC17	1.2265797126179	5.93443491900766e-06	6:165767161-165767161	upstream_gene_variant	MODIFIER	rs1112674932	-
ENSSSCG00000021448	CCDC17	1.2265797126179	5.93443491900766e-06	6:165767334-165767334	upstream_gene_variant	MODIFIER	rs1111667649	-
ENSSSCG00000021448	CCDC17	1.2265797126179	5.93443491900766e-06	6:165767587-165767587	upstream_gene_variant	MODIFIER	rs1111336474	-
ENSSSCG00000021448	CCDC17	1.2265797126179	5.93443491900766e-06	6:165768160-165768160	upstream_gene_variant	MODIFIER	rs1113934620	-
ENSSSCG00000021448	CCDC17	1.2265797126179	5.93443491900766e-06	6:165768181-165768181	upstream_gene_variant	MODIFIER	rs1107870710	-
ENSSSCG00000021448	CCDC17	1.2265797126179	5.93443491900766e-06	6:165768213-165768215	upstream_gene_variant	MODIFIER	rs1107669397	-
ENSSSCG00000021448	CCDC17	1.2265797126179	5.93443491900766e-06	6:165768247-165768247	upstream_gene_variant	MODIFIER	rs1114152612	-
ENSSSCG00000021448	CCDC17	1.2265797126179	5.93443491900766e-06	6:165768296-165768296	upstream_gene_variant	MODIFIER	rs81343384	-
ENSSSCG00000021448	CCDC17	1.2265797126179	5.93443491900766e-06	6:165768301-165768301	upstream_gene_variant	MODIFIER	rs81343383	-
ENSSSCG00000021448	CCDC17	1.2265797126179	5.93443491900766e-06	6:165768371-165768371	upstream_gene_variant	MODIFIER	rs1112433107	-
ENSSSCG00000021448	CCDC17	1.2265797126179	5.93443491900766e-06	6:165768416-165768416	upstream_gene_variant	MODIFIER	rs1107725779	-
ENSSSCG00000021448	CCDC17	1.2265797126179	5.93443491900766e-06	6:165768694-165768694	upstream_gene_variant	MODIFIER	rs1113359776	-
ENSSSCG00000021448	CCDC17	1.2265797126179	5.93443491900766e-06	6:165768817-165768817	upstream_gene_variant	MODIFIER	rs1110927786	-
ENSSSCG00000021448	CCDC17	1.2265797126179	5.93443491900766e-06	6:165770015-165770015	intron_variant	MODIFIER	-	-
ENSSSCG00000021448	CCDC17	1.2265797126179	5.93443491900766e-06	6:165770062-165770062	intron_variant	MODIFIER	-	-
ENSSSCG00000021448	CCDC17	1.2265797126179	5.93443491900766e-06	6:165770386-165770386	intron_variant	MODIFIER	-	-
ENSSSCG00000021448	CCDC17	1.2265797126179	5.93443491900766e-06	6:165770420-165770420	intron_variant	MODIFIER	-	-
ENSSSCG00000021448	CCDC17	1.2265797126179	5.93443491900766e-06	6:165771079-165771079	intron_variant	MODIFIER	rs1111357034	-
ENSSSCG00000021448	CCDC17	1.2265797126179	5.93443491900766e-06	6:165771319-165771319	intron_variant	MODIFIER	rs1109884019	-
ENSSSCG00000021448	CCDC17	1.2265797126179	5.93443491900766e-06	6:165771322-165771322	intron_variant	MODIFIER	rs1114067897	-
ENSSSCG00000021448	CCDC17	1.2265797126179	5.93443491900766e-06	6:165772602-165772602	downstream_gene_variant	MODIFIER	rs693668544	-
ENSSSCG00000021448	CCDC17	1.2265797126179	5.93443491900766e-06	6:165772613-165772613	downstream_gene_variant	MODIFIER	rs703452325	-
ENSSSCG00000021448	CCDC17	1.2265797126179	5.93443491900766e-06	6:165774641-165774651	downstream_gene_variant	MODIFIER	-	-
ENSSSCG00000021448	CCDC17	1.2265797126179	5.93443491900766e-06	6:165775076-165775076	downstream_gene_variant	MODIFIER	rs1108558259	-
ENSSSCG00000021448	CCDC17	1.2265797126179	5.93443491900766e-06	6:165775238-165775238	downstream_gene_variant	MODIFIER	rs1114149376	-
ENSSSCG00000021448	CCDC17	1.2265797126179	5.93443491900766e-06	6:165775247-165775252	downstream_gene_variant	MODIFIER	rs1111785640	-
ENSSSCG00000021448	CCDC17	1.2265797126179	5.93443491900766e-06	6:165775258-165775258	downstream_gene_variant	MODIFIER	rs1108112760	-
ENSSSCG00000021448	CCDC17	1.2265797126179	5.93443491900766e-06	6:165775272-165775272	downstream_gene_variant	MODIFIER	rs1111793956	-
ENSSSCG00000021448	CCDC17	1.2265797126179	5.93443491900766e-06	6:165775456-165775456	downstream_gene_variant	MODIFIER	rs1111915121	-
ENSSSCG00000021448	CCDC17	1.2265797126179	5.93443491900766e-06	6:165775647-165775647	downstream_gene_variant	MODIFIER	rs1110601578	-
ENSSSCG00000021448	CCDC17	1.2265797126179	5.93443491900766e-06	6:165775902-165775902	downstream_gene_variant	MODIFIER	-	-
ENSSSCG00000021448	CCDC17	1.2265797126179	5.93443491900766e-06	6:165775970-165775970	downstream_gene_variant	MODIFIER	rs1109424005	-
ENSSSCG00000021448	CCDC17	1.2265797126179	5.93443491900766e-06	6:165775998-165775998	downstream_gene_variant	MODIFIER	rs1111186203	-
ENSSSCG00000021448	CCDC17	1.2265797126179	5.93443491900766e-06	6:165776130-165776130	downstream_gene_variant	MODIFIER	rs1108525461	-
ENSSSCG00000021448	CCDC17	1.2265797126179	5.93443491900766e-06	6:165776215-165776215	downstream_gene_variant	MODIFIER	rs1113890601	-
ENSSSCG00000021448	CCDC17	1.2265797126179	5.93443491900766e-06	6:165777247-165777247	downstream_gene_variant	MODIFIER	rs81217624	-
ENSSSCG00000021448	CCDC17	1.2265797126179	5.93443491900766e-06	6:165777349-165777349	downstream_gene_variant	MODIFIER	rs711399345	-
ENSSSCG00000021448	CCDC17	1.2265797126179	5.93443491900766e-06	6:165777364-165777364	downstream_gene_variant	MODIFIER	rs697047824	-
ENSSSCG00000017156	GAA	2.09805833433018	6.11064239887791e-05	12:2311567-2311567	downstream_gene_variant	MODIFIER	rs327772666	-
ENSSSCG00000017156	GAA	2.09805833433018	6.11064239887791e-05	12:2316117-2316118	downstream_gene_variant	MODIFIER	-	-
ENSSSCG00000017156	GAA	2.09805833433018	6.11064239887791e-05	12:2316204-2316204	downstream_gene_variant	MODIFIER	rs1108408639	-
ENSSSCG00000017156	GAA	2.09805833433018	6.11064239887791e-05	12:2318191-2318191	intron_variant	MODIFIER	rs336410225	-
ENSSSCG00000017156	GAA	2.09805833433018	6.11064239887791e-05	12:2318933-2318940	intron_variant	MODIFIER	rs789264777	-
ENSSSCG00000017156	GAA	2.09805833433018	6.11064239887791e-05	12:2318973-2318973	intron_variant	MODIFIER	rs703119091	-
ENSSSCG00000017156	GAA	2.09805833433018	6.11064239887791e-05	12:2318974-2318974	intron_variant	MODIFIER	rs712861846	-
ENSSSCG00000017156	GAA	2.09805833433018	6.11064239887791e-05	12:2318998-2318998	intron_variant	MODIFIER	rs336047678	-
ENSSSCG00000017156	GAA	2.09805833433018	6.11064239887791e-05	12:2319219-2319219	intron_variant	MODIFIER	rs344367410	-
ENSSSCG00000017156	GAA	2.09805833433018	6.11064239887791e-05	12:2319295-2319295	intron_variant	MODIFIER	rs322894179	-
ENSSSCG00000017156	GAA	2.09805833433018	6.11064239887791e-05	12:2319381-2319381	intron_variant	MODIFIER	-	-
ENSSSCG00000017156	GAA	2.09805833433018	6.11064239887791e-05	12:2319383-2319383	intron_variant	MODIFIER	-	-
ENSSSCG00000017156	GAA	2.09805833433018	6.11064239887791e-05	12:2320674-2320674	intron_variant	MODIFIER	rs332300181	-
ENSSSCG00000017156	GAA	2.09805833433018	6.11064239887791e-05	12:2320717-2320717	intron_variant	MODIFIER	rs345101376	-
ENSSSCG00000017156	GAA	2.09805833433018	6.11064239887791e-05	12:2320729-2320729	intron_variant	MODIFIER	rs325354350	-
ENSSSCG00000017156	GAA	2.09805833433018	6.11064239887791e-05	12:2320793-2320793	intron_variant	MODIFIER	rs335325770	-
ENSSSCG00000017156	GAA	2.09805833433018	6.11064239887791e-05	12:2321188-2321188	intron_variant	MODIFIER	rs339070199	-
ENSSSCG00000017156	GAA	2.09805833433018	6.11064239887791e-05	12:2321410-2321410	intron_variant	MODIFIER	rs331004654	-
ENSSSCG00000017156	GAA	2.09805833433018	6.11064239887791e-05	12:2321527-2321527	intron_variant	MODIFIER	rs318403169	-
ENSSSCG00000017156	GAA	2.09805833433018	6.11064239887791e-05	12:2321569-2321569	intron_variant	MODIFIER	rs331244834	-
ENSSSCG00000017156	GAA	2.09805833433018	6.11064239887791e-05	12:2323091-2323091	intron_variant	MODIFIER	rs325321456	-
ENSSSCG00000017156	GAA	2.09805833433018	6.11064239887791e-05	12:2323233-2323233	intron_variant	MODIFIER	rs339619239	-
ENSSSCG00000025858	ELN	2.29679336252387	6.2527752808046e-05	3:11233786-11233786	intron_variant	MODIFIER	rs334346301	-
ENSSSCG00000025858	ELN	2.29679336252387	6.2527752808046e-05	3:11234173-11234173	intron_variant	MODIFIER	rs332171307	-
ENSSSCG00000025858	ELN	2.29679336252387	6.2527752808046e-05	3:11238693-11238693	intron_variant	MODIFIER	-	-
ENSSSCG00000025858	ELN	2.29679336252387	6.2527752808046e-05	3:11238742-11238742	intron_variant	MODIFIER	-	-
ENSSSCG00000025858	ELN	2.29679336252387	6.2527752808046e-05	3:11238756-11238756	intron_variant	MODIFIER	-	-
ENSSSCG00000025858	ELN	2.29679336252387	6.2527752808046e-05	3:11238855-11238855	intron_variant	MODIFIER	-	-
ENSSSCG00000025858	ELN	2.29679336252387	6.2527752808046e-05	3:11239942-11239942	intron_variant	MODIFIER	-	-
ENSSSCG00000025858	ELN	2.29679336252387	6.2527752808046e-05	3:11241467-11241467	intron_variant	MODIFIER	rs324626083	-
ENSSSCG00000025858	ELN	2.29679336252387	6.2527752808046e-05	3:11245424-11245424	downstream_gene_variant	MODIFIER	rs700741593	-
ENSSSCG00000025858	ELN	2.29679336252387	6.2527752808046e-05	3:11245492-11245498	downstream_gene_variant	MODIFIER	rs1108632050	-
ENSSSCG00000039466	SCRIB	2.20271520493456	6.33746202747396e-05	4:821313-821313	upstream_gene_variant	MODIFIER	rs1112033380	-
ENSSSCG00000039466	SCRIB	2.20271520493456	6.33746202747396e-05	4:822281-822281	upstream_gene_variant	MODIFIER	rs81215655	-
ENSSSCG00000039466	SCRIB	2.20271520493456	6.33746202747396e-05	4:846210-846212	intron_variant	MODIFIER	-	-
ENSSSCG00000039466	SCRIB	2.20271520493456	6.33746202747396e-05	4:846336-846336	intron_variant	MODIFIER	-	-
ENSSSCG00000039466	SCRIB	2.20271520493456	6.33746202747396e-05	4:846502-846502	intron_variant	MODIFIER	-	-
ENSSSCG00000039466	SCRIB	2.20271520493456	6.33746202747396e-05	4:846504-846504	intron_variant	MODIFIER	-	-
ENSSSCG00000039466	SCRIB	2.20271520493456	6.33746202747396e-05	4:846844-846844	intron_variant	MODIFIER	-	-
ENSSSCG00000039466	SCRIB	2.20271520493456	6.33746202747396e-05	4:846986-846986	intron_variant	MODIFIER	-	-
ENSSSCG00000016448	KCNH2	1.87531421070576	6.33897958321776e-05	18:6241390-6241390	upstream_gene_variant	MODIFIER	-	-
ENSSSCG00000016448	KCNH2	1.87531421070576	6.33897958321776e-05	18:6241414-6241414	upstream_gene_variant	MODIFIER	-	-
ENSSSCG00000016448	KCNH2	1.87531421070576	6.33897958321776e-05	18:6241426-6241426	upstream_gene_variant	MODIFIER	-	-
ENSSSCG00000016448	KCNH2	1.87531421070576	6.33897958321776e-05	18:6241438-6241438	upstream_gene_variant	MODIFIER	-	-
ENSSSCG00000007206	RBCK1	1.6584579839146	6.69280537213694e-07	17:34794158-34794158	intron_variant	MODIFIER	-	-
ENSSSCG00000027874	ENSSSCG00000027874	1.53508142130008	6.7328001507037e-05	9:4308569-4308569	downstream_gene_variant	MODIFIER	rs1111909721	-
ENSSSCG00000027874	ENSSSCG00000027874	1.53508142130008	6.7328001507037e-05	9:4309453-4309453	downstream_gene_variant	MODIFIER	rs1111210985	-
ENSSSCG00000027874	ENSSSCG00000027874	1.53508142130008	6.7328001507037e-05	9:4309904-4309904	downstream_gene_variant	MODIFIER	-	-
ENSSSCG00000027874	ENSSSCG00000027874	1.53508142130008	6.7328001507037e-05	9:4309960-4309960	downstream_gene_variant	MODIFIER	-	-
ENSSSCG00000027874	ENSSSCG00000027874	1.53508142130008	6.7328001507037e-05	9:4311118-4311126	downstream_gene_variant	MODIFIER	-	-
ENSSSCG00000027874	ENSSSCG00000027874	1.53508142130008	6.7328001507037e-05	9:4311318-4311318	downstream_gene_variant	MODIFIER	-	-
ENSSSCG00000027874	ENSSSCG00000027874	1.53508142130008	6.7328001507037e-05	9:4311319-4311319	downstream_gene_variant	MODIFIER	-	-
ENSSSCG00000027874	ENSSSCG00000027874	1.53508142130008	6.7328001507037e-05	9:4311392-4311392	downstream_gene_variant	MODIFIER	rs1113797091	-
ENSSSCG00000027874	ENSSSCG00000027874	1.53508142130008	6.7328001507037e-05	9:4311393-4311393	downstream_gene_variant	MODIFIER	-	-
ENSSSCG00000027874	ENSSSCG00000027874	1.53508142130008	6.7328001507037e-05	9:4311397-4311397	downstream_gene_variant	MODIFIER	rs1108019151	-
ENSSSCG00000027874	ENSSSCG00000027874	1.53508142130008	6.7328001507037e-05	9:4311623-4311623	downstream_gene_variant	MODIFIER	rs1113666045	-
ENSSSCG00000027874	ENSSSCG00000027874	1.53508142130008	6.7328001507037e-05	9:4311697-4311697	downstream_gene_variant	MODIFIER	-	-
ENSSSCG00000027874	ENSSSCG00000027874	1.53508142130008	6.7328001507037e-05	9:4311954-4311954	downstream_gene_variant	MODIFIER	-	-
ENSSSCG00000027874	ENSSSCG00000027874	1.53508142130008	6.7328001507037e-05	9:4311955-4311955	downstream_gene_variant	MODIFIER	-	-
ENSSSCG00000005438	ACTL7B	1.50213745159972	6.78503134046933e-05	1:249878695-249878695	upstream_gene_variant	MODIFIER	rs318310604	-
ENSSSCG00000005438	ACTL7B	1.50213745159972	6.78503134046933e-05	1:249879071-249879071	upstream_gene_variant	MODIFIER	rs338031723	-
ENSSSCG00000005438	ACTL7B	1.50213745159972	6.78503134046933e-05	1:249879630-249879630	upstream_gene_variant	MODIFIER	rs699369509	-
ENSSSCG00000005438	ACTL7B	1.50213745159972	6.78503134046933e-05	1:249879639-249879639	upstream_gene_variant	MODIFIER	rs699253439	-
ENSSSCG00000005438	ACTL7B	1.50213745159972	6.78503134046933e-05	1:249879831-249879831	upstream_gene_variant	MODIFIER	rs710554385	-
ENSSSCG00000005438	ACTL7B	1.50213745159972	6.78503134046933e-05	1:249880060-249880060	upstream_gene_variant	MODIFIER	rs337379333	-
ENSSSCG00000005438	ACTL7B	1.50213745159972	6.78503134046933e-05	1:249880181-249880181	upstream_gene_variant	MODIFIER	rs328518693	-
ENSSSCG00000005438	ACTL7B	1.50213745159972	6.78503134046933e-05	1:249880703-249880703	upstream_gene_variant	MODIFIER	rs703116638	-
ENSSSCG00000005438	ACTL7B	1.50213745159972	6.78503134046933e-05	1:249880838-249880838	upstream_gene_variant	MODIFIER	rs342290661	-
ENSSSCG00000005438	ACTL7B	1.50213745159972	6.78503134046933e-05	1:249880926-249880926	upstream_gene_variant	MODIFIER	rs343044279	-
ENSSSCG00000005438	ACTL7B	1.50213745159972	6.78503134046933e-05	1:249881139-249881139	upstream_gene_variant	MODIFIER	rs327653434	-
ENSSSCG00000005438	ACTL7B	1.50213745159972	6.78503134046933e-05	1:249881201-249881201	upstream_gene_variant	MODIFIER	rs340070673	-
ENSSSCG00000005438	ACTL7B	1.50213745159972	6.78503134046933e-05	1:249881315-249881315	upstream_gene_variant	MODIFIER	rs342411948	-
ENSSSCG00000005438	ACTL7B	1.50213745159972	6.78503134046933e-05	1:249881323-249881329	upstream_gene_variant	MODIFIER	rs695820239	-
ENSSSCG00000005438	ACTL7B	1.50213745159972	6.78503134046933e-05	1:249881582-249881582	upstream_gene_variant	MODIFIER	rs324607131	-
ENSSSCG00000005438	ACTL7B	1.50213745159972	6.78503134046933e-05	1:249881585-249881585	upstream_gene_variant	MODIFIER	rs334040768	-
ENSSSCG00000005438	ACTL7B	1.50213745159972	6.78503134046933e-05	1:249881603-249881603	upstream_gene_variant	MODIFIER	rs342321743	-
ENSSSCG00000005438	ACTL7B	1.50213745159972	6.78503134046933e-05	1:249881605-249881605	upstream_gene_variant	MODIFIER	rs325296254	-
ENSSSCG00000005438	ACTL7B	1.50213745159972	6.78503134046933e-05	1:249881637-249881637	upstream_gene_variant	MODIFIER	rs335577048	-
ENSSSCG00000005438	ACTL7B	1.50213745159972	6.78503134046933e-05	1:249881657-249881657	upstream_gene_variant	MODIFIER	rs345984505	-
ENSSSCG00000005438	ACTL7B	1.50213745159972	6.78503134046933e-05	1:249881665-249881665	upstream_gene_variant	MODIFIER	rs327720426	-
ENSSSCG00000005438	ACTL7B	1.50213745159972	6.78503134046933e-05	1:249881672-249881672	upstream_gene_variant	MODIFIER	rs339859289	-
ENSSSCG00000005438	ACTL7B	1.50213745159972	6.78503134046933e-05	1:249881942-249881942	upstream_gene_variant	MODIFIER	rs696738738	-
ENSSSCG00000005438	ACTL7B	1.50213745159972	6.78503134046933e-05	1:249881943-249881943	upstream_gene_variant	MODIFIER	rs342472497	-
ENSSSCG00000005438	ACTL7B	1.50213745159972	6.78503134046933e-05	1:249881952-249881952	upstream_gene_variant	MODIFIER	rs320538502	-
ENSSSCG00000005438	ACTL7B	1.50213745159972	6.78503134046933e-05	1:249882088-249882088	upstream_gene_variant	MODIFIER	rs339877361	-
ENSSSCG00000005438	ACTL7B	1.50213745159972	6.78503134046933e-05	1:249882117-249882117	upstream_gene_variant	MODIFIER	rs321858415	-
ENSSSCG00000005438	ACTL7B	1.50213745159972	6.78503134046933e-05	1:249882259-249882259	upstream_gene_variant	MODIFIER	rs342102083	-
ENSSSCG00000005438	ACTL7B	1.50213745159972	6.78503134046933e-05	1:249882279-249882279	upstream_gene_variant	MODIFIER	rs328619769	-
ENSSSCG00000005438	ACTL7B	1.50213745159972	6.78503134046933e-05	1:249882367-249882367	upstream_gene_variant	MODIFIER	rs706485676	-
ENSSSCG00000005438	ACTL7B	1.50213745159972	6.78503134046933e-05	1:249882368-249882368	upstream_gene_variant	MODIFIER	rs699216857	-
ENSSSCG00000005438	ACTL7B	1.50213745159972	6.78503134046933e-05	1:249883035-249883035	upstream_gene_variant	MODIFIER	-	-
ENSSSCG00000005438	ACTL7B	1.50213745159972	6.78503134046933e-05	1:249883168-249883168	upstream_gene_variant	MODIFIER	rs325160863	-
ENSSSCG00000040738	DYNC1H1	1.13968095469857	8.4726431523876e-05	AEMK02000452.1:859107-859107	intron_variant	MODIFIER	-	-
ENSSSCG00000040738	DYNC1H1	1.13968095469857	8.4726431523876e-05	AEMK02000452.1:859165-859165	intron_variant	MODIFIER	-	-
ENSSSCG00000040738	DYNC1H1	1.13968095469857	8.4726431523876e-05	AEMK02000452.1:859421-859421	intron_variant	MODIFIER	-	-
ENSSSCG00000040738	DYNC1H1	1.13968095469857	8.4726431523876e-05	AEMK02000452.1:859441-859441	intron_variant	MODIFIER	-	-
ENSSSCG00000040738	DYNC1H1	1.13968095469857	8.4726431523876e-05	AEMK02000452.1:860595-860595	intron_variant	MODIFIER	-	-
ENSSSCG00000040738	DYNC1H1	1.13968095469857	8.4726431523876e-05	AEMK02000452.1:860618-860618	intron_variant	MODIFIER	-	-
ENSSSCG00000040738	DYNC1H1	1.13968095469857	8.4726431523876e-05	AEMK02000452.1:860628-860628	intron_variant	MODIFIER	-	-
ENSSSCG00000040738	DYNC1H1	1.13968095469857	8.4726431523876e-05	AEMK02000452.1:861017-861017	intron_variant	MODIFIER	-	-
ENSSSCG00000040738	DYNC1H1	1.13968095469857	8.4726431523876e-05	AEMK02000452.1:864593-864593	intron_variant	MODIFIER	-	-
ENSSSCG00000040738	DYNC1H1	1.13968095469857	8.4726431523876e-05	AEMK02000452.1:870268-870268	intron_variant	MODIFIER	-	-
ENSSSCG00000040738	DYNC1H1	1.13968095469857	8.4726431523876e-05	AEMK02000452.1:870464-870464	intron_variant	MODIFIER	-	-
ENSSSCG00000040738	DYNC1H1	1.13968095469857	8.4726431523876e-05	AEMK02000452.1:874597-874597	intron_variant	MODIFIER	-	-
ENSSSCG00000040738	DYNC1H1	1.13968095469857	8.4726431523876e-05	AEMK02000452.1:874805-874805	intron_variant	MODIFIER	-	-
ENSSSCG00000040738	DYNC1H1	1.13968095469857	8.4726431523876e-05	AEMK02000452.1:874858-874858	intron_variant	MODIFIER	-	-
ENSSSCG00000040738	DYNC1H1	1.13968095469857	8.4726431523876e-05	AEMK02000452.1:875025-875025	intron_variant	MODIFIER	-	-
ENSSSCG00000040738	DYNC1H1	1.13968095469857	8.4726431523876e-05	AEMK02000452.1:875026-875026	intron_variant	MODIFIER	-	-
ENSSSCG00000040738	DYNC1H1	1.13968095469857	8.4726431523876e-05	AEMK02000452.1:875450-875450	intron_variant	MODIFIER	-	-
ENSSSCG00000040738	DYNC1H1	1.13968095469857	8.4726431523876e-05	AEMK02000452.1:876028-876028	intron_variant	MODIFIER	-	-
ENSSSCG00000040738	DYNC1H1	1.13968095469857	8.4726431523876e-05	AEMK02000452.1:876055-876055	intron_variant	MODIFIER	-	-
ENSSSCG00000040738	DYNC1H1	1.13968095469857	8.4726431523876e-05	AEMK02000452.1:878137-878137	intron_variant	MODIFIER	-	-
ENSSSCG00000040738	DYNC1H1	1.13968095469857	8.4726431523876e-05	AEMK02000452.1:879154-879154	intron_variant	MODIFIER	-	-
ENSSSCG00000040738	DYNC1H1	1.13968095469857	8.4726431523876e-05	AEMK02000452.1:879246-879246	intron_variant	MODIFIER	-	-
ENSSSCG00000040738	DYNC1H1	1.13968095469857	8.4726431523876e-05	AEMK02000452.1:881509-881509	intron_variant	MODIFIER	-	-
ENSSSCG00000040738	DYNC1H1	1.13968095469857	8.4726431523876e-05	AEMK02000452.1:881539-881539	intron_variant	MODIFIER	-	-
ENSSSCG00000040738	DYNC1H1	1.13968095469857	8.4726431523876e-05	AEMK02000452.1:882835-882835	intron_variant	MODIFIER	-	-
ENSSSCG00000040738	DYNC1H1	1.13968095469857	8.4726431523876e-05	AEMK02000452.1:882874-882874	intron_variant	MODIFIER	-	-
ENSSSCG00000040738	DYNC1H1	1.13968095469857	8.4726431523876e-05	AEMK02000452.1:882879-882881	intron_variant	MODIFIER	-	-
ENSSSCG00000040738	DYNC1H1	1.13968095469857	8.4726431523876e-05	AEMK02000452.1:882935-882935	intron_variant	MODIFIER	-	-
ENSSSCG00000040738	DYNC1H1	1.13968095469857	8.4726431523876e-05	AEMK02000452.1:883014-883014	intron_variant	MODIFIER	-	-
ENSSSCG00000040738	DYNC1H1	1.13968095469857	8.4726431523876e-05	AEMK02000452.1:884040-884040	intron_variant	MODIFIER	-	-
ENSSSCG00000040738	DYNC1H1	1.13968095469857	8.4726431523876e-05	AEMK02000452.1:884049-884049	intron_variant	MODIFIER	-	-
ENSSSCG00000040738	DYNC1H1	1.13968095469857	8.4726431523876e-05	AEMK02000452.1:884051-884051	intron_variant	MODIFIER	-	-
ENSSSCG00000040738	DYNC1H1	1.13968095469857	8.4726431523876e-05	AEMK02000452.1:884066-884066	intron_variant	MODIFIER	-	-
ENSSSCG00000040738	DYNC1H1	1.13968095469857	8.4726431523876e-05	AEMK02000452.1:884072-884072	intron_variant	MODIFIER	-	-
ENSSSCG00000040738	DYNC1H1	1.13968095469857	8.4726431523876e-05	AEMK02000452.1:884400-884400	intron_variant	MODIFIER	-	-
ENSSSCG00000040738	DYNC1H1	1.13968095469857	8.4726431523876e-05	AEMK02000452.1:884437-884437	intron_variant	MODIFIER	-	-
ENSSSCG00000011355	COL7A1	1.96023404837738	8.90071047453977e-05	13:31260296-31260296	downstream_gene_variant	MODIFIER	rs342582906	-
ENSSSCG00000011355	COL7A1	1.96023404837738	8.90071047453977e-05	13:31264769-31264769	intron_variant	MODIFIER	rs80926295	-
ENSSSCG00000011355	COL7A1	1.96023404837738	8.90071047453977e-05	13:31264823-31264823	intron_variant	MODIFIER	rs345219191	-
ENSSSCG00000011355	COL7A1	1.96023404837738	8.90071047453977e-05	13:31269004-31269006	intron_variant	MODIFIER	rs702011127,rs792269278	-
ENSSSCG00000011355	COL7A1	1.96023404837738	8.90071047453977e-05	13:31269036-31269036	intron_variant	MODIFIER	rs325080051	-
ENSSSCG00000011355	COL7A1	1.96023404837738	8.90071047453977e-05	13:31269352-31269352	intron_variant	MODIFIER	rs323061390	-
ENSSSCG00000011355	COL7A1	1.96023404837738	8.90071047453977e-05	13:31270371-31270371	intron_variant	MODIFIER	-	-
ENSSSCG00000011355	COL7A1	1.96023404837738	8.90071047453977e-05	13:31270403-31270403	intron_variant	MODIFIER	rs337448004	-
ENSSSCG00000011355	COL7A1	1.96023404837738	8.90071047453977e-05	13:31270762-31270762	intron_variant	MODIFIER	rs330880916	-
ENSSSCG00000011355	COL7A1	1.96023404837738	8.90071047453977e-05	13:31273182-31273182	intron_variant	MODIFIER	rs321253666	-
ENSSSCG00000011355	COL7A1	1.96023404837738	8.90071047453977e-05	13:31282836-31282836	intron_variant	MODIFIER	rs332326825	-
ENSSSCG00000040858	ENSSSCG00000040858	1.62089438491187	8.90071047453977e-05	6:65239527-65239527	upstream_gene_variant	MODIFIER	rs705230894	-
ENSSSCG00000040858	ENSSSCG00000040858	1.62089438491187	8.90071047453977e-05	6:65239530-65239530	upstream_gene_variant	MODIFIER	-	-
ENSSSCG00000040858	ENSSSCG00000040858	1.62089438491187	8.90071047453977e-05	6:65239533-65239533	upstream_gene_variant	MODIFIER	-	-
ENSSSCG00000040858	ENSSSCG00000040858	1.62089438491187	8.90071047453977e-05	6:65239534-65239534	upstream_gene_variant	MODIFIER	rs789583413	-
ENSSSCG00000040858	ENSSSCG00000040858	1.62089438491187	8.90071047453977e-05	6:65239535-65239535	upstream_gene_variant	MODIFIER	rs792582638	-
ENSSSCG00000040858	ENSSSCG00000040858	1.62089438491187	8.90071047453977e-05	6:65239652-65239652	upstream_gene_variant	MODIFIER	rs341679320	-
ENSSSCG00000040858	ENSSSCG00000040858	1.62089438491187	8.90071047453977e-05	6:65241518-65241518	upstream_gene_variant	MODIFIER	-	-
ENSSSCG00000040858	ENSSSCG00000040858	1.62089438491187	8.90071047453977e-05	6:65242391-65242391	upstream_gene_variant	MODIFIER	-	-
ENSSSCG00000039324	FLII	1.63290340688957	8.90071047453977e-05	12:60474325-60474325	upstream_gene_variant	MODIFIER	-	-
ENSSSCG00000017921	ZMYND15	1.11843043749351	8.90071047453977e-05	12:52140419-52140419	intron_variant	MODIFIER	rs323887187	-
ENSSSCG00000017921	ZMYND15	1.11843043749351	8.90071047453977e-05	12:52140865-52140865	intron_variant	MODIFIER	rs334893364	-
ENSSSCG00000017921	ZMYND15	1.11843043749351	8.90071047453977e-05	12:52141532-52141532	intron_variant	MODIFIER	rs346330915	-
ENSSSCG00000017921	ZMYND15	1.11843043749351	8.90071047453977e-05	12:52141806-52141806	intron_variant	MODIFIER	rs319374289	-
ENSSSCG00000017921	ZMYND15	1.11843043749351	8.90071047453977e-05	12:52142167-52142167	intron_variant	MODIFIER	rs338963207	-
ENSSSCG00000017921	ZMYND15	1.11843043749351	8.90071047453977e-05	12:52143020-52143020	intron_variant	MODIFIER	rs328427789	-
ENSSSCG00000017921	ZMYND15	1.11843043749351	8.90071047453977e-05	12:52143102-52143102	intron_variant	MODIFIER	rs791044130	-
ENSSSCG00000017921	ZMYND15	1.11843043749351	8.90071047453977e-05	12:52143491-52143491	intron_variant	MODIFIER	rs321335083	-
ENSSSCG00000017921	ZMYND15	1.11843043749351	8.90071047453977e-05	12:52144039-52144039	intron_variant	MODIFIER	rs331527730	-
ENSSSCG00000017921	ZMYND15	1.11843043749351	8.90071047453977e-05	12:52144367-52144367	intron_variant	MODIFIER	rs345025042	-
ENSSSCG00000017921	ZMYND15	1.11843043749351	8.90071047453977e-05	12:52145121-52145121	upstream_gene_variant	MODIFIER	rs318344692	-
ENSSSCG00000017921	ZMYND15	1.11843043749351	8.90071047453977e-05	12:52145283-52145283	upstream_gene_variant	MODIFIER	rs319319073	-
ENSSSCG00000016720	PGAM2	1.81626141105497	9.21648255905947e-05	18:48701904-48701904	5_prime_UTR_variant	MODIFIER	rs81233852	-
ENSSSCG00000016720	PGAM2	1.81626141105497	9.21648255905947e-05	18:48702357-48702357	intron_variant	MODIFIER	rs1107856591	-
ENSSSCG00000016720	PGAM2	1.81626141105497	9.21648255905947e-05	18:48702358-48702358	intron_variant	MODIFIER	rs1112248844	-
ENSSSCG00000016720	PGAM2	1.81626141105497	9.21648255905947e-05	18:48710543-48710543	5_prime_UTR_variant	MODIFIER	rs331014516	-
ENSSSCG00000023004	FZD9	1.82487879595423	9.32556224237141e-05	3:10757576-10757576	downstream_gene_variant	MODIFIER	rs321339498	-
ENSSSCG00000023004	FZD9	1.82487879595423	9.32556224237141e-05	3:10760613-10760613	downstream_gene_variant	MODIFIER	rs338313060	-
ENSSSCG00000023004	FZD9	1.82487879595423	9.32556224237141e-05	3:10761828-10761828	downstream_gene_variant	MODIFIER	rs330521108	-
ENSSSCG00000023004	FZD9	1.82487879595423	9.32556224237141e-05	3:10761836-10761836	downstream_gene_variant	MODIFIER	rs344334681	-
ENSSSCG00000023004	FZD9	1.82487879595423	9.32556224237141e-05	3:10762043-10762043	downstream_gene_variant	MODIFIER	rs321849404	-
ENSSSCG00000023004	FZD9	1.82487879595423	9.32556224237141e-05	3:10762094-10762094	downstream_gene_variant	MODIFIER	rs329591775	-
ENSSSCG00000005654	SPTAN1	1.32193491801139	9.35274696338805e-06	1:268953028-268953028	intron_variant	MODIFIER	rs325367812	-
ENSSSCG00000005654	SPTAN1	1.32193491801139	9.35274696338805e-06	1:268953045-268953045	intron_variant	MODIFIER	rs343858890	-
ENSSSCG00000005654	SPTAN1	1.32193491801139	9.35274696338805e-06	1:268968768-268968768	intron_variant	MODIFIER	rs323878819	-
ENSSSCG00000005654	SPTAN1	1.32193491801139	9.35274696338805e-06	1:268969005-268969005	intron_variant	MODIFIER	rs322133589	-
ENSSSCG00000005654	SPTAN1	1.32193491801139	9.35274696338805e-06	1:268976268-268976268	intron_variant	MODIFIER	rs698925283	-
ENSSSCG00000005654	SPTAN1	1.32193491801139	9.35274696338805e-06	1:268976532-268976532	intron_variant	MODIFIER	rs326579148	-
ENSSSCG00000005654	SPTAN1	1.32193491801139	9.35274696338805e-06	1:268988176-268988176	intron_variant	MODIFIER	rs323837181	-
ENSSSCG00000005654	SPTAN1	1.32193491801139	9.35274696338805e-06	1:268988216-268988216	intron_variant	MODIFIER	rs330575190	-
ENSSSCG00000005654	SPTAN1	1.32193491801139	9.35274696338805e-06	1:268988764-268988764	intron_variant	MODIFIER	rs337284680	-
ENSSSCG00000005654	SPTAN1	1.32193491801139	9.35274696338805e-06	1:268988826-268988826	intron_variant	MODIFIER	rs319925135	-
[truncated: 21,966 more rows]

## Sheet: Table X2
Ensembl_gene_ID	gene_symbol	foldchange_logFC	FDR	Location	Consequence	IMPACT	Existing_variation	SIFT
ENSSSCG00000033089	ENSSSCG00000033089	-1.92001177209158	0.00769693643588014	9:2978941-2978941	synonymous_variant	LOW	rs341297959	-
ENSSSCG00000009096	EXOSC9	1.56498937799687	0.00914105605658501	8:102269417-102269417	splice_region_variant,intron_variant	LOW	rs332219703	-
ENSSSCG00000004209	PTPRK	-1.02629180703476	0.0135893162393376	1:35216340-35216340	splice_region_variant,synonymous_variant	LOW	rs342239991	-
ENSSSCG00000004209	PTPRK	-1.02629180703476	0.0135893162393376	1:35224790-35224790	synonymous_variant	LOW	rs345777315	-
ENSSSCG00000039244	PHYH	-1.09032838288514	0.0144929810796537	10:48416200-48416200	synonymous_variant	LOW	rs55619017	-
ENSSSCG00000039244	PHYH	-1.09032838288514	0.0144929810796537	10:48416263-48416263	synonymous_variant	LOW	rs81214030	-
ENSSSCG00000014139	ARSK	-1.0794346074068	0.0151016883742826	2:102192156-102192156	synonymous_variant	LOW	rs335491522	-
ENSSSCG00000014139	ARSK	-1.0794346074068	0.0151016883742826	2:102192159-102192159	synonymous_variant	LOW	rs343852485	-
ENSSSCG00000018094	CYTB	-0.897875656013658	0.0215636989274526	MT:15650-15650	synonymous_variant	LOW	-	-
ENSSSCG00000018094	CYTB	-0.897875656013658	0.0215636989274526	MT:16223-16223	synonymous_variant	LOW	-	-
ENSSSCG00000008796	RBM47	0.954557474798309	0.0217876795615547	8:31524087-31524087	synonymous_variant	LOW	rs343021821	-
ENSSSCG00000008796	RBM47	0.954557474798309	0.0217876795615547	8:31524099-31524099	synonymous_variant	LOW	rs327465573	-
ENSSSCG00000018065	ND1	-0.897883083741889	0.0253058249394183	MT:4392-4392	synonymous_variant	LOW	rs80952237	-
ENSSSCG00000027472	GCA	-1.10220983885396	0.0282498057615033	15:69015391-69015391	synonymous_variant	LOW	-	-
ENSSSCG00000018082	COX3	-0.949140185643873	0.0321714115792388	MT:10438-10438	synonymous_variant	LOW	-	-
ENSSSCG00000017101	ADCY2	1.86491563422353	0.0359695883152372	16:74313590-74313590	synonymous_variant	LOW	rs343799155	-
ENSSSCG00000018069	ND2	-0.894304827361781	0.0383459997980307	MT:5593-5593	synonymous_variant	LOW	rs1110683378	-
ENSSSCG00000011030	CUBN	0.856754792988022	0.0383459997980307	10:43270574-43270574	synonymous_variant	LOW	rs324725754	-
ENSSSCG00000011030	CUBN	0.856754792988022	0.0383459997980307	10:43270616-43270616	synonymous_variant	LOW	rs343928084	-
ENSSSCG00000011030	CUBN	0.856754792988022	0.0383459997980307	10:43270646-43270646	synonymous_variant	LOW	rs319056233	-
ENSSSCG00000016278	TEX44	1.1831217405999	0.0443796640249661	15:132266468-132266468	synonymous_variant	LOW	rs342214253	-
ENSSSCG00000016278	TEX44	1.1831217405999	0.0443796640249661	15:132266594-132266594	synonymous_variant	LOW	rs330963113	-
ENSSSCG00000011689	PLOD2	-1.03511918992677	0.0476812744644358	13:86459021-86459021	synonymous_variant	LOW	rs346121269	-
ENSSSCG00000016078	HSPE1	-0.853821584467261	0.0476812744644358	15:101375923-101375923	synonymous_variant	LOW	rs80999181	-
ENSSSCG00000018081	ATP6	-0.79759724899661	0.0476812744644358	MT:9335-9335	synonymous_variant	LOW	-	-
ENSSSCG00000009222	SPARCL1	-1.63476552846296	0.0478703264376609	8:131416469-131416469	synonymous_variant	LOW	rs327612526	-
ENSSSCG00000002839	C16orf78	0.961429181275319	0.048575831284632	6:35409376-35409376	splice_region_variant,intron_variant	LOW	rs787800047	-
ENSSSCG00000018078	COX2	-0.772620101392775	0.0490820738527639	MT:8475-8475	synonymous_variant	LOW	-	-
ENSSSCG00000031170	TMEM123	-0.723127421904883	0.0490820738527639	9:33087324-33087324	synonymous_variant	LOW	rs320627366	-
ENSSSCG00000021448	CCDC17	0.989891981444592	0.0494637522258763	6:165770118-165770118	synonymous_variant	LOW	-	-
ENSSSCG00000021448	CCDC17	0.989891981444592	0.0494637522258763	6:165770664-165770664	synonymous_variant	LOW	rs691912928	-
ENSSSCG00000021448	CCDC17	0.989891981444592	0.0494637522258763	6:165770709-165770709	synonymous_variant	LOW	rs701623556	-
ENSSSCG00000034506	MS4A2	-1.85709347847015	0.00509447244117639	2:11405764-11405764	missense_variant	MODERATE	rs339836492	tolerated(0.28)
ENSSSCG00000033089	ENSSSCG00000033089	-1.92001177209158	0.00769693643588014	9:2972921-2972921	missense_variant	MODERATE	-	tolerated(0.9)
ENSSSCG00000033089	ENSSSCG00000033089	-1.92001177209158	0.00769693643588014	9:2978938-2978938	missense_variant	MODERATE	rs325089198	tolerated(0.36)
ENSSSCG00000034499	TMEM225B	1.01888847173908	0.0151016883742826	3:6553918-6553918	missense_variant	MODERATE	rs1110481969	tolerated_low_confidence(0.07)
ENSSSCG00000034499	TMEM225B	1.01888847173908	0.0151016883742826	3:6553921-6553921	missense_variant	MODERATE	rs1111444311	deleterious_low_confidence(0.01)
ENSSSCG00000034499	TMEM225B	1.01888847173908	0.0151016883742826	3:6553966-6553966	missense_variant	MODERATE	rs1109061597	deleterious_low_confidence(0.03)
ENSSSCG00000034499	TMEM225B	1.01888847173908	0.0151016883742826	3:6553999-6553999	missense_variant	MODERATE	rs1110014493	tolerated_low_confidence(0.07)
ENSSSCG00000011030	CUBN	0.856754792988022	0.0383459997980307	10:43242399-43242399	missense_variant	MODERATE	rs81210074	tolerated(1)
ENSSSCG00000011030	CUBN	0.856754792988022	0.0383459997980307	10:43270623-43270623	missense_variant	MODERATE	rs330003634	tolerated(0.51)
ENSSSCG00000035218	ADA2	1.25113954743558	0.0383459997980307	5:69527055-69527055	missense_variant	MODERATE	-	deleterious(0.02)
ENSSSCG00000011292	ZNF662	-1.08497137178273	0.0476812744644358	13:26349588-26349588	missense_variant	MODERATE	rs330499705	tolerated(0.36)
ENSSSCG00000016078	HSPE1	-0.853821584467261	0.0476812744644358	15:101375800-101375800	missense_variant	MODERATE	rs80793511	tolerated(1)
ENSSSCG00000016078	HSPE1	-0.853821584467261	0.0476812744644358	15:101375939-101375939	missense_variant	MODERATE	rs80802685	tolerated(0.31)
ENSSSCG00000009222	SPARCL1	-1.63476552846296	0.0478703264376609	8:131416404-131416404	missense_variant	MODERATE	rs323291039	deleterious(0.01)
ENSSSCG00000009222	SPARCL1	-1.63476552846296	0.0478703264376609	8:131416472-131416472	missense_variant	MODERATE	rs333969606	deleterious(0)
ENSSSCG00000009222	SPARCL1	-1.63476552846296	0.0478703264376609	8:131416672-131416672	missense_variant	MODERATE	rs330891627	deleterious_low_confidence(0.01)
ENSSSCG00000009222	SPARCL1	-1.63476552846296	0.0478703264376609	8:131416686-131416686	missense_variant	MODERATE	rs340106309	tolerated(0.19)
ENSSSCG00000009222	SPARCL1	-1.63476552846296	0.0478703264376609	8:131416686-131416686	missense_variant	MODERATE	rs340106309	tolerated_low_confidence(0.2)
ENSSSCG00000009222	SPARCL1	-1.63476552846296	0.0478703264376609	8:131416686-131416686	missense_variant	MODERATE	rs340106309	tolerated(0.18)
ENSSSCG00000009222	SPARCL1	-1.63476552846296	0.0478703264376609	8:131416763-131416763	missense_variant	MODERATE	rs340294154	tolerated(1)
ENSSSCG00000009222	SPARCL1	-1.63476552846296	0.0478703264376609	8:131416763-131416763	missense_variant	MODERATE	rs340294154	tolerated_low_confidence(1)
ENSSSCG00000009222	SPARCL1	-1.63476552846296	0.0478703264376609	8:131417331-131417331	missense_variant	MODERATE	rs342605108	tolerated(1)
ENSSSCG00000009222	SPARCL1	-1.63476552846296	0.0478703264376609	8:131420639-131420639	missense_variant	MODERATE	rs81210418	tolerated(1)
ENSSSCG00000031170	TMEM123	-0.723127421904883	0.0490820738527639	9:33091727-33091727	missense_variant	MODERATE	rs81211015	deleterious(0.02)
ENSSSCG00000031170	TMEM123	-0.723127421904883	0.0490820738527639	9:33091820-33091820	missense_variant	MODERATE	rs338561834	tolerated(0.24)
ENSSSCG00000021448	CCDC17	0.989891981444592	0.0494637522258763	6:165770126-165770126	missense_variant	MODERATE	-	tolerated(0.3)
ENSSSCG00000021448	CCDC17	0.989891981444592	0.0494637522258763	6:165770650-165770650	missense_variant	MODERATE	-	tolerated(0.51)
ENSSSCG00000027157	SLC40A1	-1.66243111782162	0.000973234035302673	15:94144571-94144571	intron_variant	MODIFIER	rs1112448182	-
ENSSSCG00000035859	WNT5A	-1.51566611294625	0.00133665489990586	13:37355200-37355200	intron_variant	MODIFIER	rs328187845	-
ENSSSCG00000029484	EMB	-1.36181637692876	0.00323134273210061	16:30124320-30124320	downstream_gene_variant	MODIFIER	rs335215654	-
ENSSSCG00000029484	EMB	-1.36181637692876	0.00323134273210061	16:30131164-30131164	intron_variant	MODIFIER	rs330391744	-
ENSSSCG00000029484	EMB	-1.36181637692876	0.00323134273210061	16:30135592-30135592	intron_variant	MODIFIER	rs323637977	-
ENSSSCG00000029484	EMB	-1.36181637692876	0.00323134273210061	16:30142401-30142401	intron_variant	MODIFIER	rs332604661	-
ENSSSCG00000029484	EMB	-1.36181637692876	0.00323134273210061	16:30146647-30146647	intron_variant	MODIFIER	rs319181483	-
ENSSSCG00000034506	MS4A2	-1.85709347847015	0.00509447244117639	2:11405764-11405764	intron_variant	MODIFIER	rs339836492	-
ENSSSCG00000009096	EXOSC9	1.56498937799687	0.00914105605658501	8:102259683-102259683	downstream_gene_variant	MODIFIER	rs324266024	-
ENSSSCG00000009096	EXOSC9	1.56498937799687	0.00914105605658501	8:102263866-102263866	downstream_gene_variant	MODIFIER	rs325751100	-
ENSSSCG00000009096	EXOSC9	1.56498937799687	0.00914105605658501	8:102265901-102265901	intron_variant	MODIFIER	rs10720127	-
ENSSSCG00000009096	EXOSC9	1.56498937799687	0.00914105605658501	8:102265901-102265901	3_prime_UTR_variant	MODIFIER	rs10720127	-
ENSSSCG00000009096	EXOSC9	1.56498937799687	0.00914105605658501	8:102265901-102265901	downstream_gene_variant	MODIFIER	rs10720127	-
ENSSSCG00000009096	EXOSC9	1.56498937799687	0.00914105605658501	8:102266514-102266514	intron_variant	MODIFIER	rs346268979	-
ENSSSCG00000009096	EXOSC9	1.56498937799687	0.00914105605658501	8:102266514-102266514	3_prime_UTR_variant	MODIFIER	rs346268979	-
ENSSSCG00000009096	EXOSC9	1.56498937799687	0.00914105605658501	8:102266514-102266514	downstream_gene_variant	MODIFIER	rs346268979	-
ENSSSCG00000009096	EXOSC9	1.56498937799687	0.00914105605658501	8:102267069-102267069	intron_variant	MODIFIER	rs342650477	-
ENSSSCG00000009096	EXOSC9	1.56498937799687	0.00914105605658501	8:102268250-102268250	intron_variant	MODIFIER	rs337049172	-
ENSSSCG00000009096	EXOSC9	1.56498937799687	0.00914105605658501	8:102268410-102268415	intron_variant	MODIFIER	rs710191277,rs791624165	-
ENSSSCG00000009096	EXOSC9	1.56498937799687	0.00914105605658501	8:102268535-102268535	intron_variant	MODIFIER	rs339555399	-
ENSSSCG00000009096	EXOSC9	1.56498937799687	0.00914105605658501	8:102269210-102269210	intron_variant	MODIFIER	rs340484321	-
ENSSSCG00000009096	EXOSC9	1.56498937799687	0.00914105605658501	8:102269408-102269408	intron_variant	MODIFIER	-	-
ENSSSCG00000009096	EXOSC9	1.56498937799687	0.00914105605658501	8:102269579-102269590	intron_variant	MODIFIER	rs713364235,rs789107621	-
ENSSSCG00000009096	EXOSC9	1.56498937799687	0.00914105605658501	8:102269698-102269700	intron_variant	MODIFIER	-	-
ENSSSCG00000009096	EXOSC9	1.56498937799687	0.00914105605658501	8:102269998-102269998	intron_variant	MODIFIER	rs333332085	-
ENSSSCG00000009096	EXOSC9	1.56498937799687	0.00914105605658501	8:102271346-102271346	intron_variant	MODIFIER	-	-
ENSSSCG00000009096	EXOSC9	1.56498937799687	0.00914105605658501	8:102271584-102271593	intron_variant	MODIFIER	rs1111904779	-
ENSSSCG00000009096	EXOSC9	1.56498937799687	0.00914105605658501	8:102271792-102271804	intron_variant	MODIFIER	rs706354880	-
ENSSSCG00000009096	EXOSC9	1.56498937799687	0.00914105605658501	8:102271829-102271829	intron_variant	MODIFIER	rs337035055	-
ENSSSCG00000018084	ND3	-0.961959526624587	0.0109094523012312	MT:7314-7314	upstream_gene_variant	MODIFIER	-	-
ENSSSCG00000018084	ND3	-0.961959526624587	0.0109094523012312	MT:8475-8475	upstream_gene_variant	MODIFIER	-	-
ENSSSCG00000018084	ND3	-0.961959526624587	0.0109094523012312	MT:9335-9335	upstream_gene_variant	MODIFIER	-	-
ENSSSCG00000018084	ND3	-0.961959526624587	0.0109094523012312	MT:10438-10438	upstream_gene_variant	MODIFIER	-	-
ENSSSCG00000018084	ND3	-0.961959526624587	0.0109094523012312	MT:12496-12496	downstream_gene_variant	MODIFIER	rs1107896354	-
ENSSSCG00000018084	ND3	-0.961959526624587	0.0109094523012312	MT:13624-13624	downstream_gene_variant	MODIFIER	-	-
ENSSSCG00000018084	ND3	-0.961959526624587	0.0109094523012312	MT:14416-14416	downstream_gene_variant	MODIFIER	rs1112120557	-
ENSSSCG00000018084	ND3	-0.961959526624587	0.0109094523012312	MT:14471-14471	downstream_gene_variant	MODIFIER	rs1114014826	-
ENSSSCG00000018084	ND3	-0.961959526624587	0.0109094523012312	MT:15650-15650	downstream_gene_variant	MODIFIER	-	-
ENSSSCG00000008857	MSMO1	-1.06463731732183	0.0135893162393376	8:43749776-43749776	upstream_gene_variant	MODIFIER	-	-
ENSSSCG00000004209	PTPRK	-1.02629180703476	0.0135893162393376	1:35224790-35224790	downstream_gene_variant	MODIFIER	rs345777315	-
ENSSSCG00000004209	PTPRK	-1.02629180703476	0.0135893162393376	1:35257180-35257180	intron_variant	MODIFIER	rs324802400	-
ENSSSCG00000004209	PTPRK	-1.02629180703476	0.0135893162393376	1:35257180-35257180	3_prime_UTR_variant	MODIFIER	rs324802400	-
ENSSSCG00000004209	PTPRK	-1.02629180703476	0.0135893162393376	1:35257314-35257314	3_prime_UTR_variant	MODIFIER	rs333475125	-
ENSSSCG00000004209	PTPRK	-1.02629180703476	0.0135893162393376	1:35257314-35257314	downstream_gene_variant	MODIFIER	rs333475125	-
ENSSSCG00000004209	PTPRK	-1.02629180703476	0.0135893162393376	1:35258075-35258075	3_prime_UTR_variant	MODIFIER	rs328308455	-
ENSSSCG00000004209	PTPRK	-1.02629180703476	0.0135893162393376	1:35258075-35258075	downstream_gene_variant	MODIFIER	rs328308455	-
ENSSSCG00000004209	PTPRK	-1.02629180703476	0.0135893162393376	1:35258191-35258191	3_prime_UTR_variant	MODIFIER	rs339289545	-
ENSSSCG00000004209	PTPRK	-1.02629180703476	0.0135893162393376	1:35258191-35258191	downstream_gene_variant	MODIFIER	rs339289545	-
ENSSSCG00000004209	PTPRK	-1.02629180703476	0.0135893162393376	1:35258327-35258327	3_prime_UTR_variant	MODIFIER	rs342924777	-
ENSSSCG00000004209	PTPRK	-1.02629180703476	0.0135893162393376	1:35258327-35258327	downstream_gene_variant	MODIFIER	rs342924777	-
ENSSSCG00000004209	PTPRK	-1.02629180703476	0.0135893162393376	1:35258588-35258588	3_prime_UTR_variant	MODIFIER	rs320841869	-
ENSSSCG00000004209	PTPRK	-1.02629180703476	0.0135893162393376	1:35258588-35258588	downstream_gene_variant	MODIFIER	rs320841869	-
ENSSSCG00000039244	PHYH	-1.09032838288514	0.0144929810796537	10:48411044-48411046	intron_variant	MODIFIER	-	-
ENSSSCG00000039244	PHYH	-1.09032838288514	0.0144929810796537	10:48411062-48411062	intron_variant	MODIFIER	rs1111709216	-
ENSSSCG00000039244	PHYH	-1.09032838288514	0.0144929810796537	10:48411084-48411084	intron_variant	MODIFIER	rs1113270204	-
ENSSSCG00000039244	PHYH	-1.09032838288514	0.0144929810796537	10:48412102-48412102	intron_variant	MODIFIER	rs1113732611	-
ENSSSCG00000039244	PHYH	-1.09032838288514	0.0144929810796537	10:48412168-48412168	intron_variant	MODIFIER	rs1111792999	-
ENSSSCG00000039244	PHYH	-1.09032838288514	0.0144929810796537	10:48415770-48415770	intron_variant	MODIFIER	rs1112680160	-
ENSSSCG00000039244	PHYH	-1.09032838288514	0.0144929810796537	10:48415813-48415813	intron_variant	MODIFIER	rs1110067385	-
ENSSSCG00000039244	PHYH	-1.09032838288514	0.0144929810796537	10:48416367-48416367	intron_variant	MODIFIER	rs1108499543	-
ENSSSCG00000039244	PHYH	-1.09032838288514	0.0144929810796537	10:48416386-48416386	intron_variant	MODIFIER	rs1109204710	-
ENSSSCG00000039244	PHYH	-1.09032838288514	0.0144929810796537	10:48416469-48416473	intron_variant	MODIFIER	-	-
ENSSSCG00000039244	PHYH	-1.09032838288514	0.0144929810796537	10:48416696-48416696	intron_variant	MODIFIER	rs1109794804	-
ENSSSCG00000039244	PHYH	-1.09032838288514	0.0144929810796537	10:48418549-48418549	intron_variant	MODIFIER	rs1109362669	-
ENSSSCG00000004139	ADGRG6	-1.04707668074411	0.0144929810796537	1:22694042-22694042	intron_variant	MODIFIER	rs322942347	-
ENSSSCG00000014139	ARSK	-1.0794346074068	0.0151016883742826	2:102201020-102201020	intron_variant	MODIFIER	rs344508171	-
ENSSSCG00000034499	TMEM225B	1.01888847173908	0.0151016883742826	3:6550620-6550620	upstream_gene_variant	MODIFIER	-	-
ENSSSCG00000034499	TMEM225B	1.01888847173908	0.0151016883742826	3:6550702-6550702	upstream_gene_variant	MODIFIER	rs1109135126	-
ENSSSCG00000034499	TMEM225B	1.01888847173908	0.0151016883742826	3:6550886-6550886	upstream_gene_variant	MODIFIER	rs81255960	-
ENSSSCG00000034499	TMEM225B	1.01888847173908	0.0151016883742826	3:6550889-6550889	upstream_gene_variant	MODIFIER	rs81255959	-
ENSSSCG00000034499	TMEM225B	1.01888847173908	0.0151016883742826	3:6551180-6551180	upstream_gene_variant	MODIFIER	-	-
ENSSSCG00000034499	TMEM225B	1.01888847173908	0.0151016883742826	3:6553490-6553490	upstream_gene_variant	MODIFIER	-	-
ENSSSCG00000034499	TMEM225B	1.01888847173908	0.0151016883742826	3:6553492-6553492	upstream_gene_variant	MODIFIER	-	-
ENSSSCG00000034499	TMEM225B	1.01888847173908	0.0151016883742826	3:6553498-6553498	upstream_gene_variant	MODIFIER	-	-
ENSSSCG00000034499	TMEM225B	1.01888847173908	0.0151016883742826	3:6553543-6553543	upstream_gene_variant	MODIFIER	-	-
ENSSSCG00000034499	TMEM225B	1.01888847173908	0.0151016883742826	3:6553550-6553550	upstream_gene_variant	MODIFIER	-	-
ENSSSCG00000034499	TMEM225B	1.01888847173908	0.0151016883742826	3:6553591-6553591	upstream_gene_variant	MODIFIER	rs1107955710	-
ENSSSCG00000034499	TMEM225B	1.01888847173908	0.0151016883742826	3:6553599-6553599	upstream_gene_variant	MODIFIER	rs1112350508	-
ENSSSCG00000034499	TMEM225B	1.01888847173908	0.0151016883742826	3:6553604-6553605	upstream_gene_variant	MODIFIER	-	-
ENSSSCG00000034499	TMEM225B	1.01888847173908	0.0151016883742826	3:6553651-6553651	5_prime_UTR_variant	MODIFIER	rs1107461993	-
ENSSSCG00000034499	TMEM225B	1.01888847173908	0.0151016883742826	3:6553651-6553651	upstream_gene_variant	MODIFIER	rs1107461993	-
ENSSSCG00000034499	TMEM225B	1.01888847173908	0.0151016883742826	3:6553666-6553666	5_prime_UTR_variant	MODIFIER	rs1111848334	-
ENSSSCG00000034499	TMEM225B	1.01888847173908	0.0151016883742826	3:6553666-6553666	upstream_gene_variant	MODIFIER	rs1111848334	-
ENSSSCG00000034499	TMEM225B	1.01888847173908	0.0151016883742826	3:6553682-6553682	5_prime_UTR_variant	MODIFIER	rs1112823092	-
ENSSSCG00000034499	TMEM225B	1.01888847173908	0.0151016883742826	3:6553682-6553682	upstream_gene_variant	MODIFIER	rs1112823092	-
ENSSSCG00000034499	TMEM225B	1.01888847173908	0.0151016883742826	3:6553826-6553826	5_prime_UTR_variant	MODIFIER	rs1112971516	-
ENSSSCG00000034499	TMEM225B	1.01888847173908	0.0151016883742826	3:6553826-6553826	upstream_gene_variant	MODIFIER	rs1112971516	-
ENSSSCG00000034499	TMEM225B	1.01888847173908	0.0151016883742826	3:6553918-6553918	upstream_gene_variant	MODIFIER	rs1110481969	-
ENSSSCG00000034499	TMEM225B	1.01888847173908	0.0151016883742826	3:6553921-6553921	upstream_gene_variant	MODIFIER	rs1111444311	-
ENSSSCG00000034499	TMEM225B	1.01888847173908	0.0151016883742826	3:6553966-6553966	upstream_gene_variant	MODIFIER	rs1109061597	-
ENSSSCG00000034499	TMEM225B	1.01888847173908	0.0151016883742826	3:6553999-6553999	upstream_gene_variant	MODIFIER	rs1110014493	-
ENSSSCG00000000151	ENSSSCG00000000151	1.78426051322588	0.0151016883742826	5:11915459-11915459	downstream_gene_variant	MODIFIER	rs339698786	-
ENSSSCG00000000151	ENSSSCG00000000151	1.78426051322588	0.0151016883742826	5:11915628-11915628	downstream_gene_variant	MODIFIER	rs328759706	-
ENSSSCG00000000151	ENSSSCG00000000151	1.78426051322588	0.0151016883742826	5:11915644-11915644	downstream_gene_variant	MODIFIER	-	-
ENSSSCG00000000151	ENSSSCG00000000151	1.78426051322588	0.0151016883742826	5:11915654-11915654	downstream_gene_variant	MODIFIER	rs704128614	-
ENSSSCG00000000151	ENSSSCG00000000151	1.78426051322588	0.0151016883742826	5:11915657-11915657	downstream_gene_variant	MODIFIER	rs319305154	-
ENSSSCG00000000151	ENSSSCG00000000151	1.78426051322588	0.0151016883742826	5:11916111-11916111	downstream_gene_variant	MODIFIER	rs710296432	-
ENSSSCG00000000151	ENSSSCG00000000151	1.78426051322588	0.0151016883742826	5:11916695-11916695	downstream_gene_variant	MODIFIER	rs336189122	-
ENSSSCG00000000151	ENSSSCG00000000151	1.78426051322588	0.0151016883742826	5:11916704-11916704	downstream_gene_variant	MODIFIER	rs326663200	-
ENSSSCG00000000151	ENSSSCG00000000151	1.78426051322588	0.0151016883742826	5:11918351-11918351	downstream_gene_variant	MODIFIER	rs320738208	-
ENSSSCG00000000151	ENSSSCG00000000151	1.78426051322588	0.0151016883742826	5:11918393-11918394	downstream_gene_variant	MODIFIER	-	-
ENSSSCG00000000151	ENSSSCG00000000151	1.78426051322588	0.0151016883742826	5:11918469-11918469	downstream_gene_variant	MODIFIER	rs339280357	-
ENSSSCG00000000151	ENSSSCG00000000151	1.78426051322588	0.0151016883742826	5:11918474-11918474	downstream_gene_variant	MODIFIER	rs329938015	-
ENSSSCG00000000151	ENSSSCG00000000151	1.78426051322588	0.0151016883742826	5:11918486-11918486	downstream_gene_variant	MODIFIER	rs319785160	-
ENSSSCG00000000151	ENSSSCG00000000151	1.78426051322588	0.0151016883742826	5:11918496-11918496	downstream_gene_variant	MODIFIER	rs338304091	-
ENSSSCG00000000151	ENSSSCG00000000151	1.78426051322588	0.0151016883742826	5:11918665-11918665	downstream_gene_variant	MODIFIER	rs344241689	-
ENSSSCG00000000151	ENSSSCG00000000151	1.78426051322588	0.0151016883742826	5:11918687-11918687	downstream_gene_variant	MODIFIER	rs700506579	-
ENSSSCG00000000151	ENSSSCG00000000151	1.78426051322588	0.0151016883742826	5:11918688-11918688	downstream_gene_variant	MODIFIER	rs792940606	-
ENSSSCG00000000151	ENSSSCG00000000151	1.78426051322588	0.0151016883742826	5:11918689-11918689	downstream_gene_variant	MODIFIER	rs792207537	-
ENSSSCG00000000151	ENSSSCG00000000151	1.78426051322588	0.0151016883742826	5:11919253-11919253	downstream_gene_variant	MODIFIER	rs333802892	-
ENSSSCG00000000151	ENSSSCG00000000151	1.78426051322588	0.0151016883742826	5:11919299-11919299	downstream_gene_variant	MODIFIER	rs330096070	-
ENSSSCG00000000151	ENSSSCG00000000151	1.78426051322588	0.0151016883742826	5:11919340-11919340	downstream_gene_variant	MODIFIER	rs319713948	-
ENSSSCG00000000151	ENSSSCG00000000151	1.78426051322588	0.0151016883742826	5:11920190-11920190	downstream_gene_variant	MODIFIER	rs332967406	-
ENSSSCG00000000151	ENSSSCG00000000151	1.78426051322588	0.0151016883742826	5:11920311-11920311	downstream_gene_variant	MODIFIER	rs340043930	-
ENSSSCG00000000151	ENSSSCG00000000151	1.78426051322588	0.0151016883742826	5:11926952-11926952	intron_variant	MODIFIER	rs323304152	-
ENSSSCG00000000151	ENSSSCG00000000151	1.78426051322588	0.0151016883742826	5:11927720-11927720	intron_variant	MODIFIER	rs339772545	-
ENSSSCG00000000151	ENSSSCG00000000151	1.78426051322588	0.0151016883742826	5:11927724-11927724	intron_variant	MODIFIER	rs331596754	-
ENSSSCG00000000151	ENSSSCG00000000151	1.78426051322588	0.0151016883742826	5:11929236-11929236	5_prime_UTR_variant	MODIFIER	rs333143245	-
ENSSSCG00000000151	ENSSSCG00000000151	1.78426051322588	0.0151016883742826	5:11929246-11929246	5_prime_UTR_variant	MODIFIER	rs344299576	-
ENSSSCG00000000151	ENSSSCG00000000151	1.78426051322588	0.0151016883742826	5:11929344-11929344	5_prime_UTR_variant	MODIFIER	-	-
ENSSSCG00000000151	ENSSSCG00000000151	1.78426051322588	0.0151016883742826	5:11930091-11930091	upstream_gene_variant	MODIFIER	rs322521387	-
ENSSSCG00000000151	ENSSSCG00000000151	1.78426051322588	0.0151016883742826	5:11930094-11930094	upstream_gene_variant	MODIFIER	rs340249248	-
ENSSSCG00000014156	ARRDC3	-1.06600845639076	0.0215636989274526	2:98442218-98442218	intron_variant	MODIFIER	rs328883596	-
ENSSSCG00000018094	CYTB	-0.897875656013658	0.0215636989274526	MT:10438-10438	upstream_gene_variant	MODIFIER	-	-
ENSSSCG00000018094	CYTB	-0.897875656013658	0.0215636989274526	MT:12496-12496	upstream_gene_variant	MODIFIER	rs1107896354	-
ENSSSCG00000018094	CYTB	-0.897875656013658	0.0215636989274526	MT:13624-13624	upstream_gene_variant	MODIFIER	-	-
ENSSSCG00000018094	CYTB	-0.897875656013658	0.0215636989274526	MT:14416-14416	upstream_gene_variant	MODIFIER	rs1112120557	-
ENSSSCG00000018094	CYTB	-0.897875656013658	0.0215636989274526	MT:14471-14471	upstream_gene_variant	MODIFIER	rs1114014826	-
ENSSSCG00000008796	RBM47	0.954557474798309	0.0217876795615547	8:31510175-31510175	downstream_gene_variant	MODIFIER	rs320087801	-
ENSSSCG00000008796	RBM47	0.954557474798309	0.0217876795615547	8:31510175-31510175	3_prime_UTR_variant	MODIFIER	rs320087801	-
ENSSSCG00000008796	RBM47	0.954557474798309	0.0217876795615547	8:31511911-31511911	intron_variant	MODIFIER	rs324800427	-
ENSSSCG00000008796	RBM47	0.954557474798309	0.0217876795615547	8:31512696-31512696	intron_variant	MODIFIER	rs340716710	-
ENSSSCG00000008796	RBM47	0.954557474798309	0.0217876795615547	8:31513091-31513091	intron_variant	MODIFIER	rs345732461	-
ENSSSCG00000008796	RBM47	0.954557474798309	0.0217876795615547	8:31515666-31515666	intron_variant	MODIFIER	rs703546843	-
ENSSSCG00000008796	RBM47	0.954557474798309	0.0217876795615547	8:31515794-31515794	intron_variant	MODIFIER	rs690521310	-
ENSSSCG00000008796	RBM47	0.954557474798309	0.0217876795615547	8:31516223-31516223	intron_variant	MODIFIER	rs711919188	-
ENSSSCG00000008796	RBM47	0.954557474798309	0.0217876795615547	8:31519327-31519327	intron_variant	MODIFIER	rs319141311	-
ENSSSCG00000008796	RBM47	0.954557474798309	0.0217876795615547	8:31519594-31519594	intron_variant	MODIFIER	rs336134967	-
ENSSSCG00000008796	RBM47	0.954557474798309	0.0217876795615547	8:31519756-31519762	intron_variant	MODIFIER	rs1109429490,rs793012345	-
ENSSSCG00000008796	RBM47	0.954557474798309	0.0217876795615547	8:31519981-31519981	intron_variant	MODIFIER	rs319458119	-
ENSSSCG00000008796	RBM47	0.954557474798309	0.0217876795615547	8:31519992-31519992	intron_variant	MODIFIER	rs327914020	-
ENSSSCG00000008796	RBM47	0.954557474798309	0.0217876795615547	8:31520001-31520012	intron_variant	MODIFIER	rs1112732904,rs786851426	-
ENSSSCG00000008796	RBM47	0.954557474798309	0.0217876795615547	8:31520141-31520141	intron_variant	MODIFIER	rs330399256	-
ENSSSCG00000008796	RBM47	0.954557474798309	0.0217876795615547	8:31520197-31520197	intron_variant	MODIFIER	rs690329798	-
ENSSSCG00000008796	RBM47	0.954557474798309	0.0217876795615547	8:31526948-31526948	intron_variant	MODIFIER	-	-
ENSSSCG00000032235	ARFGAP1	1.32324233670566	0.0234919898093564	17:62379415-62379415	upstream_gene_variant	MODIFIER	-	-
ENSSSCG00000032235	ARFGAP1	1.32324233670566	0.0234919898093564	17:62379901-62379901	upstream_gene_variant	MODIFIER	-	-
ENSSSCG00000032235	ARFGAP1	1.32324233670566	0.0234919898093564	17:62380914-62380914	intron_variant	MODIFIER	-	-
ENSSSCG00000032235	ARFGAP1	1.32324233670566	0.0234919898093564	17:62380921-62380921	intron_variant	MODIFIER	-	-
ENSSSCG00000016027	ITGAV	-0.994260542198816	0.0243864673763486	15:91709839-91709839	downstream_gene_variant	MODIFIER	rs329190255	-
ENSSSCG00000016027	ITGAV	-0.994260542198816	0.0243864673763486	15:91709839-91709839	3_prime_UTR_variant	MODIFIER	rs329190255	-
ENSSSCG00000031571	ENSSSCG00000031571	1.52366842554036	0.0243864673763486	X:32692575-32692575	upstream_gene_variant	MODIFIER	rs346353668	-
ENSSSCG00000027178	MAN2B2	1.32073079662942	0.0245610865405975	8:4134049-4134049	upstream_gene_variant	MODIFIER	rs327953444	-
ENSSSCG00000027178	MAN2B2	1.32073079662942	0.0245610865405975	8:4164772-4164772	intron_variant	MODIFIER	rs346181578	-
ENSSSCG00000027178	MAN2B2	1.32073079662942	0.0245610865405975	8:4167012-4167012	intron_variant	MODIFIER	rs329660568	-
ENSSSCG00000027178	MAN2B2	1.32073079662942	0.0245610865405975	8:4167014-4167014	intron_variant	MODIFIER	rs705848768	-
ENSSSCG00000027178	MAN2B2	1.32073079662942	0.0245610865405975	8:4167031-4167031	intron_variant	MODIFIER	rs324170788	-
ENSSSCG00000027178	MAN2B2	1.32073079662942	0.0245610865405975	8:4167068-4167070	intron_variant	MODIFIER	rs791854658,rs696125514	-
ENSSSCG00000027178	MAN2B2	1.32073079662942	0.0245610865405975	8:4167912-4167912	intron_variant	MODIFIER	rs692865648	-
ENSSSCG00000018065	ND1	-0.897883083741889	0.0253058249394183	MT:124-124	upstream_gene_variant	MODIFIER	-	-
ENSSSCG00000018065	ND1	-0.897883083741889	0.0253058249394183	MT:294-294	upstream_gene_variant	MODIFIER	rs1109896776	-
ENSSSCG00000018065	ND1	-0.897883083741889	0.0253058249394183	MT:323-323	upstream_gene_variant	MODIFIER	rs1111763587	-
ENSSSCG00000018065	ND1	-0.897883083741889	0.0253058249394183	MT:462-462	upstream_gene_variant	MODIFIER	-	-
ENSSSCG00000018065	ND1	-0.897883083741889	0.0253058249394183	MT:575-575	upstream_gene_variant	MODIFIER	rs1109815490	-
ENSSSCG00000018065	ND1	-0.897883083741889	0.0253058249394183	MT:657-657	upstream_gene_variant	MODIFIER	rs1108095898	-
ENSSSCG00000018065	ND1	-0.897883083741889	0.0253058249394183	MT:692-692	upstream_gene_variant	MODIFIER	rs1109726537	-
ENSSSCG00000018065	ND1	-0.897883083741889	0.0253058249394183	MT:1128-1128	upstream_gene_variant	MODIFIER	-	-
ENSSSCG00000018065	ND1	-0.897883083741889	0.0253058249394183	MT:1550-1558	upstream_gene_variant	MODIFIER	-	-
ENSSSCG00000018065	ND1	-0.897883083741889	0.0253058249394183	MT:5593-5593	downstream_gene_variant	MODIFIER	rs1110683378	-
ENSSSCG00000018065	ND1	-0.897883083741889	0.0253058249394183	MT:7314-7314	downstream_gene_variant	MODIFIER	-	-
ENSSSCG00000018065	ND1	-0.897883083741889	0.0253058249394183	MT:8475-8475	downstream_gene_variant	MODIFIER	-	-
ENSSSCG00000018065	ND1	-0.897883083741889	0.0253058249394183	MT:9335-9335	downstream_gene_variant	MODIFIER	-	-
ENSSSCG00000005671	CRAT	0.885527049036436	0.0269890535701546	1:269400584-269400584	intron_variant	MODIFIER	rs335836252	-
ENSSSCG00000005671	CRAT	0.885527049036436	0.0269890535701546	1:269400663-269400663	intron_variant	MODIFIER	rs711659740	-
ENSSSCG00000005671	CRAT	0.885527049036436	0.0269890535701546	1:269400664-269400664	intron_variant	MODIFIER	rs693176252	-
ENSSSCG00000005671	CRAT	0.885527049036436	0.0269890535701546	1:269400665-269400665	intron_variant	MODIFIER	rs704470932	-
ENSSSCG00000005671	CRAT	0.885527049036436	0.0269890535701546	1:269401933-269401933	intron_variant	MODIFIER	rs322022280	-
ENSSSCG00000005671	CRAT	0.885527049036436	0.0269890535701546	1:269401933-269401933	upstream_gene_variant	MODIFIER	rs322022280	-
ENSSSCG00000005671	CRAT	0.885527049036436	0.0269890535701546	1:269401954-269401954	intron_variant	MODIFIER	rs335688230	-
ENSSSCG00000005671	CRAT	0.885527049036436	0.0269890535701546	1:269401954-269401954	upstream_gene_variant	MODIFIER	rs335688230	-
ENSSSCG00000005671	CRAT	0.885527049036436	0.0269890535701546	1:269404945-269404945	intron_variant	MODIFIER	rs341636710	-
ENSSSCG00000005671	CRAT	0.885527049036436	0.0269890535701546	1:269404945-269404945	upstream_gene_variant	MODIFIER	rs341636710	-
ENSSSCG00000005671	CRAT	0.885527049036436	0.0269890535701546	1:269416761-269416761	intron_variant	MODIFIER	rs330897813	-
ENSSSCG00000010084	ENSSSCG00000010084	1.02681472627311	0.0282498057615033	14:50243211-50243211	5_prime_UTR_variant	MODIFIER	rs791968391	-
ENSSSCG00000010084	ENSSSCG00000010084	1.02681472627311	0.0282498057615033	14:50243566-50243566	5_prime_UTR_variant	MODIFIER	rs321478121	-
ENSSSCG00000028425	UBL4B	1.3706464963732	0.0282498057615033	4:110005967-110005967	upstream_gene_variant	MODIFIER	rs328004452	-
ENSSSCG00000028425	UBL4B	1.3706464963732	0.0282498057615033	4:110007968-110007968	upstream_gene_variant	MODIFIER	rs330019580	-
ENSSSCG00000033277	IQCF5	0.67172983537836	0.0291437228419349	13:34047902-34047902	intron_variant	MODIFIER	rs334413809	-
ENSSSCG00000033277	IQCF5	0.67172983537836	0.0291437228419349	13:34048123-34048123	intron_variant	MODIFIER	rs344491301	-
ENSSSCG00000033277	IQCF5	0.67172983537836	0.0291437228419349	13:34048284-34048284	intron_variant	MODIFIER	rs333108374	-
ENSSSCG00000033277	IQCF5	0.67172983537836	0.0291437228419349	13:34048408-34048408	intron_variant	MODIFIER	rs328199611	-
ENSSSCG00000033277	IQCF5	0.67172983537836	0.0291437228419349	13:34048791-34048791	intron_variant	MODIFIER	rs343409762	-
ENSSSCG00000018082	COX3	-0.949140185643873	0.0321714115792388	MT:5593-5593	upstream_gene_variant	MODIFIER	rs1110683378	-
ENSSSCG00000018082	COX3	-0.949140185643873	0.0321714115792388	MT:7314-7314	upstream_gene_variant	MODIFIER	-	-
ENSSSCG00000018082	COX3	-0.949140185643873	0.0321714115792388	MT:8475-8475	upstream_gene_variant	MODIFIER	-	-
ENSSSCG00000018082	COX3	-0.949140185643873	0.0321714115792388	MT:9335-9335	upstream_gene_variant	MODIFIER	-	-
ENSSSCG00000018082	COX3	-0.949140185643873	0.0321714115792388	MT:12496-12496	downstream_gene_variant	MODIFIER	rs1107896354	-
ENSSSCG00000018082	COX3	-0.949140185643873	0.0321714115792388	MT:13624-13624	downstream_gene_variant	MODIFIER	-	-
ENSSSCG00000018082	COX3	-0.949140185643873	0.0321714115792388	MT:14416-14416	downstream_gene_variant	MODIFIER	rs1112120557	-
ENSSSCG00000018082	COX3	-0.949140185643873	0.0321714115792388	MT:14471-14471	downstream_gene_variant	MODIFIER	rs1114014826	-
ENSSSCG00000017101	ADCY2	1.86491563422353	0.0359695883152372	16:74306551-74306551	downstream_gene_variant	MODIFIER	rs336529201	-
ENSSSCG00000017101	ADCY2	1.86491563422353	0.0359695883152372	16:74307477-74307477	downstream_gene_variant	MODIFIER	rs345663775	-
ENSSSCG00000017101	ADCY2	1.86491563422353	0.0359695883152372	16:74307785-74307785	intron_variant	MODIFIER	rs339218090	-
ENSSSCG00000017101	ADCY2	1.86491563422353	0.0359695883152372	16:74309475-74309475	intron_variant	MODIFIER	rs337642905	-
ENSSSCG00000017101	ADCY2	1.86491563422353	0.0359695883152372	16:74310163-74310163	intron_variant	MODIFIER	rs81462946	-
ENSSSCG00000017101	ADCY2	1.86491563422353	0.0359695883152372	16:74313265-74313265	intron_variant	MODIFIER	rs81462944	-
ENSSSCG00000017101	ADCY2	1.86491563422353	0.0359695883152372	16:74313899-74313899	intron_variant	MODIFIER	rs334974515	-
ENSSSCG00000017101	ADCY2	1.86491563422353	0.0359695883152372	16:74313908-74313908	intron_variant	MODIFIER	rs345064642	-
ENSSSCG00000017101	ADCY2	1.86491563422353	0.0359695883152372	16:74314143-74314143	intron_variant	MODIFIER	rs331590440	-
ENSSSCG00000017101	ADCY2	1.86491563422353	0.0359695883152372	16:74314461-74314461	intron_variant	MODIFIER	rs322452468	-
ENSSSCG00000017101	ADCY2	1.86491563422353	0.0359695883152372	16:74314611-74314611	intron_variant	MODIFIER	rs320046165	-
ENSSSCG00000017101	ADCY2	1.86491563422353	0.0359695883152372	16:74314612-74314612	intron_variant	MODIFIER	rs329599187	-
ENSSSCG00000017101	ADCY2	1.86491563422353	0.0359695883152372	16:74314628-74314628	intron_variant	MODIFIER	rs338076815	-
ENSSSCG00000017101	ADCY2	1.86491563422353	0.0359695883152372	16:74314654-74314654	intron_variant	MODIFIER	rs322589857	-
ENSSSCG00000017101	ADCY2	1.86491563422353	0.0359695883152372	16:74314706-74314706	intron_variant	MODIFIER	rs341809085	-
ENSSSCG00000017101	ADCY2	1.86491563422353	0.0359695883152372	16:74314726-74314726	intron_variant	MODIFIER	rs333681260	-
ENSSSCG00000017101	ADCY2	1.86491563422353	0.0359695883152372	16:74314740-74314740	intron_variant	MODIFIER	rs324016610	-
ENSSSCG00000017101	ADCY2	1.86491563422353	0.0359695883152372	16:74315223-74315223	intron_variant	MODIFIER	rs341067577	-
ENSSSCG00000017101	ADCY2	1.86491563422353	0.0359695883152372	16:74315751-74315751	intron_variant	MODIFIER	rs334708266	-
ENSSSCG00000017101	ADCY2	1.86491563422353	0.0359695883152372	16:74315765-74315765	intron_variant	MODIFIER	rs326360800	-
ENSSSCG00000017101	ADCY2	1.86491563422353	0.0359695883152372	16:74315931-74315931	intron_variant	MODIFIER	rs320814173	-
ENSSSCG00000017101	ADCY2	1.86491563422353	0.0359695883152372	16:74315937-74315937	intron_variant	MODIFIER	rs330177646	-
ENSSSCG00000017101	ADCY2	1.86491563422353	0.0359695883152372	16:74316046-74316050	intron_variant	MODIFIER	-	-
ENSSSCG00000017101	ADCY2	1.86491563422353	0.0359695883152372	16:74316116-74316116	intron_variant	MODIFIER	rs345459112	-
ENSSSCG00000017101	ADCY2	1.86491563422353	0.0359695883152372	16:74316290-74316290	intron_variant	MODIFIER	rs338078136	-
ENSSSCG00000017101	ADCY2	1.86491563422353	0.0359695883152372	16:74316343-74316343	intron_variant	MODIFIER	rs321623764	-
ENSSSCG00000017101	ADCY2	1.86491563422353	0.0359695883152372	16:74316349-74316349	intron_variant	MODIFIER	rs330952619	-
ENSSSCG00000017101	ADCY2	1.86491563422353	0.0359695883152372	16:74316551-74316551	intron_variant	MODIFIER	rs331684081	-
ENSSSCG00000017101	ADCY2	1.86491563422353	0.0359695883152372	16:74316749-74316749	intron_variant	MODIFIER	rs333707749	-
ENSSSCG00000017101	ADCY2	1.86491563422353	0.0359695883152372	16:74316888-74316888	intron_variant	MODIFIER	rs346385168	-
ENSSSCG00000017101	ADCY2	1.86491563422353	0.0359695883152372	16:74317212-74317212	intron_variant	MODIFIER	rs330558624	-
ENSSSCG00000017101	ADCY2	1.86491563422353	0.0359695883152372	16:74317216-74317216	intron_variant	MODIFIER	rs81507718	-
ENSSSCG00000017101	ADCY2	1.86491563422353	0.0359695883152372	16:74317219-74317219	intron_variant	MODIFIER	rs81507717	-
ENSSSCG00000017101	ADCY2	1.86491563422353	0.0359695883152372	16:74317229-74317229	intron_variant	MODIFIER	rs334008887	-
ENSSSCG00000017101	ADCY2	1.86491563422353	0.0359695883152372	16:74317234-74317234	intron_variant	MODIFIER	rs81462941	-
ENSSSCG00000017101	ADCY2	1.86491563422353	0.0359695883152372	16:74317371-74317371	intron_variant	MODIFIER	rs346402625	-
ENSSSCG00000017101	ADCY2	1.86491563422353	0.0359695883152372	16:74317414-74317414	intron_variant	MODIFIER	rs334000770	-
ENSSSCG00000017101	ADCY2	1.86491563422353	0.0359695883152372	16:74317495-74317495	intron_variant	MODIFIER	rs81462939	-
ENSSSCG00000017101	ADCY2	1.86491563422353	0.0359695883152372	16:74317678-74317678	intron_variant	MODIFIER	rs338353468	-
ENSSSCG00000017101	ADCY2	1.86491563422353	0.0359695883152372	16:74317692-74317692	intron_variant	MODIFIER	-	-
ENSSSCG00000017101	ADCY2	1.86491563422353	0.0359695883152372	16:74318011-74318011	intron_variant	MODIFIER	rs324325959	-
ENSSSCG00000017101	ADCY2	1.86491563422353	0.0359695883152372	16:74318033-74318033	intron_variant	MODIFIER	-	-
ENSSSCG00000017101	ADCY2	1.86491563422353	0.0359695883152372	16:74318216-74318216	intron_variant	MODIFIER	rs344958436	-
ENSSSCG00000017101	ADCY2	1.86491563422353	0.0359695883152372	16:74318228-74318228	intron_variant	MODIFIER	rs81485756	-
ENSSSCG00000017101	ADCY2	1.86491563422353	0.0359695883152372	16:74318324-74318324	intron_variant	MODIFIER	rs336111763	-
ENSSSCG00000017101	ADCY2	1.86491563422353	0.0359695883152372	16:74320778-74320778	intron_variant	MODIFIER	rs332967686	-
ENSSSCG00000007700	HIP1	0.995159479464177	0.0368128379898231	3:10546129-10546129	intron_variant	MODIFIER	rs791805126	-
ENSSSCG00000007700	HIP1	0.995159479464177	0.0368128379898231	3:10547733-10547733	intron_variant	MODIFIER	rs332036840	-
ENSSSCG00000007700	HIP1	0.995159479464177	0.0368128379898231	3:10547865-10547865	intron_variant	MODIFIER	rs333493822	-
ENSSSCG00000007700	HIP1	0.995159479464177	0.0368128379898231	3:10547910-10547910	intron_variant	MODIFIER	rs324823369	-
ENSSSCG00000007700	HIP1	0.995159479464177	0.0368128379898231	3:10547946-10547946	intron_variant	MODIFIER	rs332684628	-
ENSSSCG00000007700	HIP1	0.995159479464177	0.0368128379898231	3:10548003-10548003	intron_variant	MODIFIER	rs345868341	-
ENSSSCG00000007700	HIP1	0.995159479464177	0.0368128379898231	3:10548325-10548325	intron_variant	MODIFIER	rs330419923	-
ENSSSCG00000007700	HIP1	0.995159479464177	0.0368128379898231	3:10548371-10548371	intron_variant	MODIFIER	rs340179545	-
ENSSSCG00000007700	HIP1	0.995159479464177	0.0368128379898231	3:10548405-10548405	intron_variant	MODIFIER	rs332613815	-
ENSSSCG00000007700	HIP1	0.995159479464177	0.0368128379898231	3:10548819-10548819	intron_variant	MODIFIER	rs326451408	-
ENSSSCG00000007700	HIP1	0.995159479464177	0.0368128379898231	3:10548918-10548918	intron_variant	MODIFIER	rs81370851	-
ENSSSCG00000007700	HIP1	0.995159479464177	0.0368128379898231	3:10549144-10549144	intron_variant	MODIFIER	rs345456012	-
ENSSSCG00000007700	HIP1	0.995159479464177	0.0368128379898231	3:10549576-10549576	intron_variant	MODIFIER	rs337330307	-
ENSSSCG00000007700	HIP1	0.995159479464177	0.0368128379898231	3:10557068-10557068	intron_variant	MODIFIER	rs326758503	-
ENSSSCG00000007700	HIP1	0.995159479464177	0.0368128379898231	3:10562298-10562298	intron_variant	MODIFIER	rs340377313	-
ENSSSCG00000007700	HIP1	0.995159479464177	0.0368128379898231	3:10566362-10566362	intron_variant	MODIFIER	rs343207212	-
ENSSSCG00000007700	HIP1	0.995159479464177	0.0368128379898231	3:10566388-10566388	intron_variant	MODIFIER	rs319125504	-
ENSSSCG00000007700	HIP1	0.995159479464177	0.0368128379898231	3:10566411-10566411	intron_variant	MODIFIER	rs337171050	-
ENSSSCG00000007700	HIP1	0.995159479464177	0.0368128379898231	3:10566412-10566412	intron_variant	MODIFIER	rs321536463	-
ENSSSCG00000007700	HIP1	0.995159479464177	0.0368128379898231	3:10566441-10566441	intron_variant	MODIFIER	rs704483662	-
ENSSSCG00000007700	HIP1	0.995159479464177	0.0368128379898231	3:10566442-10566442	intron_variant	MODIFIER	rs712703994	-
ENSSSCG00000007700	HIP1	0.995159479464177	0.0368128379898231	3:10567281-10567281	intron_variant	MODIFIER	rs330700021	-
ENSSSCG00000007700	HIP1	0.995159479464177	0.0368128379898231	3:10567300-10567300	intron_variant	MODIFIER	rs341575712	-
ENSSSCG00000007700	HIP1	0.995159479464177	0.0368128379898231	3:10567321-10567321	intron_variant	MODIFIER	rs321934937	-
ENSSSCG00000007700	HIP1	0.995159479464177	0.0368128379898231	3:10567353-10567353	intron_variant	MODIFIER	rs343600852	-
ENSSSCG00000007700	HIP1	0.995159479464177	0.0368128379898231	3:10570592-10570592	intron_variant	MODIFIER	rs339418191	-
ENSSSCG00000007700	HIP1	0.995159479464177	0.0368128379898231	3:10571090-10571090	intron_variant	MODIFIER	rs328071681	-
ENSSSCG00000007700	HIP1	0.995159479464177	0.0368128379898231	3:10574628-10574641	downstream_gene_variant	MODIFIER	-	-
ENSSSCG00000007700	HIP1	0.995159479464177	0.0368128379898231	3:10574856-10574856	downstream_gene_variant	MODIFIER	rs710065611	-
ENSSSCG00000007700	HIP1	0.995159479464177	0.0368128379898231	3:10575169-10575179	downstream_gene_variant	MODIFIER	-	-
ENSSSCG00000007700	HIP1	0.995159479464177	0.0368128379898231	3:10576505-10576505	downstream_gene_variant	MODIFIER	rs341597917	-
ENSSSCG00000007700	HIP1	0.995159479464177	0.0368128379898231	3:10576588-10576588	downstream_gene_variant	MODIFIER	rs330094701	-
ENSSSCG00000007700	HIP1	0.995159479464177	0.0368128379898231	3:10576619-10576619	downstream_gene_variant	MODIFIER	rs340880592	-
ENSSSCG00000007700	HIP1	0.995159479464177	0.0368128379898231	3:10576639-10576639	downstream_gene_variant	MODIFIER	rs321217955	-
ENSSSCG00000007700	HIP1	0.995159479464177	0.0368128379898231	3:10576640-10576640	downstream_gene_variant	MODIFIER	rs329916611	-
ENSSSCG00000007700	HIP1	0.995159479464177	0.0368128379898231	3:10576690-10576690	downstream_gene_variant	MODIFIER	rs81240821	-
ENSSSCG00000007700	HIP1	0.995159479464177	0.0368128379898231	3:10576726-10576726	downstream_gene_variant	MODIFIER	rs81240822	-
ENSSSCG00000007700	HIP1	0.995159479464177	0.0368128379898231	3:10577155-10577155	downstream_gene_variant	MODIFIER	rs325214457	-
ENSSSCG00000007700	HIP1	0.995159479464177	0.0368128379898231	3:10577277-10577293	downstream_gene_variant	MODIFIER	-	-
ENSSSCG00000007700	HIP1	0.995159479464177	0.0368128379898231	3:10577400-10577400	downstream_gene_variant	MODIFIER	rs327710911	-
ENSSSCG00000007700	HIP1	0.995159479464177	0.0368128379898231	3:10577405-10577418	downstream_gene_variant	MODIFIER	-	-
ENSSSCG00000007700	HIP1	0.995159479464177	0.0368128379898231	3:10577457-10577457	downstream_gene_variant	MODIFIER	rs707682273	-
ENSSSCG00000007700	HIP1	0.995159479464177	0.0368128379898231	3:10577469-10577469	downstream_gene_variant	MODIFIER	rs318921852	-
ENSSSCG00000007700	HIP1	0.995159479464177	0.0368128379898231	3:10577528-10577528	downstream_gene_variant	MODIFIER	rs337047470	-
ENSSSCG00000007700	HIP1	0.995159479464177	0.0368128379898231	3:10577529-10577529	downstream_gene_variant	MODIFIER	rs704508956	-
ENSSSCG00000007700	HIP1	0.995159479464177	0.0368128379898231	3:10577566-10577566	downstream_gene_variant	MODIFIER	rs321601423	-
ENSSSCG00000007700	HIP1	0.995159479464177	0.0368128379898231	3:10577619-10577619	downstream_gene_variant	MODIFIER	rs329847237	-
ENSSSCG00000007700	HIP1	0.995159479464177	0.0368128379898231	3:10577640-10577640	downstream_gene_variant	MODIFIER	rs340705796	-
ENSSSCG00000007700	HIP1	0.995159479464177	0.0368128379898231	3:10577928-10577928	downstream_gene_variant	MODIFIER	rs332582335	-
ENSSSCG00000007700	HIP1	0.995159479464177	0.0368128379898231	3:10578846-10578846	downstream_gene_variant	MODIFIER	rs326795905	-
ENSSSCG00000007700	HIP1	0.995159479464177	0.0368128379898231	3:10578861-10578861	downstream_gene_variant	MODIFIER	rs337901793	-
ENSSSCG00000007700	HIP1	0.995159479464177	0.0368128379898231	3:10578898-10578898	downstream_gene_variant	MODIFIER	rs344617991	-
ENSSSCG00000007700	HIP1	0.995159479464177	0.0368128379898231	3:10579050-10579050	downstream_gene_variant	MODIFIER	rs337603235	-
ENSSSCG00000007700	HIP1	0.995159479464177	0.0368128379898231	3:10579425-10579425	downstream_gene_variant	MODIFIER	rs330559124	-
ENSSSCG00000007700	HIP1	0.995159479464177	0.0368128379898231	3:10579467-10579467	downstream_gene_variant	MODIFIER	rs81371320	-
ENSSSCG00000007700	HIP1	0.995159479464177	0.0368128379898231	3:10579493-10579493	downstream_gene_variant	MODIFIER	rs321879171	-
ENSSSCG00000018069	ND2	-0.894304827361781	0.0383459997980307	MT:124-124	upstream_gene_variant	MODIFIER	-	-
ENSSSCG00000018069	ND2	-0.894304827361781	0.0383459997980307	MT:294-294	upstream_gene_variant	MODIFIER	rs1109896776	-
ENSSSCG00000018069	ND2	-0.894304827361781	0.0383459997980307	MT:323-323	upstream_gene_variant	MODIFIER	rs1111763587	-
ENSSSCG00000018069	ND2	-0.894304827361781	0.0383459997980307	MT:462-462	upstream_gene_variant	MODIFIER	-	-
ENSSSCG00000018069	ND2	-0.894304827361781	0.0383459997980307	MT:575-575	upstream_gene_variant	MODIFIER	rs1109815490	-
ENSSSCG00000018069	ND2	-0.894304827361781	0.0383459997980307	MT:657-657	upstream_gene_variant	MODIFIER	rs1108095898	-
ENSSSCG00000018069	ND2	-0.894304827361781	0.0383459997980307	MT:692-692	upstream_gene_variant	MODIFIER	rs1109726537	-
ENSSSCG00000018069	ND2	-0.894304827361781	0.0383459997980307	MT:1128-1128	upstream_gene_variant	MODIFIER	-	-
ENSSSCG00000018069	ND2	-0.894304827361781	0.0383459997980307	MT:1550-1558	upstream_gene_variant	MODIFIER	-	-
ENSSSCG00000018069	ND2	-0.894304827361781	0.0383459997980307	MT:4392-4392	upstream_gene_variant	MODIFIER	rs80952237	-
ENSSSCG00000018069	ND2	-0.894304827361781	0.0383459997980307	MT:7314-7314	downstream_gene_variant	MODIFIER	-	-
ENSSSCG00000018069	ND2	-0.894304827361781	0.0383459997980307	MT:8475-8475	downstream_gene_variant	MODIFIER	-	-
ENSSSCG00000018069	ND2	-0.894304827361781	0.0383459997980307	MT:9335-9335	downstream_gene_variant	MODIFIER	-	-
ENSSSCG00000018069	ND2	-0.894304827361781	0.0383459997980307	MT:10438-10438	downstream_gene_variant	MODIFIER	-	-
ENSSSCG00000011030	CUBN	0.856754792988022	0.0383459997980307	10:43114510-43114510	intron_variant	MODIFIER	rs701192339	-
ENSSSCG00000011030	CUBN	0.856754792988022	0.0383459997980307	10:43114552-43114552	intron_variant	MODIFIER	rs707924181	-
ENSSSCG00000035218	ADA2	1.25113954743558	0.0383459997980307	5:69524638-69524638	intron_variant	MODIFIER	-	-
ENSSSCG00000035218	ADA2	1.25113954743558	0.0383459997980307	5:69524638-69524638	downstream_gene_variant	MODIFIER	-	-
ENSSSCG00000035218	ADA2	1.25113954743558	0.0383459997980307	5:69525808-69525808	intron_variant	MODIFIER	-	-
ENSSSCG00000035218	ADA2	1.25113954743558	0.0383459997980307	5:69525808-69525808	downstream_gene_variant	MODIFIER	-	-
ENSSSCG00000035218	ADA2	1.25113954743558	0.0383459997980307	5:69525841-69525841	intron_variant	MODIFIER	-	-
ENSSSCG00000035218	ADA2	1.25113954743558	0.0383459997980307	5:69525841-69525841	downstream_gene_variant	MODIFIER	-	-
ENSSSCG00000035218	ADA2	1.25113954743558	0.0383459997980307	5:69526562-69526562	intron_variant	MODIFIER	-	-
ENSSSCG00000035218	ADA2	1.25113954743558	0.0383459997980307	5:69526562-69526562	downstream_gene_variant	MODIFIER	-	-
ENSSSCG00000035218	ADA2	1.25113954743558	0.0383459997980307	5:69527055-69527055	intron_variant	MODIFIER	-	-
ENSSSCG00000035218	ADA2	1.25113954743558	0.0383459997980307	5:69527357-69527357	intron_variant	MODIFIER	-	-
ENSSSCG00000035218	ADA2	1.25113954743558	0.0383459997980307	5:69528630-69528630	intron_variant	MODIFIER	-	-
ENSSSCG00000035218	ADA2	1.25113954743558	0.0383459997980307	5:69528636-69528636	intron_variant	MODIFIER	-	-
ENSSSCG00000035218	ADA2	1.25113954743558	0.0383459997980307	5:69528641-69528641	intron_variant	MODIFIER	-	-
ENSSSCG00000035218	ADA2	1.25113954743558	0.0383459997980307	5:69528776-69528776	intron_variant	MODIFIER	-	-
ENSSSCG00000035218	ADA2	1.25113954743558	0.0383459997980307	5:69529503-69529503	intron_variant	MODIFIER	-	-
ENSSSCG00000035218	ADA2	1.25113954743558	0.0383459997980307	5:69529657-69529657	intron_variant	MODIFIER	-	-
ENSSSCG00000035218	ADA2	1.25113954743558	0.0383459997980307	5:69529768-69529768	intron_variant	MODIFIER	-	-
ENSSSCG00000035218	ADA2	1.25113954743558	0.0383459997980307	5:69529992-69529992	intron_variant	MODIFIER	-	-
ENSSSCG00000035218	ADA2	1.25113954743558	0.0383459997980307	5:69530013-69530013	intron_variant	MODIFIER	-	-
ENSSSCG00000035218	ADA2	1.25113954743558	0.0383459997980307	5:69530042-69530042	intron_variant	MODIFIER	-	-
ENSSSCG00000035218	ADA2	1.25113954743558	0.0383459997980307	5:69530354-69530354	intron_variant	MODIFIER	-	-
ENSSSCG00000035218	ADA2	1.25113954743558	0.0383459997980307	5:69530427-69530427	intron_variant	MODIFIER	-	-
ENSSSCG00000035218	ADA2	1.25113954743558	0.0383459997980307	5:69530575-69530575	intron_variant	MODIFIER	-	-
ENSSSCG00000035218	ADA2	1.25113954743558	0.0383459997980307	5:69530579-69530579	intron_variant	MODIFIER	-	-
ENSSSCG00000035218	ADA2	1.25113954743558	0.0383459997980307	5:69530959-69530959	intron_variant	MODIFIER	-	-
ENSSSCG00000035218	ADA2	1.25113954743558	0.0383459997980307	5:69531136-69531136	intron_variant	MODIFIER	-	-
ENSSSCG00000035218	ADA2	1.25113954743558	0.0383459997980307	5:69531173-69531173	intron_variant	MODIFIER	-	-
ENSSSCG00000035218	ADA2	1.25113954743558	0.0383459997980307	5:69533081-69533081	intron_variant	MODIFIER	-	-
ENSSSCG00000035218	ADA2	1.25113954743558	0.0383459997980307	5:69533975-69533975	intron_variant	MODIFIER	-	-
ENSSSCG00000035218	ADA2	1.25113954743558	0.0383459997980307	5:69537580-69537580	intron_variant	MODIFIER	-	-
ENSSSCG00000035218	ADA2	1.25113954743558	0.0383459997980307	5:69538097-69538097	intron_variant	MODIFIER	-	-
ENSSSCG00000035218	ADA2	1.25113954743558	0.0383459997980307	5:69538979-69538979	intron_variant	MODIFIER	-	-
ENSSSCG00000035218	ADA2	1.25113954743558	0.0383459997980307	5:69542684-69542684	intron_variant	MODIFIER	-	-
ENSSSCG00000035218	ADA2	1.25113954743558	0.0383459997980307	5:69542860-69542860	intron_variant	MODIFIER	-	-
ENSSSCG00000020963	EPDR1	-1.04960958779522	0.0395897663787117	9:108445046-108445046	intron_variant	MODIFIER	rs341654488	-
ENSSSCG00000020963	EPDR1	-1.04960958779522	0.0395897663787117	9:108445724-108445724	3_prime_UTR_variant	MODIFIER	rs327754425	-
ENSSSCG00000020963	EPDR1	-1.04960958779522	0.0395897663787117	9:108445791-108445791	3_prime_UTR_variant	MODIFIER	rs341694305	-
ENSSSCG00000020963	EPDR1	-1.04960958779522	0.0395897663787117	9:108445802-108445802	3_prime_UTR_variant	MODIFIER	rs710337427	-
ENSSSCG00000020963	EPDR1	-1.04960958779522	0.0395897663787117	9:108445814-108445814	3_prime_UTR_variant	MODIFIER	rs788818695	-
ENSSSCG00000020963	EPDR1	-1.04960958779522	0.0395897663787117	9:108445876-108445876	3_prime_UTR_variant	MODIFIER	rs326785073	-
ENSSSCG00000020963	EPDR1	-1.04960958779522	0.0395897663787117	9:108445926-108445926	3_prime_UTR_variant	MODIFIER	rs337180815	-
ENSSSCG00000020963	EPDR1	-1.04960958779522	0.0395897663787117	9:108446047-108446047	3_prime_UTR_variant	MODIFIER	rs340158162	-
ENSSSCG00000020963	EPDR1	-1.04960958779522	0.0395897663787117	9:108446187-108446187	3_prime_UTR_variant	MODIFIER	rs332624639	-
ENSSSCG00000020963	EPDR1	-1.04960958779522	0.0395897663787117	9:108446242-108446242	3_prime_UTR_variant	MODIFIER	rs339691057	-
ENSSSCG00000020963	EPDR1	-1.04960958779522	0.0395897663787117	9:108446267-108446267	3_prime_UTR_variant	MODIFIER	rs323240201	-
ENSSSCG00000020963	EPDR1	-1.04960958779522	0.0395897663787117	9:108446426-108446426	3_prime_UTR_variant	MODIFIER	rs340681739	-
ENSSSCG00000020963	EPDR1	-1.04960958779522	0.0395897663787117	9:108446458-108446458	3_prime_UTR_variant	MODIFIER	rs333063869	-
ENSSSCG00000020963	EPDR1	-1.04960958779522	0.0395897663787117	9:108446520-108446523	3_prime_UTR_variant	MODIFIER	rs791263599	-
ENSSSCG00000020963	EPDR1	-1.04960958779522	0.0395897663787117	9:108446541-108446541	3_prime_UTR_variant	MODIFIER	rs324405773	-
ENSSSCG00000020963	EPDR1	-1.04960958779522	0.0395897663787117	9:108446659-108446659	3_prime_UTR_variant	MODIFIER	rs332079874	-
ENSSSCG00000020963	EPDR1	-1.04960958779522	0.0395897663787117	9:108446705-108446705	3_prime_UTR_variant	MODIFIER	rs345709862	-
ENSSSCG00000020963	EPDR1	-1.04960958779522	0.0395897663787117	9:108446747-108446747	3_prime_UTR_variant	MODIFIER	rs326829297	-
ENSSSCG00000020963	EPDR1	-1.04960958779522	0.0395897663787117	9:108446880-108446880	3_prime_UTR_variant	MODIFIER	rs336389635	-
ENSSSCG00000020963	EPDR1	-1.04960958779522	0.0395897663787117	9:108446986-108446986	3_prime_UTR_variant	MODIFIER	rs320595955	-
ENSSSCG00000020963	EPDR1	-1.04960958779522	0.0395897663787117	9:108446997-108446997	3_prime_UTR_variant	MODIFIER	rs332779095	-
ENSSSCG00000020963	EPDR1	-1.04960958779522	0.0395897663787117	9:108447060-108447060	3_prime_UTR_variant	MODIFIER	rs336976686	-
ENSSSCG00000020963	EPDR1	-1.04960958779522	0.0395897663787117	9:108447268-108447268	downstream_gene_variant	MODIFIER	rs329774622	-
ENSSSCG00000013335	LGR4	-0.860625493638159	0.0395897663787117	2:32911532-32911532	intron_variant	MODIFIER	rs345508540	-
ENSSSCG00000013335	LGR4	-0.860625493638159	0.0395897663787117	2:32977323-32977323	3_prime_UTR_variant	MODIFIER	rs325690839	-
ENSSSCG00000013335	LGR4	-0.860625493638159	0.0395897663787117	2:32978180-32978180	3_prime_UTR_variant	MODIFIER	rs331181027	-
ENSSSCG00000013335	LGR4	-0.860625493638159	0.0395897663787117	2:32981423-32981423	downstream_gene_variant	MODIFIER	rs321925634	-
ENSSSCG00000013335	LGR4	-0.860625493638159	0.0395897663787117	2:32983991-32983991	downstream_gene_variant	MODIFIER	rs344995353	-
ENSSSCG00000004612	RAB27A	-1.72093909761252	0.0443796640249661	1:116602464-116602464	intron_variant	MODIFIER	-	-
ENSSSCG00000016278	TEX44	1.1831217405999	0.0443796640249661	15:132264597-132264597	upstream_gene_variant	MODIFIER	rs333553259	-
ENSSSCG00000016278	TEX44	1.1831217405999	0.0443796640249661	15:132264734-132264734	upstream_gene_variant	MODIFIER	rs333124471	-
ENSSSCG00000016278	TEX44	1.1831217405999	0.0443796640249661	15:132264975-132264975	upstream_gene_variant	MODIFIER	rs329747545	-
ENSSSCG00000016278	TEX44	1.1831217405999	0.0443796640249661	15:132265140-132265140	upstream_gene_variant	MODIFIER	rs332914872	-
ENSSSCG00000016278	TEX44	1.1831217405999	0.0443796640249661	15:132265160-132265164	upstream_gene_variant	MODIFIER	rs711025563,rs791114493	-
ENSSSCG00000016278	TEX44	1.1831217405999	0.0443796640249661	15:132265187-132265187	upstream_gene_variant	MODIFIER	rs341856848	-
ENSSSCG00000016278	TEX44	1.1831217405999	0.0443796640249661	15:132265188-132265188	upstream_gene_variant	MODIFIER	rs323640172	-
ENSSSCG00000016278	TEX44	1.1831217405999	0.0443796640249661	15:132265250-132265250	upstream_gene_variant	MODIFIER	rs1109425745	-
ENSSSCG00000016278	TEX44	1.1831217405999	0.0443796640249661	15:132265251-132265251	upstream_gene_variant	MODIFIER	rs1113579284	-
ENSSSCG00000016278	TEX44	1.1831217405999	0.0443796640249661	15:132265253-132265253	upstream_gene_variant	MODIFIER	rs790210658	-
ENSSSCG00000016278	TEX44	1.1831217405999	0.0443796640249661	15:132265339-132265339	upstream_gene_variant	MODIFIER	rs324059103	-
ENSSSCG00000016278	TEX44	1.1831217405999	0.0443796640249661	15:132265357-132265357	upstream_gene_variant	MODIFIER	rs341534053	-
ENSSSCG00000016278	TEX44	1.1831217405999	0.0443796640249661	15:132265763-132265763	upstream_gene_variant	MODIFIER	rs329082416	-
ENSSSCG00000016278	TEX44	1.1831217405999	0.0443796640249661	15:132265824-132265824	upstream_gene_variant	MODIFIER	rs329533491	-
ENSSSCG00000016278	TEX44	1.1831217405999	0.0443796640249661	15:132265922-132265922	upstream_gene_variant	MODIFIER	rs340851013	-
ENSSSCG00000016278	TEX44	1.1831217405999	0.0443796640249661	15:132265944-132265944	upstream_gene_variant	MODIFIER	rs81455934	-
ENSSSCG00000016278	TEX44	1.1831217405999	0.0443796640249661	15:132266017-132266017	upstream_gene_variant	MODIFIER	rs342282329	-
ENSSSCG00000016278	TEX44	1.1831217405999	0.0443796640249661	15:132266099-132266099	upstream_gene_variant	MODIFIER	rs324853795	-
ENSSSCG00000016278	TEX44	1.1831217405999	0.0443796640249661	15:132266103-132266103	upstream_gene_variant	MODIFIER	rs334519906	-
ENSSSCG00000016278	TEX44	1.1831217405999	0.0443796640249661	15:132266112-132266112	upstream_gene_variant	MODIFIER	rs81455933	-
ENSSSCG00000016278	TEX44	1.1831217405999	0.0443796640249661	15:132266198-132266198	upstream_gene_variant	MODIFIER	rs332098928	-
ENSSSCG00000016278	TEX44	1.1831217405999	0.0443796640249661	15:132266202-132266202	5_prime_UTR_variant	MODIFIER	rs345370616	-
ENSSSCG00000016278	TEX44	1.1831217405999	0.0443796640249661	15:132266236-132266236	5_prime_UTR_variant	MODIFIER	rs338536736	-
ENSSSCG00000000916	LUM	-1.24031635378382	0.0476812744644358	5:91757115-91757115	3_prime_UTR_variant	MODIFIER	rs344673459	-
ENSSSCG00000000916	LUM	-1.24031635378382	0.0476812744644358	5:91757125-91757125	3_prime_UTR_variant	MODIFIER	rs328601856	-
ENSSSCG00000000916	LUM	-1.24031635378382	0.0476812744644358	5:91757136-91757136	3_prime_UTR_variant	MODIFIER	rs336689634	-
ENSSSCG00000000916	LUM	-1.24031635378382	0.0476812744644358	5:91757138-91757138	3_prime_UTR_variant	MODIFIER	rs701152172	-
ENSSSCG00000000916	LUM	-1.24031635378382	0.0476812744644358	5:91757141-91757141	3_prime_UTR_variant	MODIFIER	rs343920255	-
ENSSSCG00000000916	LUM	-1.24031635378382	0.0476812744644358	5:91759483-91759483	3_prime_UTR_variant	MODIFIER	-	-
ENSSSCG00000005212	PLGRKT	-1.11834040094295	0.0476812744644358	1:216718909-216718909	intron_variant	MODIFIER	rs336452469	-
ENSSSCG00000011292	ZNF662	-1.08497137178273	0.0476812744644358	13:26347056-26347056	intron_variant	MODIFIER	rs321150760	-
ENSSSCG00000011689	PLOD2	-1.03511918992677	0.0476812744644358	13:86410767-86410779	intron_variant	MODIFIER	-	-
ENSSSCG00000032715	CERS6	-0.971684073881983	0.0476812744644358	15:74946188-74946188	intron_variant	MODIFIER	-	-
ENSSSCG00000016078	HSPE1	-0.853821584467261	0.0476812744644358	15:101376032-101376032	3_prime_UTR_variant	MODIFIER	rs328663154	-
ENSSSCG00000016078	HSPE1	-0.853821584467261	0.0476812744644358	15:101376032-101376032	downstream_gene_variant	MODIFIER	rs328663154	-
ENSSSCG00000036505	ENSSSCG00000036505	-0.822932881774885	0.0476812744644358	6:144915200-144915210	intron_variant	MODIFIER	-	-
ENSSSCG00000036505	ENSSSCG00000036505	-0.822932881774885	0.0476812744644358	6:144915200-144915210	3_prime_UTR_variant	MODIFIER	-	-
ENSSSCG00000018081	ATP6	-0.79759724899661	0.0476812744644358	MT:4392-4392	upstream_gene_variant	MODIFIER	rs80952237	-
ENSSSCG00000018081	ATP6	-0.79759724899661	0.0476812744644358	MT:5593-5593	upstream_gene_variant	MODIFIER	rs1110683378	-
ENSSSCG00000018081	ATP6	-0.79759724899661	0.0476812744644358	MT:7314-7314	upstream_gene_variant	MODIFIER	-	-
ENSSSCG00000018081	ATP6	-0.79759724899661	0.0476812744644358	MT:8475-8475	upstream_gene_variant	MODIFIER	-	-
ENSSSCG00000018081	ATP6	-0.79759724899661	0.0476812744644358	MT:10438-10438	downstream_gene_variant	MODIFIER	-	-
ENSSSCG00000018081	ATP6	-0.79759724899661	0.0476812744644358	MT:12496-12496	downstream_gene_variant	MODIFIER	rs1107896354	-
ENSSSCG00000018081	ATP6	-0.79759724899661	0.0476812744644358	MT:13624-13624	downstream_gene_variant	MODIFIER	-	-
ENSSSCG00000018081	ATP6	-0.79759724899661	0.0476812744644358	MT:14416-14416	downstream_gene_variant	MODIFIER	rs1112120557	-
ENSSSCG00000018081	ATP6	-0.79759724899661	0.0476812744644358	MT:14471-14471	downstream_gene_variant	MODIFIER	rs1114014826	-
ENSSSCG00000038867	PPM1K	-0.783461356322532	0.0476812744644358	8:130748353-130748353	5_prime_UTR_variant	MODIFIER	-	-
ENSSSCG00000038867	PPM1K	-0.783461356322532	0.0476812744644358	8:130748353-130748353	upstream_gene_variant	MODIFIER	-	-
ENSSSCG00000028613	CETN1	0.686206750295358	0.0476812744644358	6:105740451-105740451	downstream_gene_variant	MODIFIER	-	-
ENSSSCG00000028613	CETN1	0.686206750295358	0.0476812744644358	6:105740717-105740717	downstream_gene_variant	MODIFIER	rs1108297584	-
ENSSSCG00000028613	CETN1	0.686206750295358	0.0476812744644358	6:105740932-105740932	downstream_gene_variant	MODIFIER	rs81310866	-
ENSSSCG00000028613	CETN1	0.686206750295358	0.0476812744644358	6:105742012-105742012	upstream_gene_variant	MODIFIER	rs1108810505	-
ENSSSCG00000003949	CDC20	0.881532984049707	0.0476812744644358	6:167880121-167880121	downstream_gene_variant	MODIFIER	rs318994328	-
ENSSSCG00000003949	CDC20	0.881532984049707	0.0476812744644358	6:167880125-167880125	downstream_gene_variant	MODIFIER	rs341549363	-
ENSSSCG00000003949	CDC20	0.881532984049707	0.0476812744644358	6:167880497-167880497	downstream_gene_variant	MODIFIER	rs323694622	-
ENSSSCG00000003949	CDC20	0.881532984049707	0.0476812744644358	6:167885471-167885471	3_prime_UTR_variant	MODIFIER	rs81509096	-
ENSSSCG00000003949	CDC20	0.881532984049707	0.0476812744644358	6:167891175-167891175	upstream_gene_variant	MODIFIER	rs81269479	-
ENSSSCG00000003949	CDC20	0.881532984049707	0.0476812744644358	6:167891197-167891199	upstream_gene_variant	MODIFIER	rs708520051,rs789402918	-
ENSSSCG00000003949	CDC20	0.881532984049707	0.0476812744644358	6:167891271-167891271	upstream_gene_variant	MODIFIER	rs329921706	-
ENSSSCG00000003949	CDC20	0.881532984049707	0.0476812744644358	6:167891293-167891293	upstream_gene_variant	MODIFIER	rs325292997	-
ENSSSCG00000003949	CDC20	0.881532984049707	0.0476812744644358	6:167891320-167891320	upstream_gene_variant	MODIFIER	rs340810407	-
ENSSSCG00000003949	CDC20	0.881532984049707	0.0476812744644358	6:167891336-167891336	upstream_gene_variant	MODIFIER	rs323963198	-
ENSSSCG00000003949	CDC20	0.881532984049707	0.0476812744644358	6:167891352-167891352	upstream_gene_variant	MODIFIER	rs334955551	-
ENSSSCG00000003949	CDC20	0.881532984049707	0.0476812744644358	6:167891397-167891397	upstream_gene_variant	MODIFIER	rs326444610	-
ENSSSCG00000003949	CDC20	0.881532984049707	0.0476812744644358	6:167891463-167891463	upstream_gene_variant	MODIFIER	rs344945723	-
ENSSSCG00000003949	CDC20	0.881532984049707	0.0476812744644358	6:167891521-167891521	upstream_gene_variant	MODIFIER	rs325241053	-
ENSSSCG00000003949	CDC20	0.881532984049707	0.0476812744644358	6:167891873-167891873	upstream_gene_variant	MODIFIER	-	-
ENSSSCG00000003949	CDC20	0.881532984049707	0.0476812744644358	6:167892200-167892200	upstream_gene_variant	MODIFIER	rs318992044	-
ENSSSCG00000003949	CDC20	0.881532984049707	0.0476812744644358	6:167892221-167892221	upstream_gene_variant	MODIFIER	rs787287075	-
ENSSSCG00000003949	CDC20	0.881532984049707	0.0476812744644358	6:167892225-167892225	upstream_gene_variant	MODIFIER	rs792380480	-
ENSSSCG00000003949	CDC20	0.881532984049707	0.0476812744644358	6:167892243-167892243	upstream_gene_variant	MODIFIER	-	-
ENSSSCG00000003949	CDC20	0.881532984049707	0.0476812744644358	6:167892245-167892245	upstream_gene_variant	MODIFIER	rs1113675653	-
ENSSSCG00000003949	CDC20	0.881532984049707	0.0476812744644358	6:167892323-167892323	upstream_gene_variant	MODIFIER	rs690980390	-
ENSSSCG00000003949	CDC20	0.881532984049707	0.0476812744644358	6:167892608-167892608	upstream_gene_variant	MODIFIER	rs321395441	-
ENSSSCG00000003949	CDC20	0.881532984049707	0.0476812744644358	6:167892655-167892655	upstream_gene_variant	MODIFIER	rs329918702	-
ENSSSCG00000003949	CDC20	0.881532984049707	0.0476812744644358	6:167892747-167892747	upstream_gene_variant	MODIFIER	rs340734629	-
ENSSSCG00000003949	CDC20	0.881532984049707	0.0476812744644358	6:167892757-167892757	upstream_gene_variant	MODIFIER	rs334606820	-
ENSSSCG00000003949	CDC20	0.881532984049707	0.0476812744644358	6:167892779-167892779	upstream_gene_variant	MODIFIER	rs339076036	-
ENSSSCG00000003949	CDC20	0.881532984049707	0.0476812744644358	6:167892817-167892817	upstream_gene_variant	MODIFIER	rs322891287	-
ENSSSCG00000003949	CDC20	0.881532984049707	0.0476812744644358	6:167892967-167892967	upstream_gene_variant	MODIFIER	rs697886459	-
ENSSSCG00000003949	CDC20	0.881532984049707	0.0476812744644358	6:167892972-167892972	upstream_gene_variant	MODIFIER	rs346002760	-
ENSSSCG00000003949	CDC20	0.881532984049707	0.0476812744644358	6:167893004-167893004	upstream_gene_variant	MODIFIER	rs342919419	-
ENSSSCG00000003949	CDC20	0.881532984049707	0.0476812744644358	6:167893096-167893096	upstream_gene_variant	MODIFIER	rs320609063	-
ENSSSCG00000003949	CDC20	0.881532984049707	0.0476812744644358	6:167893144-167893144	upstream_gene_variant	MODIFIER	rs338649958	-
ENSSSCG00000003949	CDC20	0.881532984049707	0.0476812744644358	6:167893153-167893153	upstream_gene_variant	MODIFIER	rs702094450	-
ENSSSCG00000003949	CDC20	0.881532984049707	0.0476812744644358	6:167893272-167893272	upstream_gene_variant	MODIFIER	rs330627563	-
ENSSSCG00000003949	CDC20	0.881532984049707	0.0476812744644358	6:167893276-167893276	upstream_gene_variant	MODIFIER	rs344622548	-
ENSSSCG00000003949	CDC20	0.881532984049707	0.0476812744644358	6:167893345-167893345	upstream_gene_variant	MODIFIER	rs322116108	-
ENSSSCG00000003949	CDC20	0.881532984049707	0.0476812744644358	6:167893417-167893420	upstream_gene_variant	MODIFIER	rs791289777	-
ENSSSCG00000003949	CDC20	0.881532984049707	0.0476812744644358	6:167893466-167893466	upstream_gene_variant	MODIFIER	rs332996563	-
ENSSSCG00000003949	CDC20	0.881532984049707	0.0476812744644358	6:167893542-167893542	upstream_gene_variant	MODIFIER	rs324445363	-
ENSSSCG00000003949	CDC20	0.881532984049707	0.0476812744644358	6:167893609-167893609	upstream_gene_variant	MODIFIER	rs332336197	-
ENSSSCG00000003949	CDC20	0.881532984049707	0.0476812744644358	6:167893716-167893716	upstream_gene_variant	MODIFIER	rs342415059	-
ENSSSCG00000003949	CDC20	0.881532984049707	0.0476812744644358	6:167893722-167893722	upstream_gene_variant	MODIFIER	rs326735076	-
ENSSSCG00000003949	CDC20	0.881532984049707	0.0476812744644358	6:167893726-167893726	upstream_gene_variant	MODIFIER	rs338541367	-
ENSSSCG00000003949	CDC20	0.881532984049707	0.0476812744644358	6:167893846-167893846	upstream_gene_variant	MODIFIER	rs345776836	-
ENSSSCG00000003949	CDC20	0.881532984049707	0.0476812744644358	6:167893870-167893870	upstream_gene_variant	MODIFIER	rs337941378	-
ENSSSCG00000003949	CDC20	0.881532984049707	0.0476812744644358	6:167893926-167893926	upstream_gene_variant	MODIFIER	rs331726652	-
ENSSSCG00000003949	CDC20	0.881532984049707	0.0476812744644358	6:167893927-167893927	upstream_gene_variant	MODIFIER	rs336059350	-
ENSSSCG00000003949	CDC20	0.881532984049707	0.0476812744644358	6:167893985-167893985	upstream_gene_variant	MODIFIER	rs330670845	-
ENSSSCG00000003949	CDC20	0.881532984049707	0.0476812744644358	6:167894042-167894042	upstream_gene_variant	MODIFIER	rs322084808	-
ENSSSCG00000003949	CDC20	0.881532984049707	0.0476812744644358	6:167894051-167894051	upstream_gene_variant	MODIFIER	rs329827388	-
ENSSSCG00000003949	CDC20	0.881532984049707	0.0476812744644358	6:167894064-167894064	upstream_gene_variant	MODIFIER	rs343849129	-
ENSSSCG00000003949	CDC20	0.881532984049707	0.0476812744644358	6:167894069-167894069	upstream_gene_variant	MODIFIER	rs324393394	-
ENSSSCG00000003949	CDC20	0.881532984049707	0.0476812744644358	6:167894100-167894106	upstream_gene_variant	MODIFIER	-	-
ENSSSCG00000003949	CDC20	0.881532984049707	0.0476812744644358	6:167894128-167894128	upstream_gene_variant	MODIFIER	rs339765262	-
ENSSSCG00000003949	CDC20	0.881532984049707	0.0476812744644358	6:167894488-167894488	upstream_gene_variant	MODIFIER	rs326441926	-
ENSSSCG00000003949	CDC20	0.881532984049707	0.0476812744644358	6:167894577-167894582	upstream_gene_variant	MODIFIER	rs707774692,rs789558464	-
ENSSSCG00000003949	CDC20	0.881532984049707	0.0476812744644358	6:167894676-167894676	upstream_gene_variant	MODIFIER	rs334668910	-
ENSSSCG00000003949	CDC20	0.881532984049707	0.0476812744644358	6:167894747-167894747	upstream_gene_variant	MODIFIER	rs344027489	-
ENSSSCG00000003949	CDC20	0.881532984049707	0.0476812744644358	6:167894868-167894868	upstream_gene_variant	MODIFIER	rs328265786	-
ENSSSCG00000003949	CDC20	0.881532984049707	0.0476812744644358	6:167894939-167894939	upstream_gene_variant	MODIFIER	rs335609800	-
ENSSSCG00000003949	CDC20	0.881532984049707	0.0476812744644358	6:167895105-167895105	upstream_gene_variant	MODIFIER	rs329788033	-
ENSSSCG00000003949	CDC20	0.881532984049707	0.0476812744644358	6:167895109-167895109	upstream_gene_variant	MODIFIER	rs343806890	-
ENSSSCG00000003949	CDC20	0.881532984049707	0.0476812744644358	6:167895198-167895198	upstream_gene_variant	MODIFIER	rs321108977	-
ENSSSCG00000003949	CDC20	0.881532984049707	0.0476812744644358	6:167895310-167895310	upstream_gene_variant	MODIFIER	rs338915222	-
ENSSSCG00000003949	CDC20	0.881532984049707	0.0476812744644358	6:167895393-167895393	upstream_gene_variant	MODIFIER	rs323560848	-
ENSSSCG00000003949	CDC20	0.881532984049707	0.0476812744644358	6:167895396-167895396	upstream_gene_variant	MODIFIER	rs335698833	-
ENSSSCG00000003949	CDC20	0.881532984049707	0.0476812744644358	6:167895516-167895516	upstream_gene_variant	MODIFIER	rs339545064	-
ENSSSCG00000003949	CDC20	0.881532984049707	0.0476812744644358	6:167895543-167895543	upstream_gene_variant	MODIFIER	rs322604251	-
ENSSSCG00000003949	CDC20	0.881532984049707	0.0476812744644358	6:167895545-167895545	upstream_gene_variant	MODIFIER	rs334579068	-
ENSSSCG00000029145	POMGNT1	1.0701342777736	0.0476812744644358	6:165230974-165230974	downstream_gene_variant	MODIFIER	rs334877018	-
ENSSSCG00000029145	POMGNT1	1.0701342777736	0.0476812744644358	6:165230987-165230992	downstream_gene_variant	MODIFIER	rs693316439,rs790933342	-
ENSSSCG00000029145	POMGNT1	1.0701342777736	0.0476812744644358	6:165231096-165231096	downstream_gene_variant	MODIFIER	-	-
ENSSSCG00000029145	POMGNT1	1.0701342777736	0.0476812744644358	6:165231412-165231412	downstream_gene_variant	MODIFIER	-	-
ENSSSCG00000029145	POMGNT1	1.0701342777736	0.0476812744644358	6:165231561-165231561	downstream_gene_variant	MODIFIER	rs331371561	-
ENSSSCG00000031503	PRRX1	-1.01279982633807	0.0477768021384368	4:80426558-80426558	downstream_gene_variant	MODIFIER	rs336533357	-
ENSSSCG00000031503	PRRX1	-1.01279982633807	0.0477768021384368	4:80426932-80426932	downstream_gene_variant	MODIFIER	rs319358726	-
ENSSSCG00000031503	PRRX1	-1.01279982633807	0.0477768021384368	4:80427076-80427076	downstream_gene_variant	MODIFIER	rs80993472	-
ENSSSCG00000031503	PRRX1	-1.01279982633807	0.0477768021384368	4:80427354-80427354	downstream_gene_variant	MODIFIER	rs325140788	-
ENSSSCG00000031503	PRRX1	-1.01279982633807	0.0477768021384368	4:80427381-80427381	downstream_gene_variant	MODIFIER	rs334296194	-
ENSSSCG00000031503	PRRX1	-1.01279982633807	0.0477768021384368	4:80427704-80427705	3_prime_UTR_variant	MODIFIER	rs698665010	-
ENSSSCG00000031503	PRRX1	-1.01279982633807	0.0477768021384368	4:80427833-80427833	3_prime_UTR_variant	MODIFIER	rs788115523	-
ENSSSCG00000031503	PRRX1	-1.01279982633807	0.0477768021384368	4:80428425-80428425	3_prime_UTR_variant	MODIFIER	rs327870957	-
ENSSSCG00000031503	PRRX1	-1.01279982633807	0.0477768021384368	4:80428811-80428811	3_prime_UTR_variant	MODIFIER	-	-
ENSSSCG00000031503	PRRX1	-1.01279982633807	0.0477768021384368	4:80429084-80429084	3_prime_UTR_variant	MODIFIER	rs320659158	-
ENSSSCG00000031503	PRRX1	-1.01279982633807	0.0477768021384368	4:80429434-80429434	3_prime_UTR_variant	MODIFIER	rs330111762	-
ENSSSCG00000031503	PRRX1	-1.01279982633807	0.0477768021384368	4:80430553-80430553	3_prime_UTR_variant	MODIFIER	-	-
ENSSSCG00000031503	PRRX1	-1.01279982633807	0.0477768021384368	4:80430833-80430842	3_prime_UTR_variant	MODIFIER	-	-
ENSSSCG00000031503	PRRX1	-1.01279982633807	0.0477768021384368	4:80433084-80433084	intron_variant	MODIFIER	rs1108387438	-
ENSSSCG00000031503	PRRX1	-1.01279982633807	0.0477768021384368	4:80434125-80434125	intron_variant	MODIFIER	-	-
ENSSSCG00000031503	PRRX1	-1.01279982633807	0.0477768021384368	4:80434905-80434905	intron_variant	MODIFIER	-	-
ENSSSCG00000031503	PRRX1	-1.01279982633807	0.0477768021384368	4:80434955-80434955	intron_variant	MODIFIER	rs1109262818	-
ENSSSCG00000031503	PRRX1	-1.01279982633807	0.0477768021384368	4:80435756-80435756	intron_variant	MODIFIER	-	-
ENSSSCG00000031503	PRRX1	-1.01279982633807	0.0477768021384368	4:80436268-80436268	intron_variant	MODIFIER	rs1111031087	-
ENSSSCG00000031503	PRRX1	-1.01279982633807	0.0477768021384368	4:80436516-80436516	intron_variant	MODIFIER	-	-
ENSSSCG00000031503	PRRX1	-1.01279982633807	0.0477768021384368	4:80436924-80436924	intron_variant	MODIFIER	rs1109582267	-
ENSSSCG00000031503	PRRX1	-1.01279982633807	0.0477768021384368	4:80436956-80436956	intron_variant	MODIFIER	-	-
ENSSSCG00000031503	PRRX1	-1.01279982633807	0.0477768021384368	4:80436965-80436965	intron_variant	MODIFIER	-	-
ENSSSCG00000031503	PRRX1	-1.01279982633807	0.0477768021384368	4:80437089-80437089	intron_variant	MODIFIER	rs1113902438	-
ENSSSCG00000031503	PRRX1	-1.01279982633807	0.0477768021384368	4:80437990-80438001	intron_variant	MODIFIER	-	-
ENSSSCG00000031503	PRRX1	-1.01279982633807	0.0477768021384368	4:80438800-80438800	intron_variant	MODIFIER	-	-
ENSSSCG00000031503	PRRX1	-1.01279982633807	0.0477768021384368	4:80439176-80439176	intron_variant	MODIFIER	-	-
ENSSSCG00000031503	PRRX1	-1.01279982633807	0.0477768021384368	4:80439197-80439197	intron_variant	MODIFIER	-	-
ENSSSCG00000031503	PRRX1	-1.01279982633807	0.0477768021384368	4:80440316-80440316	intron_variant	MODIFIER	rs330930190	-
ENSSSCG00000031503	PRRX1	-1.01279982633807	0.0477768021384368	4:80440336-80440336	intron_variant	MODIFIER	rs712867709	-
ENSSSCG00000031503	PRRX1	-1.01279982633807	0.0477768021384368	4:80443213-80443213	intron_variant	MODIFIER	rs1112287016	-
ENSSSCG00000031503	PRRX1	-1.01279982633807	0.0477768021384368	4:80443269-80443269	intron_variant	MODIFIER	-	-
ENSSSCG00000031503	PRRX1	-1.01279982633807	0.0477768021384368	4:80444090-80444090	intron_variant	MODIFIER	rs80991997	-
ENSSSCG00000009222	SPARCL1	-1.63476552846296	0.0478703264376609	8:131387483-131387483	5_prime_UTR_variant	MODIFIER	rs792906284	-
ENSSSCG00000009222	SPARCL1	-1.63476552846296	0.0478703264376609	8:131387483-131387483	upstream_gene_variant	MODIFIER	rs792906284	-
ENSSSCG00000009222	SPARCL1	-1.63476552846296	0.0478703264376609	8:131401231-131401231	intron_variant	MODIFIER	rs81404930	-
ENSSSCG00000009222	SPARCL1	-1.63476552846296	0.0478703264376609	8:131416404-131416404	5_prime_UTR_variant	MODIFIER	rs323291039	-
ENSSSCG00000009222	SPARCL1	-1.63476552846296	0.0478703264376609	8:131416469-131416469	5_prime_UTR_variant	MODIFIER	rs327612526	-
ENSSSCG00000009222	SPARCL1	-1.63476552846296	0.0478703264376609	8:131416472-131416472	5_prime_UTR_variant	MODIFIER	rs333969606	-
ENSSSCG00000009222	SPARCL1	-1.63476552846296	0.0478703264376609	8:131417381-131417381	intron_variant	MODIFIER	rs325492778	-
ENSSSCG00000009222	SPARCL1	-1.63476552846296	0.0478703264376609	8:131417405-131417405	intron_variant	MODIFIER	rs341157950	-
ENSSSCG00000009222	SPARCL1	-1.63476552846296	0.0478703264376609	8:131417545-131417545	intron_variant	MODIFIER	rs320256046	-
ENSSSCG00000009222	SPARCL1	-1.63476552846296	0.0478703264376609	8:131418070-131418070	intron_variant	MODIFIER	rs333219154	-
ENSSSCG00000009222	SPARCL1	-1.63476552846296	0.0478703264376609	8:131418866-131418866	intron_variant	MODIFIER	rs339440555	-
ENSSSCG00000009222	SPARCL1	-1.63476552846296	0.0478703264376609	8:131421027-131421027	intron_variant	MODIFIER	rs336046510	-
ENSSSCG00000009222	SPARCL1	-1.63476552846296	0.0478703264376609	8:131421070-131421070	intron_variant	MODIFIER	rs344479093	-
ENSSSCG00000009222	SPARCL1	-1.63476552846296	0.0478703264376609	8:131421088-131421088	intron_variant	MODIFIER	rs336266688	-
ENSSSCG00000009222	SPARCL1	-1.63476552846296	0.0478703264376609	8:131421466-131421466	intron_variant	MODIFIER	rs329010216	-
ENSSSCG00000009222	SPARCL1	-1.63476552846296	0.0478703264376609	8:131421468-131421468	intron_variant	MODIFIER	rs341716296	-
ENSSSCG00000009222	SPARCL1	-1.63476552846296	0.0478703264376609	8:131423278-131423278	intron_variant	MODIFIER	rs325049286	-
ENSSSCG00000009222	SPARCL1	-1.63476552846296	0.0478703264376609	8:131423287-131423287	intron_variant	MODIFIER	rs334553214	-
ENSSSCG00000009222	SPARCL1	-1.63476552846296	0.0478703264376609	8:131423313-131423313	intron_variant	MODIFIER	rs342927909	-
ENSSSCG00000009222	SPARCL1	-1.63476552846296	0.0478703264376609	8:131423315-131423315	intron_variant	MODIFIER	rs325407266	-
ENSSSCG00000009222	SPARCL1	-1.63476552846296	0.0478703264376609	8:131424574-131424574	intron_variant	MODIFIER	rs337824171	-
ENSSSCG00000009222	SPARCL1	-1.63476552846296	0.0478703264376609	8:131426169-131426169	intron_variant	MODIFIER	rs321069608	-
ENSSSCG00000009222	SPARCL1	-1.63476552846296	0.0478703264376609	8:131426606-131426606	intron_variant	MODIFIER	rs328953638	-
ENSSSCG00000009222	SPARCL1	-1.63476552846296	0.0478703264376609	8:131426613-131426613	intron_variant	MODIFIER	rs335219255	-
ENSSSCG00000009222	SPARCL1	-1.63476552846296	0.0478703264376609	8:131426623-131426624	intron_variant	MODIFIER	rs691526001,rs789167442	-
ENSSSCG00000009222	SPARCL1	-1.63476552846296	0.0478703264376609	8:131426721-131426721	intron_variant	MODIFIER	rs344099903	-
ENSSSCG00000009222	SPARCL1	-1.63476552846296	0.0478703264376609	8:131427368-131427368	intron_variant	MODIFIER	rs318352083	-
ENSSSCG00000009222	SPARCL1	-1.63476552846296	0.0478703264376609	8:131427413-131427413	intron_variant	MODIFIER	rs331369645	-
ENSSSCG00000009222	SPARCL1	-1.63476552846296	0.0478703264376609	8:131427439-131427439	intron_variant	MODIFIER	rs328946746	-
ENSSSCG00000009222	SPARCL1	-1.63476552846296	0.0478703264376609	8:131427463-131427463	intron_variant	MODIFIER	rs342254463	-
ENSSSCG00000009222	SPARCL1	-1.63476552846296	0.0478703264376609	8:131427729-131427729	intron_variant	MODIFIER	rs332884681	-
ENSSSCG00000009222	SPARCL1	-1.63476552846296	0.0478703264376609	8:131427818-131427818	intron_variant	MODIFIER	rs339584450	-
ENSSSCG00000009222	SPARCL1	-1.63476552846296	0.0478703264376609	8:131428104-131428104	intron_variant	MODIFIER	rs330554422	-
ENSSSCG00000009222	SPARCL1	-1.63476552846296	0.0478703264376609	8:131428133-131428133	intron_variant	MODIFIER	rs339557058	-
ENSSSCG00000009222	SPARCL1	-1.63476552846296	0.0478703264376609	8:131428375-131428375	intron_variant	MODIFIER	rs331759470	-
ENSSSCG00000009222	SPARCL1	-1.63476552846296	0.0478703264376609	8:131429312-131429312	intron_variant	MODIFIER	rs325730883	-
ENSSSCG00000009222	SPARCL1	-1.63476552846296	0.0478703264376609	8:131429570-131429570	intron_variant	MODIFIER	rs319758615	-
ENSSSCG00000009222	SPARCL1	-1.63476552846296	0.0478703264376609	8:131429674-131429674	intron_variant	MODIFIER	rs330347026	-
ENSSSCG00000009222	SPARCL1	-1.63476552846296	0.0478703264376609	8:131429775-131429775	intron_variant	MODIFIER	rs325100209	-
ENSSSCG00000009222	SPARCL1	-1.63476552846296	0.0478703264376609	8:131429922-131429922	intron_variant	MODIFIER	rs344612505	-
ENSSSCG00000009222	SPARCL1	-1.63476552846296	0.0478703264376609	8:131429956-131429956	intron_variant	MODIFIER	rs322831632	-
ENSSSCG00000009222	SPARCL1	-1.63476552846296	0.0478703264376609	8:131429994-131429994	intron_variant	MODIFIER	rs344417781	-
ENSSSCG00000009222	SPARCL1	-1.63476552846296	0.0478703264376609	8:131430019-131430019	intron_variant	MODIFIER	rs336169399	-
ENSSSCG00000009222	SPARCL1	-1.63476552846296	0.0478703264376609	8:131430221-131430221	intron_variant	MODIFIER	rs331226301	-
ENSSSCG00000009222	SPARCL1	-1.63476552846296	0.0478703264376609	8:131430596-131430596	intron_variant	MODIFIER	rs81301571	-
ENSSSCG00000009222	SPARCL1	-1.63476552846296	0.0478703264376609	8:131430602-131430602	intron_variant	MODIFIER	rs340263371	-
ENSSSCG00000009222	SPARCL1	-1.63476552846296	0.0478703264376609	8:131430662-131430662	intron_variant	MODIFIER	rs702698572	-
ENSSSCG00000009222	SPARCL1	-1.63476552846296	0.0478703264376609	8:131430664-131430664	intron_variant	MODIFIER	rs326605720	-
ENSSSCG00000009222	SPARCL1	-1.63476552846296	0.0478703264376609	8:131430674-131430674	intron_variant	MODIFIER	rs335630057	-
ENSSSCG00000009222	SPARCL1	-1.63476552846296	0.0478703264376609	8:131430695-131430695	intron_variant	MODIFIER	rs321418294	-
ENSSSCG00000009222	SPARCL1	-1.63476552846296	0.0478703264376609	8:131430762-131430762	intron_variant	MODIFIER	rs319037848	-
ENSSSCG00000009222	SPARCL1	-1.63476552846296	0.0478703264376609	8:131431130-131431130	3_prime_UTR_variant	MODIFIER	rs345813315	-
ENSSSCG00000009222	SPARCL1	-1.63476552846296	0.0478703264376609	8:131431292-131431307	3_prime_UTR_variant	MODIFIER	rs696744973,rs788865217	-
ENSSSCG00000009222	SPARCL1	-1.63476552846296	0.0478703264376609	8:131431307-131431307	3_prime_UTR_variant	MODIFIER	-	-
ENSSSCG00000009222	SPARCL1	-1.63476552846296	0.0478703264376609	8:131437256-131437256	downstream_gene_variant	MODIFIER	rs333291018	-
ENSSSCG00000013519	ZNRF4	1.32611587271207	0.0481268355966974	2:73484090-73484090	upstream_gene_variant	MODIFIER	rs345344683	-
ENSSSCG00000036622	ENSSSCG00000036622	-1.00361478553047	0.048575831284632	4:92714432-92714432	downstream_gene_variant	MODIFIER	rs324493610	-
ENSSSCG00000036622	ENSSSCG00000036622	-1.00361478553047	0.048575831284632	4:92714432-92714432	3_prime_UTR_variant	MODIFIER	rs324493610	-
ENSSSCG00000036622	ENSSSCG00000036622	-1.00361478553047	0.048575831284632	4:92714469-92714469	downstream_gene_variant	MODIFIER	rs80983462	-
ENSSSCG00000036622	ENSSSCG00000036622	-1.00361478553047	0.048575831284632	4:92714469-92714469	3_prime_UTR_variant	MODIFIER	rs80983462	-
ENSSSCG00000002839	C16orf78	0.961429181275319	0.048575831284632	6:35392655-35392655	downstream_gene_variant	MODIFIER	rs345788129	-
ENSSSCG00000002839	C16orf78	0.961429181275319	0.048575831284632	6:35392750-35392750	downstream_gene_variant	MODIFIER	rs327917758	-
ENSSSCG00000002839	C16orf78	0.961429181275319	0.048575831284632	6:35393213-35393213	downstream_gene_variant	MODIFIER	rs335754801	-
ENSSSCG00000002839	C16orf78	0.961429181275319	0.048575831284632	6:35393756-35393756	downstream_gene_variant	MODIFIER	rs322433254	-
ENSSSCG00000002839	C16orf78	0.961429181275319	0.048575831284632	6:35394253-35394253	downstream_gene_variant	MODIFIER	rs338533262	-
ENSSSCG00000002839	C16orf78	0.961429181275319	0.048575831284632	6:35394820-35394820	intron_variant	MODIFIER	-	-
ENSSSCG00000002839	C16orf78	0.961429181275319	0.048575831284632	6:35396602-35396604	intron_variant	MODIFIER	-	-
ENSSSCG00000002839	C16orf78	0.961429181275319	0.048575831284632	6:35396609-35396609	intron_variant	MODIFIER	rs1110824254	-
ENSSSCG00000002839	C16orf78	0.961429181275319	0.048575831284632	6:35397041-35397041	intron_variant	MODIFIER	rs334698378	-
ENSSSCG00000002839	C16orf78	0.961429181275319	0.048575831284632	6:35397269-35397269	intron_variant	MODIFIER	-	-
ENSSSCG00000002839	C16orf78	0.961429181275319	0.048575831284632	6:35398915-35398915	intron_variant	MODIFIER	-	-
ENSSSCG00000002839	C16orf78	0.961429181275319	0.048575831284632	6:35398919-35398919	intron_variant	MODIFIER	-	-
ENSSSCG00000002839	C16orf78	0.961429181275319	0.048575831284632	6:35402594-35402594	intron_variant	MODIFIER	rs344874463	-
ENSSSCG00000002839	C16orf78	0.961429181275319	0.048575831284632	6:35402619-35402619	intron_variant	MODIFIER	rs322301565	-
ENSSSCG00000002839	C16orf78	0.961429181275319	0.048575831284632	6:35402652-35402652	intron_variant	MODIFIER	rs333513412	-
ENSSSCG00000002839	C16orf78	0.961429181275319	0.048575831284632	6:35403151-35403151	intron_variant	MODIFIER	rs81255504	-
ENSSSCG00000002839	C16orf78	0.961429181275319	0.048575831284632	6:35406233-35406233	intron_variant	MODIFIER	rs1110339711	-
ENSSSCG00000002839	C16orf78	0.961429181275319	0.048575831284632	6:35407369-35407369	intron_variant	MODIFIER	rs712836593	-
ENSSSCG00000002254	NR2F2	-0.919963664148168	0.0490820738527639	7:83076832-83076832	3_prime_UTR_variant	MODIFIER	rs336103151	-
ENSSSCG00000002254	NR2F2	-0.919963664148168	0.0490820738527639	7:83076832-83076832	downstream_gene_variant	MODIFIER	rs336103151	-
ENSSSCG00000002254	NR2F2	-0.919963664148168	0.0490820738527639	7:83076880-83076890	3_prime_UTR_variant	MODIFIER	-	-
ENSSSCG00000002254	NR2F2	-0.919963664148168	0.0490820738527639	7:83076880-83076890	downstream_gene_variant	MODIFIER	-	-
ENSSSCG00000002254	NR2F2	-0.919963664148168	0.0490820738527639	7:83077994-83078002	3_prime_UTR_variant	MODIFIER	-	-
ENSSSCG00000002254	NR2F2	-0.919963664148168	0.0490820738527639	7:83078495-83078505	3_prime_UTR_variant	MODIFIER	-	-
ENSSSCG00000002254	NR2F2	-0.919963664148168	0.0490820738527639	7:83078546-83078546	3_prime_UTR_variant	MODIFIER	-	-
ENSSSCG00000002254	NR2F2	-0.919963664148168	0.0490820738527639	7:83078993-83078993	intron_variant	MODIFIER	-	-
ENSSSCG00000002254	NR2F2	-0.919963664148168	0.0490820738527639	7:83079414-83079414	intron_variant	MODIFIER	rs793219061	-
ENSSSCG00000002254	NR2F2	-0.919963664148168	0.0490820738527639	7:83079705-83079705	intron_variant	MODIFIER	rs320100377	-
ENSSSCG00000002254	NR2F2	-0.919963664148168	0.0490820738527639	7:83080157-83080157	intron_variant	MODIFIER	rs323250829	-
ENSSSCG00000002254	NR2F2	-0.919963664148168	0.0490820738527639	7:83080389-83080389	intron_variant	MODIFIER	rs345000797	-
ENSSSCG00000002254	NR2F2	-0.919963664148168	0.0490820738527639	7:83081095-83081095	intron_variant	MODIFIER	rs340002941	-
ENSSSCG00000002254	NR2F2	-0.919963664148168	0.0490820738527639	7:83086555-83086555	upstream_gene_variant	MODIFIER	rs332637223	-
ENSSSCG00000002254	NR2F2	-0.919963664148168	0.0490820738527639	7:83086555-83086555	intron_variant	MODIFIER	rs332637223	-
ENSSSCG00000002254	NR2F2	-0.919963664148168	0.0490820738527639	7:83086557-83086557	upstream_gene_variant	MODIFIER	rs340714483	-
ENSSSCG00000002254	NR2F2	-0.919963664148168	0.0490820738527639	7:83086557-83086557	intron_variant	MODIFIER	rs340714483	-
ENSSSCG00000018078	COX2	-0.772620101392775	0.0490820738527639	MT:4392-4392	upstream_gene_variant	MODIFIER	rs80952237	-
ENSSSCG00000018078	COX2	-0.772620101392775	0.0490820738527639	MT:5593-5593	upstream_gene_variant	MODIFIER	rs1110683378	-
ENSSSCG00000018078	COX2	-0.772620101392775	0.0490820738527639	MT:7314-7314	upstream_gene_variant	MODIFIER	-	-
ENSSSCG00000018078	COX2	-0.772620101392775	0.0490820738527639	MT:9335-9335	downstream_gene_variant	MODIFIER	-	-
ENSSSCG00000018078	COX2	-0.772620101392775	0.0490820738527639	MT:10438-10438	downstream_gene_variant	MODIFIER	-	-
ENSSSCG00000018078	COX2	-0.772620101392775	0.0490820738527639	MT:12496-12496	downstream_gene_variant	MODIFIER	rs1107896354	-
ENSSSCG00000018078	COX2	-0.772620101392775	0.0490820738527639	MT:13624-13624	downstream_gene_variant	MODIFIER	-	-
ENSSSCG00000031170	TMEM123	-0.723127421904883	0.0490820738527639	9:33080248-33080248	downstream_gene_variant	MODIFIER	rs338109780	-
ENSSSCG00000031170	TMEM123	-0.723127421904883	0.0490820738527639	9:33080780-33080780	downstream_gene_variant	MODIFIER	rs331011428	-
ENSSSCG00000031170	TMEM123	-0.723127421904883	0.0490820738527639	9:33081842-33081842	downstream_gene_variant	MODIFIER	rs343031625	-
ENSSSCG00000031170	TMEM123	-0.723127421904883	0.0490820738527639	9:33082530-33082530	downstream_gene_variant	MODIFIER	rs330195222	-
ENSSSCG00000031170	TMEM123	-0.723127421904883	0.0490820738527639	9:33082592-33082592	downstream_gene_variant	MODIFIER	rs324925852	-
ENSSSCG00000031170	TMEM123	-0.723127421904883	0.0490820738527639	9:33082622-33082622	downstream_gene_variant	MODIFIER	rs332523781	-
ENSSSCG00000031170	TMEM123	-0.723127421904883	0.0490820738527639	9:33082632-33082632	downstream_gene_variant	MODIFIER	rs340053347	-
ENSSSCG00000031170	TMEM123	-0.723127421904883	0.0490820738527639	9:33083252-33083252	downstream_gene_variant	MODIFIER	rs336072453	-
ENSSSCG00000031170	TMEM123	-0.723127421904883	0.0490820738527639	9:33083502-33083502	downstream_gene_variant	MODIFIER	rs320024989	-
ENSSSCG00000031170	TMEM123	-0.723127421904883	0.0490820738527639	9:33083798-33083798	downstream_gene_variant	MODIFIER	-	-
ENSSSCG00000031170	TMEM123	-0.723127421904883	0.0490820738527639	9:33083799-33083799	downstream_gene_variant	MODIFIER	-	-
ENSSSCG00000031170	TMEM123	-0.723127421904883	0.0490820738527639	9:33083803-33083803	downstream_gene_variant	MODIFIER	rs699801479	-
ENSSSCG00000031170	TMEM123	-0.723127421904883	0.0490820738527639	9:33083804-33083804	downstream_gene_variant	MODIFIER	rs706689755	-
ENSSSCG00000031170	TMEM123	-0.723127421904883	0.0490820738527639	9:33083812-33083812	downstream_gene_variant	MODIFIER	rs344173543	-
ENSSSCG00000031170	TMEM123	-0.723127421904883	0.0490820738527639	9:33084179-33084179	downstream_gene_variant	MODIFIER	rs323219551	-
ENSSSCG00000031170	TMEM123	-0.723127421904883	0.0490820738527639	9:33085244-33085245	3_prime_UTR_variant	MODIFIER	-	-
ENSSSCG00000031170	TMEM123	-0.723127421904883	0.0490820738527639	9:33085260-33085260	3_prime_UTR_variant	MODIFIER	rs329371471	-
ENSSSCG00000031170	TMEM123	-0.723127421904883	0.0490820738527639	9:33085498-33085498	3_prime_UTR_variant	MODIFIER	rs332669371	-
ENSSSCG00000031170	TMEM123	-0.723127421904883	0.0490820738527639	9:33086048-33086048	3_prime_UTR_variant	MODIFIER	rs333164035	-
ENSSSCG00000031170	TMEM123	-0.723127421904883	0.0490820738527639	9:33086077-33086077	3_prime_UTR_variant	MODIFIER	rs344165885	-
ENSSSCG00000031170	TMEM123	-0.723127421904883	0.0490820738527639	9:33086170-33086170	3_prime_UTR_variant	MODIFIER	rs324516117	-
ENSSSCG00000031170	TMEM123	-0.723127421904883	0.0490820738527639	9:33086190-33086190	3_prime_UTR_variant	MODIFIER	rs332256838	-
ENSSSCG00000031170	TMEM123	-0.723127421904883	0.0490820738527639	9:33086393-33086401	3_prime_UTR_variant	MODIFIER	-	-
ENSSSCG00000031170	TMEM123	-0.723127421904883	0.0490820738527639	9:33086554-33086554	3_prime_UTR_variant	MODIFIER	-	-
ENSSSCG00000031170	TMEM123	-0.723127421904883	0.0490820738527639	9:33086592-33086592	3_prime_UTR_variant	MODIFIER	-	-
ENSSSCG00000031170	TMEM123	-0.723127421904883	0.0490820738527639	9:33086594-33086594	3_prime_UTR_variant	MODIFIER	rs693605237	-
ENSSSCG00000031170	TMEM123	-0.723127421904883	0.0490820738527639	9:33087008-33087008	3_prime_UTR_variant	MODIFIER	rs325910633	-
ENSSSCG00000031170	TMEM123	-0.723127421904883	0.0490820738527639	9:33087965-33087965	intron_variant	MODIFIER	rs332213544	-
ENSSSCG00000031170	TMEM123	-0.723127421904883	0.0490820738527639	9:33087973-33087973	intron_variant	MODIFIER	rs345780306	-
ENSSSCG00000031170	TMEM123	-0.723127421904883	0.0490820738527639	9:33088535-33088535	intron_variant	MODIFIER	rs326065686	-
ENSSSCG00000031170	TMEM123	-0.723127421904883	0.0490820738527639	9:33089199-33089199	intron_variant	MODIFIER	rs336991295	-
ENSSSCG00000031170	TMEM123	-0.723127421904883	0.0490820738527639	9:33089472-33089478	intron_variant	MODIFIER	rs712247332,rs792218395	-
ENSSSCG00000031170	TMEM123	-0.723127421904883	0.0490820738527639	9:33089728-33089747	intron_variant	MODIFIER	rs790519566	-
ENSSSCG00000031170	TMEM123	-0.723127421904883	0.0490820738527639	9:33090466-33090466	intron_variant	MODIFIER	rs342719246	-
ENSSSCG00000031170	TMEM123	-0.723127421904883	0.0490820738527639	9:33090998-33090998	intron_variant	MODIFIER	rs338074802	-
ENSSSCG00000031170	TMEM123	-0.723127421904883	0.0490820738527639	9:33091140-33091140	intron_variant	MODIFIER	rs345243636	-
ENSSSCG00000021448	CCDC17	0.989891981444592	0.0494637522258763	6:165765069-165765069	upstream_gene_variant	MODIFIER	-	-
ENSSSCG00000021448	CCDC17	0.989891981444592	0.0494637522258763	6:165765190-165765190	upstream_gene_variant	MODIFIER	-	-
ENSSSCG00000021448	CCDC17	0.989891981444592	0.0494637522258763	6:165766128-165766128	upstream_gene_variant	MODIFIER	rs1108503303	-
ENSSSCG00000021448	CCDC17	0.989891981444592	0.0494637522258763	6:165766144-165766144	upstream_gene_variant	MODIFIER	rs1110560218	-
ENSSSCG00000021448	CCDC17	0.989891981444592	0.0494637522258763	6:165766223-165766223	upstream_gene_variant	MODIFIER	rs1111250577	-
ENSSSCG00000021448	CCDC17	0.989891981444592	0.0494637522258763	6:165766257-165766257	upstream_gene_variant	MODIFIER	-	-
ENSSSCG00000021448	CCDC17	0.989891981444592	0.0494637522258763	6:165767161-165767161	upstream_gene_variant	MODIFIER	rs1112674932	-
ENSSSCG00000021448	CCDC17	0.989891981444592	0.0494637522258763	6:165767334-165767334	upstream_gene_variant	MODIFIER	rs1111667649	-
ENSSSCG00000021448	CCDC17	0.989891981444592	0.0494637522258763	6:165767587-165767587	upstream_gene_variant	MODIFIER	rs1111336474	-
ENSSSCG00000021448	CCDC17	0.989891981444592	0.0494637522258763	6:165768160-165768160	upstream_gene_variant	MODIFIER	rs1113934620	-
ENSSSCG00000021448	CCDC17	0.989891981444592	0.0494637522258763	6:165768181-165768181	upstream_gene_variant	MODIFIER	rs1107870710	-
ENSSSCG00000021448	CCDC17	0.989891981444592	0.0494637522258763	6:165768213-165768215	upstream_gene_variant	MODIFIER	rs1107669397	-
ENSSSCG00000021448	CCDC17	0.989891981444592	0.0494637522258763	6:165768247-165768247	upstream_gene_variant	MODIFIER	rs1114152612	-
ENSSSCG00000021448	CCDC17	0.989891981444592	0.0494637522258763	6:165768296-165768296	upstream_gene_variant	MODIFIER	rs81343384	-
ENSSSCG00000021448	CCDC17	0.989891981444592	0.0494637522258763	6:165768301-165768301	upstream_gene_variant	MODIFIER	rs81343383	-
ENSSSCG00000021448	CCDC17	0.989891981444592	0.0494637522258763	6:165768371-165768371	upstream_gene_variant	MODIFIER	rs1112433107	-
ENSSSCG00000021448	CCDC17	0.989891981444592	0.0494637522258763	6:165768416-165768416	upstream_gene_variant	MODIFIER	rs1107725779	-
ENSSSCG00000021448	CCDC17	0.989891981444592	0.0494637522258763	6:165768694-165768694	upstream_gene_variant	MODIFIER	rs1113359776	-
ENSSSCG00000021448	CCDC17	0.989891981444592	0.0494637522258763	6:165768817-165768817	upstream_gene_variant	MODIFIER	rs1110927786	-
ENSSSCG00000021448	CCDC17	0.989891981444592	0.0494637522258763	6:165770015-165770015	intron_variant	MODIFIER	-	-
ENSSSCG00000021448	CCDC17	0.989891981444592	0.0494637522258763	6:165770062-165770062	intron_variant	MODIFIER	-	-
ENSSSCG00000021448	CCDC17	0.989891981444592	0.0494637522258763	6:165770386-165770386	intron_variant	MODIFIER	-	-
ENSSSCG00000021448	CCDC17	0.989891981444592	0.0494637522258763	6:165770420-165770420	intron_variant	MODIFIER	-	-
ENSSSCG00000021448	CCDC17	0.989891981444592	0.0494637522258763	6:165771079-165771079	intron_variant	MODIFIER	rs1111357034	-
ENSSSCG00000021448	CCDC17	0.989891981444592	0.0494637522258763	6:165771319-165771319	intron_variant	MODIFIER	rs1109884019	-
ENSSSCG00000021448	CCDC17	0.989891981444592	0.0494637522258763	6:165771322-165771322	intron_variant	MODIFIER	rs1114067897	-
ENSSSCG00000021448	CCDC17	0.989891981444592	0.0494637522258763	6:165772602-165772602	downstream_gene_variant	MODIFIER	rs693668544	-
ENSSSCG00000021448	CCDC17	0.989891981444592	0.0494637522258763	6:165772613-165772613	downstream_gene_variant	MODIFIER	rs703452325	-
ENSSSCG00000021448	CCDC17	0.989891981444592	0.0494637522258763	6:165774641-165774651	downstream_gene_variant	MODIFIER	-	-
ENSSSCG00000021448	CCDC17	0.989891981444592	0.0494637522258763	6:165775076-165775076	downstream_gene_variant	MODIFIER	rs1108558259	-
ENSSSCG00000021448	CCDC17	0.989891981444592	0.0494637522258763	6:165775238-165775238	downstream_gene_variant	MODIFIER	rs1114149376	-
ENSSSCG00000021448	CCDC17	0.989891981444592	0.0494637522258763	6:165775247-165775252	downstream_gene_variant	MODIFIER	rs1111785640	-
ENSSSCG00000021448	CCDC17	0.989891981444592	0.0494637522258763	6:165775258-165775258	downstream_gene_variant	MODIFIER	rs1108112760	-
ENSSSCG00000021448	CCDC17	0.989891981444592	0.0494637522258763	6:165775272-165775272	downstream_gene_variant	MODIFIER	rs1111793956	-
ENSSSCG00000021448	CCDC17	0.989891981444592	0.0494637522258763	6:165775456-165775456	downstream_gene_variant	MODIFIER	rs1111915121	-
ENSSSCG00000021448	CCDC17	0.989891981444592	0.0494637522258763	6:165775647-165775647	downstream_gene_variant	MODIFIER	rs1110601578	-
ENSSSCG00000021448	CCDC17	0.989891981444592	0.0494637522258763	6:165775902-165775902	downstream_gene_variant	MODIFIER	-	-
ENSSSCG00000021448	CCDC17	0.989891981444592	0.0494637522258763	6:165775970-165775970	downstream_gene_variant	MODIFIER	rs1109424005	-
ENSSSCG00000021448	CCDC17	0.989891981444592	0.0494637522258763	6:165775998-165775998	downstream_gene_variant	MODIFIER	rs1111186203	-
ENSSSCG00000021448	CCDC17	0.989891981444592	0.0494637522258763	6:165776130-165776130	downstream_gene_variant	MODIFIER	rs1108525461	-
ENSSSCG00000021448	CCDC17	0.989891981444592	0.0494637522258763	6:165776215-165776215	downstream_gene_variant	MODIFIER	rs1113890601	-
ENSSSCG00000021448	CCDC17	0.989891981444592	0.0494637522258763	6:165777247-165777247	downstream_gene_variant	MODIFIER	rs81217624	-
ENSSSCG00000021448	CCDC17	0.989891981444592	0.0494637522258763	6:165777349-165777349	downstream_gene_variant	MODIFIER	rs711399345	-
ENSSSCG00000021448	CCDC17	0.989891981444592	0.0494637522258763	6:165777364-165777364	downstream_gene_variant	MODIFIER	rs697047824	-
ENSSSCG00000021255	ADA	1.64477757003659	0.0494637522258763	17:47046889-47046889	intron_variant	MODIFIER	rs341507419	-

## Sheet: Table X3
Gene ID	Gene symbol	Gene name	FDR (i)	FDR (ii)	Location	Consequence	IMPACT	Existing_variation	SIFT
ENSSSCG00000014139	ARSK	arylsulfatase family member	1.1e-02	1.5e-02	2:102192156-102192156	synonymous_variant	LOW	rs335491522	-
ENSSSCG00000014139	ARSK	arylsulfatase family member	1.1e-02	1.5e-02	2:102192159-102192159	synonymous_variant	LOW	rs343852485	-
ENSSSCG00000027472	GCA	grancalcin	9.9e-03	2.8e-02	15:69015391-69015391	synonymous_variant	LOW	-	-
ENSSSCG00000016278	TEX44	testis expressed 44	2.1e-04	4.4e-02	15:132266468-132266468	synonymous_variant	LOW	rs342214253	-
ENSSSCG00000016278	TEX44	testis expressed 44	2.1e-04	4.4e-02	15:132266594-132266594	synonymous_variant	LOW	rs330963113	-
ENSSSCG00000002839	C16orf78	chromosome 16 open reading frame 78	1.8e-03	4.9e-02	6:35409376-35409376	splice_region_variant,intron_variant	LOW	rs787800047	-
ENSSSCG00000021448	CCDC17	coiled-coil domain containing 17	5.9e-06	4.9e-02	6:165770118-165770118	synonymous_variant	LOW	-	-
ENSSSCG00000021448	CCDC17	coiled-coil domain containing 17	5.9e-06	4.9e-02	6:165770664-165770664	synonymous_variant	LOW	rs691912928	-
ENSSSCG00000021448	CCDC17	coiled-coil domain containing 17	5.9e-06	4.9e-02	6:165770709-165770709	synonymous_variant	LOW	rs701623556	-
ENSSSCG00000034499	TMEM225B	transmembrane protein 225B	1.7e-03	1.5e-02	3:6553918-6553918	missense_variant	MODERATE	rs1110481969	tolerated_low_confidence(0.07)
ENSSSCG00000034499	TMEM225B	transmembrane protein 225B	1.7e-03	1.5e-02	3:6553921-6553921	missense_variant	MODERATE	rs1111444311	deleterious_low_confidence(0.01)
ENSSSCG00000034499	TMEM225B	transmembrane protein 225B	1.7e-03	1.5e-02	3:6553966-6553966	missense_variant	MODERATE	rs1109061597	deleterious_low_confidence(0.03)
ENSSSCG00000034499	TMEM225B	transmembrane protein 225B	1.7e-03	1.5e-02	3:6553999-6553999	missense_variant	MODERATE	rs1110014493	tolerated_low_confidence(0.07)
ENSSSCG00000035218	ADA2	adenosine deaminase CECR1 precursor	4.2e-02	3.8e-02	5:69527055-69527055	missense_variant	MODERATE	-	deleterious(0.02)
ENSSSCG00000021448	CCDC17	coiled-coil domain containing 17	5.9e-06	4.9e-02	6:165770126-165770126	missense_variant	MODERATE	-	tolerated(0.3)
ENSSSCG00000021448	CCDC17	coiled-coil domain containing 17	5.9e-06	4.9e-02	6:165770650-165770650	missense_variant	MODERATE	-	tolerated(0.51)
ENSSSCG00000008857	MSMO1	methylsterol monooxygenase 1	2.3e-02	1.0e-02	8:43749776-43749776	upstream_gene_variant	MODIFIER	-	-
ENSSSCG00000014139	ARSK	arylsulfatase family member	1.1e-02	1.5e-02	2:102201020-102201020	intron_variant	MODIFIER	rs344508171	-
ENSSSCG00000034499	TMEM225B	transmembrane protein 225B	1.7e-03	1.5e-02	3:6550620-6550620	upstream_gene_variant	MODIFIER	-	-
ENSSSCG00000034499	TMEM225B	transmembrane protein 225B	1.7e-03	1.5e-02	3:6550702-6550702	upstream_gene_variant	MODIFIER	rs1109135126	-
ENSSSCG00000034499	TMEM225B	transmembrane protein 225B	1.7e-03	1.5e-02	3:6550886-6550886	upstream_gene_variant	MODIFIER	rs81255960	-
ENSSSCG00000034499	TMEM225B	transmembrane protein 225B	1.7e-03	1.5e-02	3:6550889-6550889	upstream_gene_variant	MODIFIER	rs81255959	-
ENSSSCG00000034499	TMEM225B	transmembrane protein 225B	1.7e-03	1.5e-02	3:6551180-6551180	upstream_gene_variant	MODIFIER	-	-
ENSSSCG00000034499	TMEM225B	transmembrane protein 225B	1.7e-03	1.5e-02	3:6553490-6553490	upstream_gene_variant	MODIFIER	-	-
ENSSSCG00000034499	TMEM225B	transmembrane protein 225B	1.7e-03	1.5e-02	3:6553492-6553492	upstream_gene_variant	MODIFIER	-	-
ENSSSCG00000034499	TMEM225B	transmembrane protein 225B	1.7e-03	1.5e-02	3:6553498-6553498	upstream_gene_variant	MODIFIER	-	-
ENSSSCG00000034499	TMEM225B	transmembrane protein 225B	1.7e-03	1.5e-02	3:6553543-6553543	upstream_gene_variant	MODIFIER	-	-
ENSSSCG00000034499	TMEM225B	transmembrane protein 225B	1.7e-03	1.5e-02	3:6553550-6553550	upstream_gene_variant	MODIFIER	-	-
ENSSSCG00000034499	TMEM225B	transmembrane protein 225B	1.7e-03	1.5e-02	3:6553591-6553591	upstream_gene_variant	MODIFIER	rs1107955710	-
ENSSSCG00000034499	TMEM225B	transmembrane protein 225B	1.7e-03	1.5e-02	3:6553599-6553599	upstream_gene_variant	MODIFIER	rs1112350508	-
ENSSSCG00000034499	TMEM225B	transmembrane protein 225B	1.7e-03	1.5e-02	3:6553604-6553605	upstream_gene_variant	MODIFIER	-	-
ENSSSCG00000034499	TMEM225B	transmembrane protein 225B	1.7e-03	1.5e-02	3:6553651-6553651	5_prime_UTR_variant	MODIFIER	rs1107461993	-
ENSSSCG00000034499	TMEM225B	transmembrane protein 225B	1.7e-03	1.5e-02	3:6553651-6553651	upstream_gene_variant	MODIFIER	rs1107461993	-
ENSSSCG00000034499	TMEM225B	transmembrane protein 225B	1.7e-03	1.5e-02	3:6553666-6553666	5_prime_UTR_variant	MODIFIER	rs1111848334	-
ENSSSCG00000034499	TMEM225B	transmembrane protein 225B	1.7e-03	1.5e-02	3:6553666-6553666	upstream_gene_variant	MODIFIER	rs1111848334	-
ENSSSCG00000034499	TMEM225B	transmembrane protein 225B	1.7e-03	1.5e-02	3:6553682-6553682	5_prime_UTR_variant	MODIFIER	rs1112823092	-
ENSSSCG00000034499	TMEM225B	transmembrane protein 225B	1.7e-03	1.5e-02	3:6553682-6553682	upstream_gene_variant	MODIFIER	rs1112823092	-
ENSSSCG00000034499	TMEM225B	transmembrane protein 225B	1.7e-03	1.5e-02	3:6553826-6553826	5_prime_UTR_variant	MODIFIER	rs1112971516	-
ENSSSCG00000034499	TMEM225B	transmembrane protein 225B	1.7e-03	1.5e-02	3:6553826-6553826	upstream_gene_variant	MODIFIER	rs1112971516	-
ENSSSCG00000034499	TMEM225B	transmembrane protein 225B	1.7e-03	1.5e-02	3:6553918-6553918	upstream_gene_variant	MODIFIER	rs1110481969	-
ENSSSCG00000034499	TMEM225B	transmembrane protein 225B	1.7e-03	1.5e-02	3:6553921-6553921	upstream_gene_variant	MODIFIER	rs1111444311	-
ENSSSCG00000034499	TMEM225B	transmembrane protein 225B	1.7e-03	1.5e-02	3:6553966-6553966	upstream_gene_variant	MODIFIER	rs1109061597	-
ENSSSCG00000034499	TMEM225B	transmembrane protein 225B	1.7e-03	1.5e-02	3:6553999-6553999	upstream_gene_variant	MODIFIER	rs1110014493	-
ENSSSCG00000014156	ARRDC3	arrestin domain containing	1.7e-03	2.2e-02	2:98442218-98442218	intron_variant	MODIFIER	rs328883596	-
ENSSSCG00000032235	ARFGAP1	ADP ribosylation factor GTPase activating protein	1.2e-05	2.3e-02	17:62379415-62379415	upstream_gene_variant	MODIFIER	-	-
ENSSSCG00000032235	ARFGAP1	ADP ribosylation factor GTPase activating protein	1.2e-05	2.3e-02	17:62379901-62379901	upstream_gene_variant	MODIFIER	-	-
ENSSSCG00000032235	ARFGAP1	ADP ribosylation factor GTPase activating protein	1.2e-05	2.3e-02	17:62380914-62380914	intron_variant	MODIFIER	-	-
ENSSSCG00000032235	ARFGAP1	ADP ribosylation factor GTPase activating protein	1.2e-05	2.3e-02	17:62380921-62380921	intron_variant	MODIFIER	-	-
ENSSSCG00000016027	ITGAV	integrin alpha-V precursor	4.9e-02	2.4e-02	15:91709839-91709839	downstream_gene_variant	MODIFIER	rs329190255	-
ENSSSCG00000016027	ITGAV	integrin alpha-V precursor	4.9e-02	2.4e-02	15:91709839-91709839	3_prime_UTR_variant	MODIFIER	rs329190255	-
ENSSSCG00000031571	novel gene	novel gene	4.3e-05	2.4e-02	X:32692575-32692575	upstream_gene_variant	MODIFIER	rs346353668	-
ENSSSCG00000027178	MAN2B2	mannosidase alpha class 2B	5.1e-05	2.5e-02	8:4134049-4134049	upstream_gene_variant	MODIFIER	rs327953444	-
ENSSSCG00000027178	MAN2B2	mannosidase alpha class 2B	5.1e-05	2.5e-02	8:4164772-4164772	intron_variant	MODIFIER	rs346181578	-
ENSSSCG00000027178	MAN2B2	mannosidase alpha class 2B	5.1e-05	2.5e-02	8:4167012-4167012	intron_variant	MODIFIER	rs329660568	-
ENSSSCG00000027178	MAN2B2	mannosidase alpha class 2B	5.1e-05	2.5e-02	8:4167014-4167014	intron_variant	MODIFIER	rs705848768	-
ENSSSCG00000027178	MAN2B2	mannosidase alpha class 2B	5.1e-05	2.5e-02	8:4167031-4167031	intron_variant	MODIFIER	rs324170788	-
ENSSSCG00000027178	MAN2B2	mannosidase alpha class 2B	5.1e-05	2.5e-02	8:4167068-4167070	intron_variant	MODIFIER	rs791854658,rs696125514	-
ENSSSCG00000027178	MAN2B2	mannosidase alpha class 2B	5.1e-05	2.5e-02	8:4167912-4167912	intron_variant	MODIFIER	rs692865648	-
ENSSSCG00000005671	CRAT	carnitine O-acetyltransferase	2.6e-04	2.7e-02	1:269400584-269400584	intron_variant	MODIFIER	rs335836252	-
ENSSSCG00000005671	CRAT	carnitine O-acetyltransferase	2.6e-04	2.7e-02	1:269400663-269400663	intron_variant	MODIFIER	rs711659740	-
ENSSSCG00000005671	CRAT	carnitine O-acetyltransferase	2.6e-04	2.7e-02	1:269400664-269400664	intron_variant	MODIFIER	rs693176252	-
ENSSSCG00000005671	CRAT	carnitine O-acetyltransferase	2.6e-04	2.7e-02	1:269400665-269400665	intron_variant	MODIFIER	rs704470932	-
ENSSSCG00000005671	CRAT	carnitine O-acetyltransferase	2.6e-04	2.7e-02	1:269401933-269401933	intron_variant	MODIFIER	rs322022280	-
ENSSSCG00000005671	CRAT	carnitine O-acetyltransferase	2.6e-04	2.7e-02	1:269401933-269401933	upstream_gene_variant	MODIFIER	rs322022280	-
ENSSSCG00000005671	CRAT	carnitine O-acetyltransferase	2.6e-04	2.7e-02	1:269401954-269401954	intron_variant	MODIFIER	rs335688230	-
ENSSSCG00000005671	CRAT	carnitine O-acetyltransferase	2.6e-04	2.7e-02	1:269401954-269401954	upstream_gene_variant	MODIFIER	rs335688230	-
ENSSSCG00000005671	CRAT	carnitine O-acetyltransferase	2.6e-04	2.7e-02	1:269404945-269404945	intron_variant	MODIFIER	rs341636710	-
ENSSSCG00000005671	CRAT	carnitine O-acetyltransferase	2.6e-04	2.7e-02	1:269404945-269404945	upstream_gene_variant	MODIFIER	rs341636710	-
ENSSSCG00000005671	CRAT	carnitine O-acetyltransferase	2.6e-04	2.7e-02	1:269416761-269416761	intron_variant	MODIFIER	rs330897813	-
ENSSSCG00000010084	novel gene	novel gene	0.0002	2.8e-02	14:50243211-50243211	5_prime_UTR_variant	MODIFIER	rs791968391	-
ENSSSCG00000010084	novel gene	novel gene	0.0002	2.8e-02	14:50243566-50243566	5_prime_UTR_variant	MODIFIER	rs321478121	-
ENSSSCG00000028425	UBL4B	ubiquitin like 4B	1.4e-05	2.8e-02	4:110005967-110005967	upstream_gene_variant	MODIFIER	rs328004452	-
ENSSSCG00000028425	UBL4B	ubiquitin like 4B	1.4e-05	2.8e-02	4:110007968-110007968	upstream_gene_variant	MODIFIER	rs330019580	-
ENSSSCG00000033277	IQCF5	IQ motif containing F5	8.1e-03	2.9e-02	13:34047902-34047902	intron_variant	MODIFIER	rs334413809	-
ENSSSCG00000033277	IQCF5	IQ motif containing F5	8.1e-03	2.9e-02	13:34048123-34048123	intron_variant	MODIFIER	rs344491301	-
ENSSSCG00000033277	IQCF5	IQ motif containing F5	8.1e-03	2.9e-02	13:34048284-34048284	intron_variant	MODIFIER	rs333108374	-
ENSSSCG00000033277	IQCF5	IQ motif containing F5	8.1e-03	2.9e-02	13:34048408-34048408	intron_variant	MODIFIER	rs328199611	-
ENSSSCG00000033277	IQCF5	IQ motif containing F5	8.1e-03	2.9e-02	13:34048791-34048791	intron_variant	MODIFIER	rs343409762	-
ENSSSCG00000007700	HIP1	huntingtin interacting protein 1	8.7e-04	3.7e-02	3:10546129-10546129	intron_variant	MODIFIER	rs791805126	-
ENSSSCG00000007700	HIP1	huntingtin interacting protein 1	8.7e-04	3.7e-02	3:10547733-10547733	intron_variant	MODIFIER	rs332036840	-
ENSSSCG00000007700	HIP1	huntingtin interacting protein 1	8.7e-04	3.7e-02	3:10547865-10547865	intron_variant	MODIFIER	rs333493822	-
ENSSSCG00000007700	HIP1	huntingtin interacting protein 1	8.7e-04	3.7e-02	3:10547910-10547910	intron_variant	MODIFIER	rs324823369	-
ENSSSCG00000007700	HIP1	huntingtin interacting protein 1	8.7e-04	3.7e-02	3:10547946-10547946	intron_variant	MODIFIER	rs332684628	-
ENSSSCG00000007700	HIP1	huntingtin interacting protein 1	8.7e-04	3.7e-02	3:10548003-10548003	intron_variant	MODIFIER	rs345868341	-
ENSSSCG00000007700	HIP1	huntingtin interacting protein 1	8.7e-04	3.7e-02	3:10548325-10548325	intron_variant	MODIFIER	rs330419923	-
ENSSSCG00000007700	HIP1	huntingtin interacting protein 1	8.7e-04	3.7e-02	3:10548371-10548371	intron_variant	MODIFIER	rs340179545	-
ENSSSCG00000007700	HIP1	huntingtin interacting protein 1	8.7e-04	3.7e-02	3:10548405-10548405	intron_variant	MODIFIER	rs332613815	-
ENSSSCG00000007700	HIP1	huntingtin interacting protein 1	8.7e-04	3.7e-02	3:10548819-10548819	intron_variant	MODIFIER	rs326451408	-
ENSSSCG00000007700	HIP1	huntingtin interacting protein 1	8.7e-04	3.7e-02	3:10548918-10548918	intron_variant	MODIFIER	rs81370851	-
ENSSSCG00000007700	HIP1	huntingtin interacting protein 1	8.7e-04	3.7e-02	3:10549144-10549144	intron_variant	MODIFIER	rs345456012	-
ENSSSCG00000007700	HIP1	huntingtin interacting protein 1	8.7e-04	3.7e-02	3:10549576-10549576	intron_variant	MODIFIER	rs337330307	-
ENSSSCG00000007700	HIP1	huntingtin interacting protein 1	8.7e-04	3.7e-02	3:10557068-10557068	intron_variant	MODIFIER	rs326758503	-
ENSSSCG00000007700	HIP1	huntingtin interacting protein 1	8.7e-04	3.7e-02	3:10562298-10562298	intron_variant	MODIFIER	rs340377313	-
ENSSSCG00000007700	HIP1	huntingtin interacting protein 1	8.7e-04	3.7e-02	3:10566362-10566362	intron_variant	MODIFIER	rs343207212	-
ENSSSCG00000007700	HIP1	huntingtin interacting protein 1	8.7e-04	3.7e-02	3:10566388-10566388	intron_variant	MODIFIER	rs319125504	-
ENSSSCG00000007700	HIP1	huntingtin interacting protein 1	8.7e-04	3.7e-02	3:10566411-10566411	intron_variant	MODIFIER	rs337171050	-
ENSSSCG00000007700	HIP1	huntingtin interacting protein 1	8.7e-04	3.7e-02	3:10566412-10566412	intron_variant	MODIFIER	rs321536463	-
ENSSSCG00000007700	HIP1	huntingtin interacting protein 1	8.7e-04	3.7e-02	3:10566441-10566441	intron_variant	MODIFIER	rs704483662	-
ENSSSCG00000007700	HIP1	huntingtin interacting protein 1	8.7e-04	3.7e-02	3:10566442-10566442	intron_variant	MODIFIER	rs712703994	-
ENSSSCG00000007700	HIP1	huntingtin interacting protein 1	8.7e-04	3.7e-02	3:10567281-10567281	intron_variant	MODIFIER	rs330700021	-
ENSSSCG00000007700	HIP1	huntingtin interacting protein 1	8.7e-04	3.7e-02	3:10567300-10567300	intron_variant	MODIFIER	rs341575712	-
ENSSSCG00000007700	HIP1	huntingtin interacting protein 1	8.7e-04	3.7e-02	3:10567321-10567321	intron_variant	MODIFIER	rs321934937	-
ENSSSCG00000007700	HIP1	huntingtin interacting protein 1	8.7e-04	3.7e-02	3:10567353-10567353	intron_variant	MODIFIER	rs343600852	-
ENSSSCG00000007700	HIP1	huntingtin interacting protein 1	8.7e-04	3.7e-02	3:10570592-10570592	intron_variant	MODIFIER	rs339418191	-
ENSSSCG00000007700	HIP1	huntingtin interacting protein 1	8.7e-04	3.7e-02	3:10571090-10571090	intron_variant	MODIFIER	rs328071681	-
ENSSSCG00000007700	HIP1	huntingtin interacting protein 1	8.7e-04	3.7e-02	3:10574628-10574641	downstream_gene_variant	MODIFIER	-	-
ENSSSCG00000007700	HIP1	huntingtin interacting protein 1	8.7e-04	3.7e-02	3:10574856-10574856	downstream_gene_variant	MODIFIER	rs710065611	-
ENSSSCG00000007700	HIP1	huntingtin interacting protein 1	8.7e-04	3.7e-02	3:10575169-10575179	downstream_gene_variant	MODIFIER	-	-
ENSSSCG00000007700	HIP1	huntingtin interacting protein 1	8.7e-04	3.7e-02	3:10576505-10576505	downstream_gene_variant	MODIFIER	rs341597917	-
ENSSSCG00000007700	HIP1	huntingtin interacting protein 1	8.7e-04	3.7e-02	3:10576588-10576588	downstream_gene_variant	MODIFIER	rs330094701	-
ENSSSCG00000007700	HIP1	huntingtin interacting protein 1	8.7e-04	3.7e-02	3:10576619-10576619	downstream_gene_variant	MODIFIER	rs340880592	-
ENSSSCG00000007700	HIP1	huntingtin interacting protein 1	8.7e-04	3.7e-02	3:10576639-10576639	downstream_gene_variant	MODIFIER	rs321217955	-
ENSSSCG00000007700	HIP1	huntingtin interacting protein 1	8.7e-04	3.7e-02	3:10576640-10576640	downstream_gene_variant	MODIFIER	rs329916611	-
ENSSSCG00000007700	HIP1	huntingtin interacting protein 1	8.7e-04	3.7e-02	3:10576690-10576690	downstream_gene_variant	MODIFIER	rs81240821	-
ENSSSCG00000007700	HIP1	huntingtin interacting protein 1	8.7e-04	3.7e-02	3:10576726-10576726	downstream_gene_variant	MODIFIER	rs81240822	-
ENSSSCG00000007700	HIP1	huntingtin interacting protein 1	8.7e-04	3.7e-02	3:10577155-10577155	downstream_gene_variant	MODIFIER	rs325214457	-
ENSSSCG00000007700	HIP1	huntingtin interacting protein 1	8.7e-04	3.7e-02	3:10577277-10577293	downstream_gene_variant	MODIFIER	-	-
ENSSSCG00000007700	HIP1	huntingtin interacting protein 1	8.7e-04	3.7e-02	3:10577400-10577400	downstream_gene_variant	MODIFIER	rs327710911	-
ENSSSCG00000007700	HIP1	huntingtin interacting protein 1	8.7e-04	3.7e-02	3:10577405-10577418	downstream_gene_variant	MODIFIER	-	-
ENSSSCG00000007700	HIP1	huntingtin interacting protein 1	8.7e-04	3.7e-02	3:10577457-10577457	downstream_gene_variant	MODIFIER	rs707682273	-
ENSSSCG00000007700	HIP1	huntingtin interacting protein 1	8.7e-04	3.7e-02	3:10577469-10577469	downstream_gene_variant	MODIFIER	rs318921852	-
ENSSSCG00000007700	HIP1	huntingtin interacting protein 1	8.7e-04	3.7e-02	3:10577528-10577528	downstream_gene_variant	MODIFIER	rs337047470	-
ENSSSCG00000007700	HIP1	huntingtin interacting protein 1	8.7e-04	3.7e-02	3:10577529-10577529	downstream_gene_variant	MODIFIER	rs704508956	-
ENSSSCG00000007700	HIP1	huntingtin interacting protein 1	8.7e-04	3.7e-02	3:10577566-10577566	downstream_gene_variant	MODIFIER	rs321601423	-
ENSSSCG00000007700	HIP1	huntingtin interacting protein 1	8.7e-04	3.7e-02	3:10577619-10577619	downstream_gene_variant	MODIFIER	rs329847237	-
ENSSSCG00000007700	HIP1	huntingtin interacting protein 1	8.7e-04	3.7e-02	3:10577640-10577640	downstream_gene_variant	MODIFIER	rs340705796	-
ENSSSCG00000007700	HIP1	huntingtin interacting protein 1	8.7e-04	3.7e-02	3:10577928-10577928	downstream_gene_variant	MODIFIER	rs332582335	-
ENSSSCG00000007700	HIP1	huntingtin interacting protein 1	8.7e-04	3.7e-02	3:10578846-10578846	downstream_gene_variant	MODIFIER	rs326795905	-
ENSSSCG00000007700	HIP1	huntingtin interacting protein 1	8.7e-04	3.7e-02	3:10578861-10578861	downstream_gene_variant	MODIFIER	rs337901793	-
ENSSSCG00000007700	HIP1	huntingtin interacting protein 1	8.7e-04	3.7e-02	3:10578898-10578898	downstream_gene_variant	MODIFIER	rs344617991	-
ENSSSCG00000007700	HIP1	huntingtin interacting protein 1	8.7e-04	3.7e-02	3:10579050-10579050	downstream_gene_variant	MODIFIER	rs337603235	-
ENSSSCG00000007700	HIP1	huntingtin interacting protein 1	8.7e-04	3.7e-02	3:10579425-10579425	downstream_gene_variant	MODIFIER	rs330559124	-
ENSSSCG00000007700	HIP1	huntingtin interacting protein 1	8.7e-04	3.7e-02	3:10579467-10579467	downstream_gene_variant	MODIFIER	rs81371320	-
ENSSSCG00000007700	HIP1	huntingtin interacting protein 1	8.7e-04	3.7e-02	3:10579493-10579493	downstream_gene_variant	MODIFIER	rs321879171	-
ENSSSCG00000035218	ADA2	adenosine deaminase CECR1 precursor	4.2e-02	3.8e-02	5:69524638-69524638	intron_variant	MODIFIER	-	-
ENSSSCG00000035218	ADA2	adenosine deaminase CECR1 precursor	4.2e-02	3.8e-02	5:69524638-69524638	downstream_gene_variant	MODIFIER	-	-
ENSSSCG00000035218	ADA2	adenosine deaminase CECR1 precursor	4.2e-02	3.8e-02	5:69525808-69525808	intron_variant	MODIFIER	-	-
ENSSSCG00000035218	ADA2	adenosine deaminase CECR1 precursor	4.2e-02	3.8e-02	5:69525808-69525808	downstream_gene_variant	MODIFIER	-	-
ENSSSCG00000035218	ADA2	adenosine deaminase CECR1 precursor	4.2e-02	3.8e-02	5:69525841-69525841	intron_variant	MODIFIER	-	-
ENSSSCG00000035218	ADA2	adenosine deaminase CECR1 precursor	4.2e-02	3.8e-02	5:69525841-69525841	downstream_gene_variant	MODIFIER	-	-
ENSSSCG00000035218	ADA2	adenosine deaminase CECR1 precursor	4.2e-02	3.8e-02	5:69526562-69526562	intron_variant	MODIFIER	-	-
ENSSSCG00000035218	ADA2	adenosine deaminase CECR1 precursor	4.2e-02	3.8e-02	5:69526562-69526562	downstream_gene_variant	MODIFIER	-	-
ENSSSCG00000035218	ADA2	adenosine deaminase CECR1 precursor	4.2e-02	3.8e-02	5:69527055-69527055	intron_variant	MODIFIER	-	-
ENSSSCG00000035218	ADA2	adenosine deaminase CECR1 precursor	4.2e-02	3.8e-02	5:69527357-69527357	intron_variant	MODIFIER	-	-
ENSSSCG00000035218	ADA2	adenosine deaminase CECR1 precursor	4.2e-02	3.8e-02	5:69528630-69528630	intron_variant	MODIFIER	-	-
ENSSSCG00000035218	ADA2	adenosine deaminase CECR1 precursor	4.2e-02	3.8e-02	5:69528636-69528636	intron_variant	MODIFIER	-	-
ENSSSCG00000035218	ADA2	adenosine deaminase CECR1 precursor	4.2e-02	3.8e-02	5:69528641-69528641	intron_variant	MODIFIER	-	-
ENSSSCG00000035218	ADA2	adenosine deaminase CECR1 precursor	4.2e-02	3.8e-02	5:69528776-69528776	intron_variant	MODIFIER	-	-
ENSSSCG00000035218	ADA2	adenosine deaminase CECR1 precursor	4.2e-02	3.8e-02	5:69529503-69529503	intron_variant	MODIFIER	-	-
ENSSSCG00000035218	ADA2	adenosine deaminase CECR1 precursor	4.2e-02	3.8e-02	5:69529657-69529657	intron_variant	MODIFIER	-	-
ENSSSCG00000035218	ADA2	adenosine deaminase CECR1 precursor	4.2e-02	3.8e-02	5:69529768-69529768	intron_variant	MODIFIER	-	-
ENSSSCG00000035218	ADA2	adenosine deaminase CECR1 precursor	4.2e-02	3.8e-02	5:69529992-69529992	intron_variant	MODIFIER	-	-
ENSSSCG00000035218	ADA2	adenosine deaminase CECR1 precursor	4.2e-02	3.8e-02	5:69530013-69530013	intron_variant	MODIFIER	-	-
ENSSSCG00000035218	ADA2	adenosine deaminase CECR1 precursor	4.2e-02	3.8e-02	5:69530042-69530042	intron_variant	MODIFIER	-	-
ENSSSCG00000035218	ADA2	adenosine deaminase CECR1 precursor	4.2e-02	3.8e-02	5:69530354-69530354	intron_variant	MODIFIER	-	-
ENSSSCG00000035218	ADA2	adenosine deaminase CECR1 precursor	4.2e-02	3.8e-02	5:69530427-69530427	intron_variant	MODIFIER	-	-
ENSSSCG00000035218	ADA2	adenosine deaminase CECR1 precursor	4.2e-02	3.8e-02	5:69530575-69530575	intron_variant	MODIFIER	-	-
ENSSSCG00000035218	ADA2	adenosine deaminase CECR1 precursor	4.2e-02	3.8e-02	5:69530579-69530579	intron_variant	MODIFIER	-	-
ENSSSCG00000035218	ADA2	adenosine deaminase CECR1 precursor	4.2e-02	3.8e-02	5:69530959-69530959	intron_variant	MODIFIER	-	-
ENSSSCG00000035218	ADA2	adenosine deaminase CECR1 precursor	4.2e-02	3.8e-02	5:69531136-69531136	intron_variant	MODIFIER	-	-
ENSSSCG00000035218	ADA2	adenosine deaminase CECR1 precursor	4.2e-02	3.8e-02	5:69531173-69531173	intron_variant	MODIFIER	-	-
ENSSSCG00000035218	ADA2	adenosine deaminase CECR1 precursor	4.2e-02	3.8e-02	5:69533081-69533081	intron_variant	MODIFIER	-	-
ENSSSCG00000035218	ADA2	adenosine deaminase CECR1 precursor	4.2e-02	3.8e-02	5:69533975-69533975	intron_variant	MODIFIER	-	-
ENSSSCG00000035218	ADA2	adenosine deaminase CECR1 precursor	4.2e-02	3.8e-02	5:69537580-69537580	intron_variant	MODIFIER	-	-
ENSSSCG00000035218	ADA2	adenosine deaminase CECR1 precursor	4.2e-02	3.8e-02	5:69538097-69538097	intron_variant	MODIFIER	-	-
ENSSSCG00000035218	ADA2	adenosine deaminase CECR1 precursor	4.2e-02	3.8e-02	5:69538979-69538979	intron_variant	MODIFIER	-	-
ENSSSCG00000035218	ADA2	adenosine deaminase CECR1 precursor	4.2e-02	3.8e-02	5:69542684-69542684	intron_variant	MODIFIER	-	-
ENSSSCG00000035218	ADA2	adenosine deaminase CECR1 precursor	4.2e-02	3.8e-02	5:69542860-69542860	intron_variant	MODIFIER	-	-
ENSSSCG00000013335	LGR4	leucine rich repeat containing G protein-coupled	3.8e-02	4.0e-02	2:32911532-32911532	intron_variant	MODIFIER	rs345508540	-
ENSSSCG00000013335	LGR4	leucine rich repeat containing G protein-coupled	3.8e-02	4.0e-02	2:32977323-32977323	3_prime_UTR_variant	MODIFIER	rs325690839	-
ENSSSCG00000013335	LGR4	leucine rich repeat containing G protein-coupled	3.8e-02	4.0e-02	2:32978180-32978180	3_prime_UTR_variant	MODIFIER	rs331181027	-
ENSSSCG00000013335	LGR4	leucine rich repeat containing G protein-coupled	3.8e-02	4.0e-02	2:32981423-32981423	downstream_gene_variant	MODIFIER	rs321925634	-
ENSSSCG00000013335	LGR4	leucine rich repeat containing G protein-coupled	3.8e-02	4.0e-02	2:32983991-32983991	downstream_gene_variant	MODIFIER	rs344995353	-
ENSSSCG00000016278	TEX44	testis expressed 44	2.1e-04	4.4e-02	15:132264597-132264597	upstream_gene_variant	MODIFIER	rs333553259	-
ENSSSCG00000016278	TEX44	testis expressed 44	2.1e-04	4.4e-02	15:132264734-132264734	upstream_gene_variant	MODIFIER	rs333124471	-
ENSSSCG00000016278	TEX44	testis expressed 44	2.1e-04	4.4e-02	15:132264975-132264975	upstream_gene_variant	MODIFIER	rs329747545	-
ENSSSCG00000016278	TEX44	testis expressed 44	2.1e-04	4.4e-02	15:132265140-132265140	upstream_gene_variant	MODIFIER	rs332914872	-
ENSSSCG00000016278	TEX44	testis expressed 44	2.1e-04	4.4e-02	15:132265160-132265164	upstream_gene_variant	MODIFIER	rs711025563,rs791114493	-
ENSSSCG00000016278	TEX44	testis expressed 44	2.1e-04	4.4e-02	15:132265187-132265187	upstream_gene_variant	MODIFIER	rs341856848	-
ENSSSCG00000016278	TEX44	testis expressed 44	2.1e-04	4.4e-02	15:132265188-132265188	upstream_gene_variant	MODIFIER	rs323640172	-
ENSSSCG00000016278	TEX44	testis expressed 44	2.1e-04	4.4e-02	15:132265250-132265250	upstream_gene_variant	MODIFIER	rs1109425745	-
ENSSSCG00000016278	TEX44	testis expressed 44	2.1e-04	4.4e-02	15:132265251-132265251	upstream_gene_variant	MODIFIER	rs1113579284	-
ENSSSCG00000016278	TEX44	testis expressed 44	2.1e-04	4.4e-02	15:132265253-132265253	upstream_gene_variant	MODIFIER	rs790210658	-
ENSSSCG00000016278	TEX44	testis expressed 44	2.1e-04	4.4e-02	15:132265339-132265339	upstream_gene_variant	MODIFIER	rs324059103	-
ENSSSCG00000016278	TEX44	testis expressed 44	2.1e-04	4.4e-02	15:132265357-132265357	upstream_gene_variant	MODIFIER	rs341534053	-
ENSSSCG00000016278	TEX44	testis expressed 44	2.1e-04	4.4e-02	15:132265763-132265763	upstream_gene_variant	MODIFIER	rs329082416	-
ENSSSCG00000016278	TEX44	testis expressed 44	2.1e-04	4.4e-02	15:132265824-132265824	upstream_gene_variant	MODIFIER	rs329533491	-
ENSSSCG00000016278	TEX44	testis expressed 44	2.1e-04	4.4e-02	15:132265922-132265922	upstream_gene_variant	MODIFIER	rs340851013	-
ENSSSCG00000016278	TEX44	testis expressed 44	2.1e-04	4.4e-02	15:132265944-132265944	upstream_gene_variant	MODIFIER	rs81455934	-
ENSSSCG00000016278	TEX44	testis expressed 44	2.1e-04	4.4e-02	15:132266017-132266017	upstream_gene_variant	MODIFIER	rs342282329	-
ENSSSCG00000016278	TEX44	testis expressed 44	2.1e-04	4.4e-02	15:132266099-132266099	upstream_gene_variant	MODIFIER	rs324853795	-
ENSSSCG00000016278	TEX44	testis expressed 44	2.1e-04	4.4e-02	15:132266103-132266103	upstream_gene_variant	MODIFIER	rs334519906	-
ENSSSCG00000016278	TEX44	testis expressed 44	2.1e-04	4.4e-02	15:132266112-132266112	upstream_gene_variant	MODIFIER	rs81455933	-
ENSSSCG00000016278	TEX44	testis expressed 44	2.1e-04	4.4e-02	15:132266198-132266198	upstream_gene_variant	MODIFIER	rs332098928	-
ENSSSCG00000016278	TEX44	testis expressed 44	2.1e-04	4.4e-02	15:132266202-132266202	5_prime_UTR_variant	MODIFIER	rs345370616	-
ENSSSCG00000016278	TEX44	testis expressed 44	2.1e-04	4.4e-02	15:132266236-132266236	5_prime_UTR_variant	MODIFIER	rs338536736	-
ENSSSCG00000032715	CERS6	ceramide synthase 6	3.6e-02	4.8e-02	15:74946188-74946188	intron_variant	MODIFIER	-	-
ENSSSCG00000028613	CETN1	centrin 1	3.1e-04	4.8e-02	6:105740451-105740451	downstream_gene_variant	MODIFIER	-	-
ENSSSCG00000028613	CETN1	centrin 1	3.1e-04	4.8e-02	6:105740717-105740717	downstream_gene_variant	MODIFIER	rs1108297584	-
ENSSSCG00000028613	CETN1	centrin 1	3.1e-04	4.8e-02	6:105740932-105740932	downstream_gene_variant	MODIFIER	rs81310866	-
ENSSSCG00000028613	CETN1	centrin 1	3.1e-04	4.8e-02	6:105742012-105742012	upstream_gene_variant	MODIFIER	rs1108810505	-
ENSSSCG00000003949	CDC20	Cell division cycle protein 20 homolog	6.8e-04	4.8e-02	6:167880121-167880121	downstream_gene_variant	MODIFIER	rs318994328	-
ENSSSCG00000003949	CDC20	Cell division cycle protein 20 homolog	6.8e-04	4.8e-02	6:167880125-167880125	downstream_gene_variant	MODIFIER	rs341549363	-
ENSSSCG00000003949	CDC20	Cell division cycle protein 20 homolog	6.8e-04	4.8e-02	6:167880497-167880497	downstream_gene_variant	MODIFIER	rs323694622	-
ENSSSCG00000003949	CDC20	Cell division cycle protein 20 homolog	6.8e-04	4.8e-02	6:167885471-167885471	3_prime_UTR_variant	MODIFIER	rs81509096	-
ENSSSCG00000003949	CDC20	Cell division cycle protein 20 homolog	6.8e-04	4.8e-02	6:167891175-167891175	upstream_gene_variant	MODIFIER	rs81269479	-
ENSSSCG00000003949	CDC20	Cell division cycle protein 20 homolog	6.8e-04	4.8e-02	6:167891197-167891199	upstream_gene_variant	MODIFIER	rs708520051,rs789402918	-
ENSSSCG00000003949	CDC20	Cell division cycle protein 20 homolog	6.8e-04	4.8e-02	6:167891271-167891271	upstream_gene_variant	MODIFIER	rs329921706	-
ENSSSCG00000003949	CDC20	Cell division cycle protein 20 homolog	6.8e-04	4.8e-02	6:167891293-167891293	upstream_gene_variant	MODIFIER	rs325292997	-
ENSSSCG00000003949	CDC20	Cell division cycle protein 20 homolog	6.8e-04	4.8e-02	6:167891320-167891320	upstream_gene_variant	MODIFIER	rs340810407	-
ENSSSCG00000003949	CDC20	Cell division cycle protein 20 homolog	6.8e-04	4.8e-02	6:167891336-167891336	upstream_gene_variant	MODIFIER	rs323963198	-
ENSSSCG00000003949	CDC20	Cell division cycle protein 20 homolog	6.8e-04	4.8e-02	6:167891352-167891352	upstream_gene_variant	MODIFIER	rs334955551	-
ENSSSCG00000003949	CDC20	Cell division cycle protein 20 homolog	6.8e-04	4.8e-02	6:167891397-167891397	upstream_gene_variant	MODIFIER	rs326444610	-
ENSSSCG00000003949	CDC20	Cell division cycle protein 20 homolog	6.8e-04	4.8e-02	6:167891463-167891463	upstream_gene_variant	MODIFIER	rs344945723	-
ENSSSCG00000003949	CDC20	Cell division cycle protein 20 homolog	6.8e-04	4.8e-02	6:167891521-167891521	upstream_gene_variant	MODIFIER	rs325241053	-
ENSSSCG00000003949	CDC20	Cell division cycle protein 20 homolog	6.8e-04	4.8e-02	6:167891873-167891873	upstream_gene_variant	MODIFIER	-	-
ENSSSCG00000003949	CDC20	Cell division cycle protein 20 homolog	6.8e-04	4.8e-02	6:167892200-167892200	upstream_gene_variant	MODIFIER	rs318992044	-
ENSSSCG00000003949	CDC20	Cell division cycle protein 20 homolog	6.8e-04	4.8e-02	6:167892221-167892221	upstream_gene_variant	MODIFIER	rs787287075	-
ENSSSCG00000003949	CDC20	Cell division cycle protein 20 homolog	6.8e-04	4.8e-02	6:167892225-167892225	upstream_gene_variant	MODIFIER	rs792380480	-
ENSSSCG00000003949	CDC20	Cell division cycle protein 20 homolog	6.8e-04	4.8e-02	6:167892243-167892243	upstream_gene_variant	MODIFIER	-	-
ENSSSCG00000003949	CDC20	Cell division cycle protein 20 homolog	6.8e-04	4.8e-02	6:167892245-167892245	upstream_gene_variant	MODIFIER	rs1113675653	-
ENSSSCG00000003949	CDC20	Cell division cycle protein 20 homolog	6.8e-04	4.8e-02	6:167892323-167892323	upstream_gene_variant	MODIFIER	rs690980390	-
ENSSSCG00000003949	CDC20	Cell division cycle protein 20 homolog	6.8e-04	4.8e-02	6:167892608-167892608	upstream_gene_variant	MODIFIER	rs321395441	-
ENSSSCG00000003949	CDC20	Cell division cycle protein 20 homolog	6.8e-04	4.8e-02	6:167892655-167892655	upstream_gene_variant	MODIFIER	rs329918702	-
ENSSSCG00000003949	CDC20	Cell division cycle protein 20 homolog	6.8e-04	4.8e-02	6:167892747-167892747	upstream_gene_variant	MODIFIER	rs340734629	-
ENSSSCG00000003949	CDC20	Cell division cycle protein 20 homolog	6.8e-04	4.8e-02	6:167892757-167892757	upstream_gene_variant	MODIFIER	rs334606820	-
ENSSSCG00000003949	CDC20	Cell division cycle protein 20 homolog	6.8e-04	4.8e-02	6:167892779-167892779	upstream_gene_variant	MODIFIER	rs339076036	-
ENSSSCG00000003949	CDC20	Cell division cycle protein 20 homolog	6.8e-04	4.8e-02	6:167892817-167892817	upstream_gene_variant	MODIFIER	rs322891287	-
ENSSSCG00000003949	CDC20	Cell division cycle protein 20 homolog	6.8e-04	4.8e-02	6:167892967-167892967	upstream_gene_variant	MODIFIER	rs697886459	-
ENSSSCG00000003949	CDC20	Cell division cycle protein 20 homolog	6.8e-04	4.8e-02	6:167892972-167892972	upstream_gene_variant	MODIFIER	rs346002760	-
ENSSSCG00000003949	CDC20	Cell division cycle protein 20 homolog	6.8e-04	4.8e-02	6:167893004-167893004	upstream_gene_variant	MODIFIER	rs342919419	-
ENSSSCG00000003949	CDC20	Cell division cycle protein 20 homolog	6.8e-04	4.8e-02	6:167893096-167893096	upstream_gene_variant	MODIFIER	rs320609063	-
ENSSSCG00000003949	CDC20	Cell division cycle protein 20 homolog	6.8e-04	4.8e-02	6:167893144-167893144	upstream_gene_variant	MODIFIER	rs338649958	-
ENSSSCG00000003949	CDC20	Cell division cycle protein 20 homolog	6.8e-04	4.8e-02	6:167893153-167893153	upstream_gene_variant	MODIFIER	rs702094450	-
ENSSSCG00000003949	CDC20	Cell division cycle protein 20 homolog	6.8e-04	4.8e-02	6:167893272-167893272	upstream_gene_variant	MODIFIER	rs330627563	-
ENSSSCG00000003949	CDC20	Cell division cycle protein 20 homolog	6.8e-04	4.8e-02	6:167893276-167893276	upstream_gene_variant	MODIFIER	rs344622548	-
ENSSSCG00000003949	CDC20	Cell division cycle protein 20 homolog	6.8e-04	4.8e-02	6:167893345-167893345	upstream_gene_variant	MODIFIER	rs322116108	-
ENSSSCG00000003949	CDC20	Cell division cycle protein 20 homolog	6.8e-04	4.8e-02	6:167893417-167893420	upstream_gene_variant	MODIFIER	rs791289777	-
ENSSSCG00000003949	CDC20	Cell division cycle protein 20 homolog	6.8e-04	4.8e-02	6:167893466-167893466	upstream_gene_variant	MODIFIER	rs332996563	-
ENSSSCG00000003949	CDC20	Cell division cycle protein 20 homolog	6.8e-04	4.8e-02	6:167893542-167893542	upstream_gene_variant	MODIFIER	rs324445363	-
ENSSSCG00000003949	CDC20	Cell division cycle protein 20 homolog	6.8e-04	4.8e-02	6:167893609-167893609	upstream_gene_variant	MODIFIER	rs332336197	-
ENSSSCG00000003949	CDC20	Cell division cycle protein 20 homolog	6.8e-04	4.8e-02	6:167893716-167893716	upstream_gene_variant	MODIFIER	rs342415059	-
ENSSSCG00000003949	CDC20	Cell division cycle protein 20 homolog	6.8e-04	4.8e-02	6:167893722-167893722	upstream_gene_variant	MODIFIER	rs326735076	-
ENSSSCG00000003949	CDC20	Cell division cycle protein 20 homolog	6.8e-04	4.8e-02	6:167893726-167893726	upstream_gene_variant	MODIFIER	rs338541367	-
ENSSSCG00000003949	CDC20	Cell division cycle protein 20 homolog	6.8e-04	4.8e-02	6:167893846-167893846	upstream_gene_variant	MODIFIER	rs345776836	-
ENSSSCG00000003949	CDC20	Cell division cycle protein 20 homolog	6.8e-04	4.8e-02	6:167893870-167893870	upstream_gene_variant	MODIFIER	rs337941378	-
ENSSSCG00000003949	CDC20	Cell division cycle protein 20 homolog	6.8e-04	4.8e-02	6:167893926-167893926	upstream_gene_variant	MODIFIER	rs331726652	-
ENSSSCG00000003949	CDC20	Cell division cycle protein 20 homolog	6.8e-04	4.8e-02	6:167893927-167893927	upstream_gene_variant	MODIFIER	rs336059350	-
ENSSSCG00000003949	CDC20	Cell division cycle protein 20 homolog	6.8e-04	4.8e-02	6:167893985-167893985	upstream_gene_variant	MODIFIER	rs330670845	-
ENSSSCG00000003949	CDC20	Cell division cycle protein 20 homolog	6.8e-04	4.8e-02	6:167894042-167894042	upstream_gene_variant	MODIFIER	rs322084808	-
ENSSSCG00000003949	CDC20	Cell division cycle protein 20 homolog	6.8e-04	4.8e-02	6:167894051-167894051	upstream_gene_variant	MODIFIER	rs329827388	-
ENSSSCG00000003949	CDC20	Cell division cycle protein 20 homolog	6.8e-04	4.8e-02	6:167894064-167894064	upstream_gene_variant	MODIFIER	rs343849129	-
ENSSSCG00000003949	CDC20	Cell division cycle protein 20 homolog	6.8e-04	4.8e-02	6:167894069-167894069	upstream_gene_variant	MODIFIER	rs324393394	-
ENSSSCG00000003949	CDC20	Cell division cycle protein 20 homolog	6.8e-04	4.8e-02	6:167894100-167894106	upstream_gene_variant	MODIFIER	-	-
ENSSSCG00000003949	CDC20	Cell division cycle protein 20 homolog	6.8e-04	4.8e-02	6:167894128-167894128	upstream_gene_variant	MODIFIER	rs339765262	-
ENSSSCG00000003949	CDC20	Cell division cycle protein 20 homolog	6.8e-04	4.8e-02	6:167894488-167894488	upstream_gene_variant	MODIFIER	rs326441926	-
ENSSSCG00000003949	CDC20	Cell division cycle protein 20 homolog	6.8e-04	4.8e-02	6:167894577-167894582	upstream_gene_variant	MODIFIER	rs707774692,rs789558464	-
ENSSSCG00000003949	CDC20	Cell division cycle protein 20 homolog	6.8e-04	4.8e-02	6:167894676-167894676	upstream_gene_variant	MODIFIER	rs334668910	-
ENSSSCG00000003949	CDC20	Cell division cycle protein 20 homolog	6.8e-04	4.8e-02	6:167894747-167894747	upstream_gene_variant	MODIFIER	rs344027489	-
ENSSSCG00000003949	CDC20	Cell division cycle protein 20 homolog	6.8e-04	4.8e-02	6:167894868-167894868	upstream_gene_variant	MODIFIER	rs328265786	-
ENSSSCG00000003949	CDC20	Cell division cycle protein 20 homolog	6.8e-04	4.8e-02	6:167894939-167894939	upstream_gene_variant	MODIFIER	rs335609800	-
ENSSSCG00000003949	CDC20	Cell division cycle protein 20 homolog	6.8e-04	4.8e-02	6:167895105-167895105	upstream_gene_variant	MODIFIER	rs329788033	-
ENSSSCG00000003949	CDC20	Cell division cycle protein 20 homolog	6.8e-04	4.8e-02	6:167895109-167895109	upstream_gene_variant	MODIFIER	rs343806890	-
ENSSSCG00000003949	CDC20	Cell division cycle protein 20 homolog	6.8e-04	4.8e-02	6:167895198-167895198	upstream_gene_variant	MODIFIER	rs321108977	-
ENSSSCG00000003949	CDC20	Cell division cycle protein 20 homolog	6.8e-04	4.8e-02	6:167895310-167895310	upstream_gene_variant	MODIFIER	rs338915222	-
ENSSSCG00000003949	CDC20	Cell division cycle protein 20 homolog	6.8e-04	4.8e-02	6:167895393-167895393	upstream_gene_variant	MODIFIER	rs323560848	-
ENSSSCG00000003949	CDC20	Cell division cycle protein 20 homolog	6.8e-04	4.8e-02	6:167895396-167895396	upstream_gene_variant	MODIFIER	rs335698833	-
ENSSSCG00000003949	CDC20	Cell division cycle protein 20 homolog	6.8e-04	4.8e-02	6:167895516-167895516	upstream_gene_variant	MODIFIER	rs339545064	-
ENSSSCG00000003949	CDC20	Cell division cycle protein 20 homolog	6.8e-04	4.8e-02	6:167895543-167895543	upstream_gene_variant	MODIFIER	rs322604251	-
ENSSSCG00000003949	CDC20	Cell division cycle protein 20 homolog	6.8e-04	4.8e-02	6:167895545-167895545	upstream_gene_variant	MODIFIER	rs334579068	-
ENSSSCG00000029145	POMGNT1	protein O-linked-mannose beta-1,2-N-acetylglucosaminyltransferase 1	1.5e-02	4.8e-02	6:165230974-165230974	downstream_gene_variant	MODIFIER	rs334877018	-
ENSSSCG00000029145	POMGNT1	protein O-linked-mannose beta-1,2-N-acetylglucosaminyltransferase 1	1.5e-02	4.8e-02	6:165230987-165230992	downstream_gene_variant	MODIFIER	rs693316439,rs790933342	-
ENSSSCG00000029145	POMGNT1	protein O-linked-mannose beta-1,2-N-acetylglucosaminyltransferase 1	1.5e-02	4.8e-02	6:165231096-165231096	downstream_gene_variant	MODIFIER	-	-
ENSSSCG00000029145	POMGNT1	protein O-linked-mannose beta-1,2-N-acetylglucosaminyltransferase 1	1.5e-02	4.8e-02	6:165231412-165231412	downstream_gene_variant	MODIFIER	-	-
ENSSSCG00000029145	POMGNT1	protein O-linked-mannose beta-1,2-N-acetylglucosaminyltransferase 1	1.5e-02	4.8e-02	6:165231561-165231561	downstream_gene_variant	MODIFIER	rs331371561	-
ENSSSCG00000013519	ZNRF4	zinc and ring finger 4	2.4e-05	4.8e-02	2:73484090-73484090	upstream_gene_variant	MODIFIER	rs345344683	-
ENSSSCG00000002839	C16orf78	chromosome 16 open reading frame 78	1.8e-03	4.9e-02	6:35392655-35392655	downstream_gene_variant	MODIFIER	rs345788129	-
ENSSSCG00000002839	C16orf78	chromosome 16 open reading frame 78	1.8e-03	4.9e-02	6:35392750-35392750	downstream_gene_variant	MODIFIER	rs327917758	-
ENSSSCG00000002839	C16orf78	chromosome 16 open reading frame 78	1.8e-03	4.9e-02	6:35393213-35393213	downstream_gene_variant	MODIFIER	rs335754801	-
ENSSSCG00000002839	C16orf78	chromosome 16 open reading frame 78	1.8e-03	4.9e-02	6:35393756-35393756	downstream_gene_variant	MODIFIER	rs322433254	-
ENSSSCG00000002839	C16orf78	chromosome 16 open reading frame 78	1.8e-03	4.9e-02	6:35394253-35394253	downstream_gene_variant	MODIFIER	rs338533262	-
ENSSSCG00000002839	C16orf78	chromosome 16 open reading frame 78	1.8e-03	4.9e-02	6:35394820-35394820	intron_variant	MODIFIER	-	-
ENSSSCG00000002839	C16orf78	chromosome 16 open reading frame 78	1.8e-03	4.9e-02	6:35396602-35396604	intron_variant	MODIFIER	-	-
ENSSSCG00000002839	C16orf78	chromosome 16 open reading frame 78	1.8e-03	4.9e-02	6:35396609-35396609	intron_variant	MODIFIER	rs1110824254	-
ENSSSCG00000002839	C16orf78	chromosome 16 open reading frame 78	1.8e-03	4.9e-02	6:35397041-35397041	intron_variant	MODIFIER	rs334698378	-
ENSSSCG00000002839	C16orf78	chromosome 16 open reading frame 78	1.8e-03	4.9e-02	6:35397269-35397269	intron_variant	MODIFIER	-	-
ENSSSCG00000002839	C16orf78	chromosome 16 open reading frame 78	1.8e-03	4.9e-02	6:35398915-35398915	intron_variant	MODIFIER	-	-
ENSSSCG00000002839	C16orf78	chromosome 16 open reading frame 78	1.8e-03	4.9e-02	6:35398919-35398919	intron_variant	MODIFIER	-	-
ENSSSCG00000002839	C16orf78	chromosome 16 open reading frame 78	1.8e-03	4.9e-02	6:35402594-35402594	intron_variant	MODIFIER	rs344874463	-
ENSSSCG00000002839	C16orf78	chromosome 16 open reading frame 78	1.8e-03	4.9e-02	6:35402619-35402619	intron_variant	MODIFIER	rs322301565	-
ENSSSCG00000002839	C16orf78	chromosome 16 open reading frame 78	1.8e-03	4.9e-02	6:35402652-35402652	intron_variant	MODIFIER	rs333513412	-
ENSSSCG00000002839	C16orf78	chromosome 16 open reading frame 78	1.8e-03	4.9e-02	6:35403151-35403151	intron_variant	MODIFIER	rs81255504	-
ENSSSCG00000002839	C16orf78	chromosome 16 open reading frame 78	1.8e-03	4.9e-02	6:35406233-35406233	intron_variant	MODIFIER	rs1110339711	-
ENSSSCG00000002839	C16orf78	chromosome 16 open reading frame 78	1.8e-03	4.9e-02	6:35407369-35407369	intron_variant	MODIFIER	rs712836593	-
ENSSSCG00000021448	CCDC17	coiled-coil domain containing 17	5.9e-06	4.9e-02	6:165765069-165765069	upstream_gene_variant	MODIFIER	-	-
ENSSSCG00000021448	CCDC17	coiled-coil domain containing 17	5.9e-06	4.9e-02	6:165765190-165765190	upstream_gene_variant	MODIFIER	-	-
ENSSSCG00000021448	CCDC17	coiled-coil domain containing 17	5.9e-06	4.9e-02	6:165766128-165766128	upstream_gene_variant	MODIFIER	rs1108503303	-
ENSSSCG00000021448	CCDC17	coiled-coil domain containing 17	5.9e-06	4.9e-02	6:165766144-165766144	upstream_gene_variant	MODIFIER	rs1110560218	-
ENSSSCG00000021448	CCDC17	coiled-coil domain containing 17	5.9e-06	4.9e-02	6:165766223-165766223	upstream_gene_variant	MODIFIER	rs1111250577	-
ENSSSCG00000021448	CCDC17	coiled-coil domain containing 17	5.9e-06	4.9e-02	6:165766257-165766257	upstream_gene_variant	MODIFIER	-	-
ENSSSCG00000021448	CCDC17	coiled-coil domain containing 17	5.9e-06	4.9e-02	6:165767161-165767161	upstream_gene_variant	MODIFIER	rs1112674932	-
ENSSSCG00000021448	CCDC17	coiled-coil domain containing 17	5.9e-06	4.9e-02	6:165767334-165767334	upstream_gene_variant	MODIFIER	rs1111667649	-
ENSSSCG00000021448	CCDC17	coiled-coil domain containing 17	5.9e-06	4.9e-02	6:165767587-165767587	upstream_gene_variant	MODIFIER	rs1111336474	-
ENSSSCG00000021448	CCDC17	coiled-coil domain containing 17	5.9e-06	4.9e-02	6:165768160-165768160	upstream_gene_variant	MODIFIER	rs1113934620	-
ENSSSCG00000021448	CCDC17	coiled-coil domain containing 17	5.9e-06	4.9e-02	6:165768181-165768181	upstream_gene_variant	MODIFIER	rs1107870710	-
ENSSSCG00000021448	CCDC17	coiled-coil domain containing 17	5.9e-06	4.9e-02	6:165768213-165768215	upstream_gene_variant	MODIFIER	rs1107669397	-
ENSSSCG00000021448	CCDC17	coiled-coil domain containing 17	5.9e-06	4.9e-02	6:165768247-165768247	upstream_gene_variant	MODIFIER	rs1114152612	-
ENSSSCG00000021448	CCDC17	coiled-coil domain containing 17	5.9e-06	4.9e-02	6:165768296-165768296	upstream_gene_variant	MODIFIER	rs81343384	-
ENSSSCG00000021448	CCDC17	coiled-coil domain containing 17	5.9e-06	4.9e-02	6:165768301-165768301	upstream_gene_variant	MODIFIER	rs81343383	-
ENSSSCG00000021448	CCDC17	coiled-coil domain containing 17	5.9e-06	4.9e-02	6:165768371-165768371	upstream_gene_variant	MODIFIER	rs1112433107	-
ENSSSCG00000021448	CCDC17	coiled-coil domain containing 17	5.9e-06	4.9e-02	6:165768416-165768416	upstream_gene_variant	MODIFIER	rs1107725779	-
ENSSSCG00000021448	CCDC17	coiled-coil domain containing 17	5.9e-06	4.9e-02	6:165768694-165768694	upstream_gene_variant	MODIFIER	rs1113359776	-
ENSSSCG00000021448	CCDC17	coiled-coil domain containing 17	5.9e-06	4.9e-02	6:165768817-165768817	upstream_gene_variant	MODIFIER	rs1110927786	-
ENSSSCG00000021448	CCDC17	coiled-coil domain containing 17	5.9e-06	4.9e-02	6:165770015-165770015	intron_variant	MODIFIER	-	-
ENSSSCG00000021448	CCDC17	coiled-coil domain containing 17	5.9e-06	4.9e-02	6:165770062-165770062	intron_variant	MODIFIER	-	-
ENSSSCG00000021448	CCDC17	coiled-coil domain containing 17	5.9e-06	4.9e-02	6:165770386-165770386	intron_variant	MODIFIER	-	-
ENSSSCG00000021448	CCDC17	coiled-coil domain containing 17	5.9e-06	4.9e-02	6:165770420-165770420	intron_variant	MODIFIER	-	-
ENSSSCG00000021448	CCDC17	coiled-coil domain containing 17	5.9e-06	4.9e-02	6:165771079-165771079	intron_variant	MODIFIER	rs1111357034	-
[truncated: 21 more rows]
