# Supplementary material for: Transcriptome profiling of porcine testis tissue reveals genes related to sperm hyperactive motility
Source: BMC Vet Res. 2020 May 26;16:161. doi: 10.1186/s12917-020-02373-9 (PMC7249385; doi:10.1186/s12917-020-02373-9)
Supplement: Supplementary file 6 — Additional file 6. Overlapping results of contrast (i) and proteins involved in human sperm motility. Comparison of our results with the study of Amaral et al. [19] showed that 57 out of the differentially expressed genes in contrast (i) were the same as their differentially expressed proteins. [file 12917_2020_2373_MOESM6_ESM.xlsx]

## Sheet: Ark1
Gene ID	Gene name
ACADM	Medium-chain specific acyl-CoA dehydrogenase mitochondrial
ACO2	Aconitase 2
ACTL9	Actin-like 9
AP2S1	Adaptor related protein complex 2 sigma 1 subunit transcript variant 2
ARL8B	ADP-ribosylation factor-like protein 8B
ARSA	Aryl sulfatase A
ART3	ADP-ribosyltransferase 3
ATP5I	ATP synthase subunit e mitochondrial
BPIFA3	BPI fold containing family A member 3
C20orf85	Uncharacterized protein C20orf85 homolog
CAND1	Cullin associated and neddylation dissociated 1
CHCHD6	Coiled-coil-helix-coiled-helix domain containing 6
COX5B	Cytochrome c oxidase subunit 5B mitochondrial
CST3	Cystatin-C precursor
CYB5R3	Cytochrome b5 reductase 3
DCTN1	Dynactin subunit 1
DPEP3	Dipeptidase 3
DPP7	Dipeptidyl peptidase 7
DSTN	Destrin
EEF1G	Eukaryotic translation elongation factor 1 gamma
EEF2	Eukaryotic translation elongation factor 2
ETFB	Electron transfer flavoprotein subunit beta
FKBP2	FK506 binding protein 2
GAA	Glucosidase alpha acid
GANAB	Glucosidase II alpha subunit
GOT1	Glutamic-oxaloacetic transaminase 1
GPI	Glucose-6-phosphate isomerase
H1FNT	H1 histone family member N testis specific
HSPA2	Heat shock protein family A (Hsp70) member 2
HSPD1	60 kDa heat shock protein mitochondrial
IL4I1	Interleukin 4 induced 1
IMPA1	Inositol monophosphatase 1
LONP1	Lonprotease homolog mitochondrial
LYZL4	Lysozyme like 4
MNS1	Meiosis specific nuclear structural 1
MPC1	Mitochondrial pyruvate carrier 1
NDUFA11	NADH:ubiquinone oxidoreductase subunit A11
NPEPPS	Aminopeptidase puromycin sensitive
NUDCD3	Nud C domain containing 3
PCYT2	Phosphate cytidylyl transferase 2 ethanolamine
PPP2R5A	Serine/threonine-proteinphosphatase 2A 56kDa regulatory subunit alpha isoform
PRKCSH	Glucosidase 2 subunit beta precursor
PSMB4	Proteasome subunit betatype-4
PSMB6	Proteasome subunit betatype-6
PSMF1	Proteasome inhibitor PI31 subunit
PTGES3	Prostaglandin E synthase 3
REEP6	Receptor accessory protein 6
RPS21	40S ribosomal protein S21
SH3GLB1	Endophilin-B1
TEKT5	Tektin 5
TEX43	Testis expressed 43
THEG	Theg spermatid protein
TIMM50	Translocase of inner mitochondrial membrane 50
TMEM89	Transmembrane protein 89
TPI1	Triosephosphate isomerase
VARS	Valine--tRNA ligase mitochondrial precursor
YWHAE	Tyrosine 3-monooxygenase/tryptophan5-monooxigenase activation protein epsilon
